# Supplementary material for: Transcriptomic signature of differentiating catshark cartilage unravels the co-evolution of the Spp2 gene family with skeletal mineralisation in cartilaginous fish
Source: BMC Biol. 2026 Apr 11;24:121. doi: 10.1186/s12915-026-02593-9 (PMC13188829; doi:10.1186/s12915-026-02593-9)
Supplement: Supplementary file 1 — Additional file 1. Tables S1-S4. Output of reads mapping onto the reference gene model [31] using Kallisto [71] in each of the 12 libraries. Each library is denominated following: VA for anterior vertebra, VP for posterior_ x-x size of the embryo_Sx: reference number of the library_valueType. Table S1 – count values; Table S2 – count values after Col2a1normalisation; Table S3 –TPM values; Table S4 – TPM values after Col2a1 normalisation. [file 12915_2026_2593_MOESM1_ESM.xlsx]

## Sheet: Table S1
Manuscript Debiais-Thibaud et al. Transcriptomic signature of differentiating catshark cartilage unravels the co-evolution of the Spp2 gene family with skeletal mineralisation in cartilaginous fish. Additional file 1: Table S1 - Output of reads mapping onto the reference gene model (Mayeur et al., 2021) using Kallisto (Bray et al. 2016) in each of the 12 libraries. Count values. Each library is d…
gene_ID	length	eff_length	VA_4-8_S1_counts	VA_4-9_S3_counts	VA_5-3_S5_counts	VA_8-3_S9_counts	VA_8-5_S11_counts	VA_8_S7_counts	VP_4-8_S2_counts	VP_4-9_S4_counts	VP_5-3_S6_counts	VP_8-3_S10_counts	VP_8_S8_counts	VP_8-5_S12_counts
Cluster-10010.0	425	326	28	15	52	0	0	1	30	33	39	0	0	1
Cluster-10023.0	753	654	268	210	204	372	115	547	435	341	245	365	900	247
Cluster-10024.0	621	522	9	16	13	11	11	3	9	28	18	3	7	13
Cluster-10036.0	1310	1211	11	30	9	22	16	13	18	20	7	11	10	9
Cluster-10043.0	1228	1129	3	5	2	8	8	3	2	4	2	1	2	1
Cluster-10046.0	350	251	0	3	1	0	0	0	0	1	0	0	1	0
Cluster-10049.0	911	812	0	0	2	0	2	0	0	0	2	0	1	1
Cluster-1005.0	372	273	85	29	334	6	6	13	112	59	306	4	5	2
Cluster-10057.0	1456	1357	114	119	89	61	125	110	103	123	52	30	50	51
Cluster-10058.0	319	220	3	3	3	1	1	3	5	6	1	3	0	2
Cluster-10060.0	1515	1416	35.0795	102.048	44.0917	107.056	100.011	51.0078	33.0839	59.0284	41.0388	28.0046	33.0036	50.0041
Cluster-10061.0	1531	1432	20	14	22	6	5	2	23	7	8	1	2	0
Cluster-10066.0	1805	1706	6	11	3	1	1	1	3	5	9	4	2	2
Cluster-1007.0	272	173	4	0	8	1	1	1	5	6	8	0	1	2
Cluster-1008.0	2148	2049	70	118	63	24	20	18	56	94	38	5	10	7
Cluster-10085.0	399	300	12	5	17	10	4	6	7	9	6	2	2	4
Cluster-10086.0	2313	2214	37	131	76	45	53	10	73	83	57	39	17	23
Cluster-10089.0	780	681	72.9339	39.8805	46.6682	55.8409	36.0296	66.7083	71.179	15.4743	60.8025	47.8588	52.3862	62.4944
Cluster-10089.1	1801	1702	86.8871	192.937	99.4558	180.939	244.466	139.781	173.457	200.21	108.491	112.611	118.772	144.205
Cluster-10089.2	1354	1255	101.179	179.183	117.876	231.22	252.505	182.511	158.364	173.315	106.707	147.531	114.842	244.301
Cluster-10091.0	368	269	5	0	0	1	0	0	3	0	1	4	1	2
Cluster-10100.0	1059	960	980	2618	3208	6444	5410	1992	873	1530	2014	2820	1743	3668
Cluster-10107.0	1934	1835	110	123	95	21	25	31	173	88	158	6	12	20
Cluster-10113.0	323	224	2	1	0	0	1	2	5	1	0	0	2	0
Cluster-10120.0	1310	1211	201	295	264	220	369	169	171	150	93	85	100	119
Cluster-10126.1	421	322	152	41	153	53	10	32	164	112	140	25	44	19
Cluster-10128.0	348	249	2	5	2	3	2	0	9	2	2	1	1	4
Cluster-10129.1	943	844	53.0136	164.904	100.898	227.878	227.087	175.174	73.5146	117.667	80.4447	81.8185	77.8581	137.677
Cluster-10129.2	1765	1666	265.251	444.816	248.708	375.28	461.652	278.194	190.042	290.333	168.901	130.973	147.849	253.323
Cluster-10136.0	1000	901	48	99	135	293	268	503	29	47	45	98	258	83
Cluster-10138.0	410	311	0	1	0	0	0	0	0	2	0	0	0	0
Cluster-10145.0	855	756	1	3	0	0	0	1	1	2	3	0	0	0
Cluster-10146.0	347	248	108	274	173	11	20	21	219	278	160	10	15	6
Cluster-10159.0	506	407	0	8	2	0	1	0	4	2	2	0	1	0
Cluster-10170.0	1030	931	8	13	6	4	5	5	15	21	6	7	5	8
Cluster-10181.0	414	315	0	1	6	0	0	0	5	0	4	0	0	0
Cluster-10182.0	2577	2478	329	267	462	114	81	72	177	92	96	27	45	43
Cluster-1019.0	362	263	35	24	30	11	6	6	46	19	35	2	8	12
Cluster-10196.0	3397	3298	836	892	904	362	308	320	1132	1081	981	320	342	369
Cluster-10199.0	251	152	7	5	10	9	13	4	9	15	12	4	2	3
Cluster-1020.0	429	330	0	0	0	0	0	0	0	0	0	0	0	0
Cluster-10200.0	360	261	3	1	0	0	0	0	1	0	0	0	0	0
Cluster-10201.0	362	263	0	1	0	0	0	0	2	0	0	0	0	0
Cluster-10202.0	302	203	13	5	5	33	16	7	15	15	6	11	3	13
Cluster-10207.0	318	219	0	2	13	0	0	0	1	2	6	1	0	0
Cluster-10217.0	322	223	23	21	43	64	31	39	64	56	46	24	30	22
Cluster-10218.0	965	866	281	277	259	152	150	121	365	322	231	87	127	108
Cluster-10220.0	411	312	0	0	0	0	0	0	0	0	0	0	1	0
Cluster-10222.0	1856	1757	5	18	16	4	7	10	4	14	3	3	5	3
Cluster-10223.0	315	216	1185	3919	1617	1567	1307	1266	3175	2728	2065	981	1062	2059
Cluster-10227.0	249	150	30	22	34	23	9	2	40	21	23	7	7	0
Cluster-1023.0	688	589	21	21	22	22	5	32	42	17	20	6	14	4
Cluster-10234.0	497	398	4	4	1	0	4	2	4	1	0	1	1	1
Cluster-10237.0	425	326	23	11.0068	24	22	25	10.025	6.01195	9	12	9	8.021	10
Cluster-10243.0	535	436	0	0	0	0	0	0	0	0	0	0	0	0
Cluster-10245.0	374	275	142	129	89	4	19	17	172	177	133	2	4	5
Cluster-1025.0	343	244	3	0	3	5	0	7	9	2	5	1	4	2
Cluster-10254.0	1171	1072	2	4	5	4	0	0	5	2	0	1	0	2
Cluster-10257.0	532	433	28	46	92	49	18	27	30	24	63	43	24	19
Cluster-10260.0	365	266	53	25	19	3	2	1	59	51	34	6	3	4
Cluster-10262.0	489	390	0	11	0	2	0	0	6	8	3	1	0	1
Cluster-10268.0	471	372	9	4	14	6	9	12	7.43508	0	3	3	1	2
Cluster-10268.1	425	326	0	0	0	0	0	0	2.56492	0	0	0	0	0
Cluster-10269.1	669	570	14	12	19	6	6	7	7	6	13	10	16	6
Cluster-10277.1	312	213	0	0	1	0	0	0	0	0	1	0	0	0
Cluster-10283.1	1255	1156	32	39	19	71	33	9	21	51	14	33	1	19
Cluster-10287.0	336	237	2	1	0	0	1	0	0	0	0	0	2	0
Cluster-10293.0	951	852	16.6222	13	12	3.16455	5	1	38.4766	15.3803	14.7187	2.15143	7.545	2
Cluster-10293.1	795	696	49.2572	33	38.7478	28.8355	9	13	34.5234	53.5114	38.1662	9.84857	16.455	5
Cluster-10293.2	432	333	4.12054	0	6.2522	0	1	1	3	3.10826	1.1151	0	0	2
Cluster-10295.0	1990	1891	128	84	89	19	32	18	216	130	126	14	22	27
Cluster-10297.0	287	188	13	2	10	7	4	10	8	14	22	3	2	2
Cluster-10298.0	2571	2472	796.521	869.393	784.608	834.5	831.658	641.726	858.329	987.809	817.188	543.046	717.119	725.535
Cluster-10300.0	1605	1506	40	11	9	15	7	1	35	7	2	7	1	10
Cluster-10302.0	896	797	257.477	248.848	110.752	109.48	110.697	94.5005	267.479	280.797	125.275	98.3137	115.81	96.6969
Cluster-10302.1	537	438	72.5227	41.1519	78.2483	34.5204	4.303	31.4995	91.5207	96.2026	28.7246	14.6863	28.1901	22.3031
Cluster-10306.0	390	291	9	3	5	10	8	3	10	5	9	4	5	4
Cluster-10306.1	226	127	28	25	31.3739	41.4773	17	17.3566	35	30	43	17.4029	14	16
Cluster-10307.0	434	335	0	3	0	0	0	0	1	0	0	0	0	1
Cluster-10314.0	1354	1255	231	306	347	257	159	147	284	353	309	115	99	159
Cluster-10315.0	656	557	64	93	112	56	40	45	87	84	149	34	46	47
Cluster-10320.0	997	898	52	67	15	16	22	13	42	53	21	14	6	21
Cluster-10322.0	332	233	0	0	1	0	0	0	0	0	0	0	0	0
Cluster-1033.0	1128	1029	17	19	2	5	9	0	26	24	7	6	2	7
Cluster-10331.0	1081	982	5	17	14	3	27	8	8	6	1	3	3	10
Cluster-10339.0	462	363	2	0	1	1	0	0	2	0	5	0	6	0
Cluster-1034.0	1067	968	4	16	6	5	15	6	4	34	1	5	12	11
Cluster-10342.0	377	278	16	7	10	4	1	18	26	14	12	1	11	7
Cluster-10344.0	1230	1131	71.906	23.601	116.299	42	6.5615	42.1729	134	65	120.578	21	42.7725	9.58475
Cluster-10344.1	640	541	23.094	8.39899	16.7007	0	5.4385	10.8271	0	0	11.4222	0	15.2275	1.41525
Cluster-10354.0	816	717	157	142	154	42	29	43	256	129	104	32	26	42
Cluster-10355.0	414	315	3	4	13	8	3	5	13	16	18	1	3	4
Cluster-10356.0	335	236	7	5	0	1	1	4	11	8	8	4	4	3
Cluster-1036.0	232	133	136.232	0	43.6888	4.45807	1	0	261.633	0	57.3771	2.39561	0	3
Cluster-10363.0	599	500	1	5	0	7	1	4	0	2	1	2	3	0
Cluster-10366.0	2109	2010	93	177	87	168	176	161	73	104	67	59	70	82
Cluster-10367.0	1110	1011	5	0	0	1	0	0	2	2	3	0	1	3
Cluster-10372.0	377	278	20	12	24	15	10	11	23	20	26	10	18	16
Cluster-10374.0	723	624	1	2	3	0	0	0	0	0	0	1	2	0
Cluster-10375.0	354	255	0	0	0	0	0	4	1	0	1	0	2	0
Cluster-10376.0	294	195	10	0	4	2	0	2	7	5	2	0	1	0
Cluster-10378.0	590	491	0	1	0	1	0	0	1	2	4	0	0	0
Cluster-10380.0	401	302	8	7	11	1	1	0	16	6	24	2	0	3
Cluster-10384.0	568	469	7	13	11	5	3	1	6	12	9	0	0	6
Cluster-10394.0	711	612	20	28	8	51	66	45	14	40	7	27	12	49
Cluster-10408.0	485	386	61	29	50	68	27	20	75	54	43	21	28	29
Cluster-10409.0	322	223	1	0	3	4	0	0	0	2	1	1	0	0
Cluster-1041.0	1139	1040	116	143	99	19	24	5	10	5	3	8	0	4
Cluster-10410.0	1232	1133	90	133	129	79	91	55	66	140	84	38	32	53
Cluster-10411.0	499	400	105	72	43	32	35	19	102	110	49	17	19	40
Cluster-10419.0	512	413	42.2952	41.5565	54	61	77	60	44.4293	50	61	27	59	85
Cluster-10422.0	1275	1176	25.4592	97.5097	55.3721	50.9373	23.8006	98.1082	28.0687	70.3207	65.0314	29.632	43.1423	9.58431
Cluster-10422.1	561	462	83.5408	107.49	91.6279	153.063	111.199	87.8918	110.931	111.679	88.9686	50.368	58.8577	79.4157
Cluster-10423.0	639	540	16	6	0	6	13	1	5	2	4	0	5	3
Cluster-10425.0	1051	952	329.347	266.499	247.11	126.041	108.223	132.771	316.939	293.736	234.768	76.5743	101.374	99.2412
Cluster-10425.2	2982	2883	694.653	944.501	846.89	661.959	539.777	496.229	802.061	810.264	837.232	294.426	373.626	558.759
Cluster-10429.0	1405	1306	6	13.397	7	11	10.4261	6.52127	3.29619	11	3	1	1	7
Cluster-10429.1	2384	2285	19	35.603	25	14	24.5739	10.4787	13.7038	23	8	6	3	2
Cluster-10433.0	392	293	4	1	3	2	0	0	0	4	3	0	0	4
Cluster-1044.0	414	315	0	1	1	0	0	3	0	1	2	0	1	1
Cluster-10442.0	395	296	1	6	2	0	0	0	0	3	1	0	0	0
Cluster-1045.0	334	235	2	2	6	3	5	0	4	2	2	1	0	2
Cluster-10451.1	2636	2537	1011	1497	714	496	492	405	961	1371	638	159	145	225
Cluster-10453.0	2871	2772	543.679	769.256	491.502	434.089	489.655	349.082	606.213	731.766	521.12	277.857	279.45	360.809
Cluster-10455.0	2019	1920	51	85	46	75	61	48	58	100	27	37	45	51
Cluster-10456.0	620	521	0	1	0	8	1	2	1	0	4	6	7	0
Cluster-10459.0	477	378	10	10	10	19	12	21	5	14	10	5	3	4
Cluster-10462.0	823	724	1	10	0	2	6	1	7	13	0	3	0	0
Cluster-10469.0	604	505	36	22	42	39	51	46	40	42	29	16	25	37
Cluster-1047.0	337	238	14	3	3	1	23	5	17	4	15	6	14	10
Cluster-10470.0	783	684	2	13.7719	4	1	8.71855	4	0	0	0	1.11064	0	2
Cluster-10470.10	2381	2282	88.9809	24.1848	24.0992	48.5739	294.526	35.4905	41.7577	24.2851	24.4044	25.7254	34.8052	50.8704
Cluster-10470.11	573	474	0	9	7	2	33	15	4	1	1	9	10	4
Cluster-10470.12	278	179	5	0	1	4	26	1	1	4	0	1	4	2
Cluster-10470.13	426	327	0	0	0	0	13.2651	0	0	0	0	0	1	0
Cluster-10470.14	382	283	11	6.64971	7	4.36995	65.8239	3.35129	6.34068	0	1	5.5753	0	0
Cluster-10470.15	2850	2751	25.2894	25.0541	22.291	25.5362	336.426	46.6368	33.1781	20.4108	23.8922	26.3789	38.3889	44.3734
Cluster-10470.16	1013	914	6	3	2	15	90	10	10	8	1	23	2	4
Cluster-10470.2	771	672	1	6	1	15	123	14	10	10	9	16	8	13
Cluster-10470.3	456	357	0	5	0	0	4	1	6	0	1	2	1	6
Cluster-10470.4	847	748	5	3	8	2	127	9	9	10	2	13	1	4
Cluster-10470.5	2124	2025	6	11.2764	1.02644	13.3549	128.706	3	0	6	2	5	1	10.173
Cluster-10470.6	1420	1321	70.8445	9.47725	4.45139	9.38123	95.2037	8.34253	5.56112	7.85791	11.3355	4.32038	1.16383	13.0309
Cluster-10470.7	2006	1907	4	110.835	0	7	80.2815	3	10	6	5	24.8894	11	7
Cluster-10470.8	559	460	5	96	4	3	51.7349	3	2	17	5	6	3	6
Cluster-10470.9	1436	1337	23.8852	10.7507	4.13195	15.7838	141.071	28.0522	2.16242	14.4462	2.36789	12	9.64208	19.5524
Cluster-10474.0	544	445	10	16	11	6	10	9	8	12	2	2	9	5
Cluster-10484.0	882	783	18	10	12	1	5	2	9	8	10	5	2	2
Cluster-10485.0	420	321	94	42	40	10	9	12	98	48	47	5	21	16
Cluster-10488.0	916	817	0	3	9	0	0	5	0	1	0	0	0	0
Cluster-10495.0	494	395	11	19	21	20	7	16	11	15	6	3	7	10
Cluster-1050.0	370	271	50	25	11	0	2	2	54	43	7	1	0	0
Cluster-10512.0	487	388	3	2	1	0	1	1	12	3	3	1	4	0
Cluster-10517.0	402	303	271.538	213.837	231.372	127.163	205.777	275.616	304.234	266.638	210.299	114.764	190.576	296.877
Cluster-10517.2	925	826	355.462	242.163	308.628	215.837	236.223	246.384	396.766	397.362	290.701	151.236	219.424	247.123
Cluster-1052.0	598	499	1	3	11	1	2	4	2	1	0	2	1	6
Cluster-10523.0	446	347	0	3	1	0	0	0	2	1	1	0	0	0
Cluster-10524.0	391	292	18	13	22	11	7	15	14	8	33	5	13	15
Cluster-10526.0	695	596	2	2	2	2	4	6	2	5	0	0	0	1
Cluster-10530.0	368	269	18	30	19	59	58	35	8	9	10	40	25	44
Cluster-10539.0	1279	1180	70	130	47	58	54	37	109	137	66	51	57	81
Cluster-10539.1	492	393	0	0	0	0	0	0	0	0	0	0	0	0
Cluster-10541.0	576	477	17.1233	31.74	12.3192	6.12391	3.27124	3.15849	21.5349	30.4106	13.3052	1.01451	1.03194	8.72548
Cluster-10549.0	399	300	0	5	3	2	0	0	2	0	2	0	0	0
Cluster-1055.0	1076	977	145	174.676	164	189	142.663	131.665	158	204.533	167.177	143.247	146	170.65
Cluster-10551.0	240	141	57.6869	15.7124	39.4135	27	40.5334	53.6046	76.8851	34.2103	32.5197	33.971	30.0748	39
Cluster-10551.1	242	143	22.3131	21.2876	16.5865	0	3.46662	13.3954	46.1149	43.7897	30.4803	1.029	6.92517	8
Cluster-10553.0	799	700	349	325	380	47	26	30	564	465	443	64	81	70
Cluster-10561.0	348	249	15	10	13	17	19	14	14	18	6	5	12	12
Cluster-10563.0	374	275	23	39	24	33	15	10	19	62	30	12	20	23
Cluster-10565.0	333	234	0	0	2.06983	0	0	0	2.82177	1.22438	7.95861	0	0	0
Cluster-10565.2	480	381	9	3	2.93017	0	3	0	12.1782	15.7756	6.47936	1	1	1
Cluster-10568.0	578	479	35	36	22	8	19	21	51	53	19	7	14	10
Cluster-1057.0	618	519	8	14	14	12	13	14	11	9	5	8	3	7
Cluster-10574.1	412	313	22	8	35	18	12	9	18	16	19	6	4	9
Cluster-10577.0	352	253	0	0	0	0	0	1	1	3	0	0	0	0
Cluster-10578.0	1142	1043	37	56	37	21	25	18	23	37	29	9	10	5
Cluster-10579.0	350	251	15	6	15	6	2	13	24	26	16	6	2	8
Cluster-10580.0	268	169	1	1	5	11	4	0	5	5	1	2	0	1
Cluster-10593.0	683	584	45	24	27	30	44	30	41	41	24	10	11	17
Cluster-10595.0	641	542	11	8	9	11	2	0	14	8	3	2	0	0
Cluster-10597.1	335	236	0	0	1	2	1	10	0	4	3	1	4	0
Cluster-10603.0	2502	2403	775	561	520	377	283	282	1012	894	674	399	381	382
Cluster-10614.0	552	453	8	0	1	1	0	3	1	3	2	0	0	0
Cluster-10626.0	268	169	11	4	7	3	0	0	12	4	3	2	14	1
Cluster-10628.0	478	379	6	10	17	5	2	1	9	10	4	2	1	1
Cluster-10629.0	222	123	3	14	3	6	0	0	6	6	9	2	3	2
Cluster-10633.0	705	606	63	52	80	55	39	25	106	51	45	22	16	8
Cluster-10638.0	596	497	0	1	8.96593	0	0	2	1.14004	1	2	0	1	0
Cluster-10648.0	334	235	0	0	0	0	0	0	0	0	0	0	0	0
Cluster-10649.0	2455	2356	356	375	346	120	165	126	340	347	270	98	92	109
Cluster-1065.0	1016	917	8	3	9	3	3	2	10	4	4	1	0	0
Cluster-10651.0	373	274	7	4	5	3	1	3	7	8	2	4	0	2
Cluster-10661.0	326	227	26	7	20	5	3	10	27	12	23	0	12	2
Cluster-10662.0	425	326	1	2	0	0	0	1	0	1	0	1	0	0
Cluster-10666.0	496	397	3	8	21	12	0	3	19	11	14	5	1	0
Cluster-10668.0	583	484	17	36	40	3	7	6	39	40	31	3	4	6
Cluster-10669.0	316	217	2	2	0	0	1	0	0	1	1	0	1	0
Cluster-10682.0	636	537	2	0	5	0	0	0	0	0	0	0	1	0
Cluster-10692.0	1423	1324	31	12	13	6	22	12	37	21	7	3	8	8
Cluster-10699.0	272	173	12	1	14	0	1	0	18	10	8	4	0	0
Cluster-10703.0	431	332	0	0	0	0	0	0	0	2	0	0	0	0
Cluster-10704.0	462	363	33	36	33	1	0	7	46	37	47	1	0	0
Cluster-10708.0	565	466	0	0	1	1	0	0	0	0	0	0	0	0
Cluster-10712.0	314	215	3	3	0	2	1	3	1	1	2	0	0	0
Cluster-10716.0	394	295	0	1	0	5	0	1	0	0	0	0	0	1
Cluster-10722.0	488	389	319	488	570	1405	1012	1461	314	403	402	622	830	672
Cluster-10726.0	891	792	34	61	24	4	8	6	56	56	36	1	1	3
Cluster-10727.0	703	604	28	80	113	134	117	68	63	81	105	106	99	150
Cluster-10735.0	342	243	5	4	15	6	1	2	2	4	13	4	7	3
Cluster-1074.0	1867	1768	521	381	346	442	245	266	744	512	427	368	275	297
Cluster-10743.0	396	297	5	1	4	2	0	0	2	2	1	0	0	0
Cluster-10744.1	2219	2120	10	17	13	4	6	0	4	7	12	0	4	1
Cluster-10745.0	1247	1148	21	11	14	60	58	50	53	25	20	29	30	34
Cluster-1075.0	436	337	8	6	23	1	2	4	22	12	9	0	4	2
Cluster-10750.0	428	329	0	1	1	0	0	0	0	0	0	2	0	0
Cluster-10752.0	1399	1300	9	9.08648	4.67017	2.55757	16.553	8.13787	12.4546	7.70309	8.64297	5	9	14
Cluster-10752.1	476	377	0	2.21561	4.70834	0.588527	4.65708	3.86213	23.701	4.12058	0.544667	0	0	0
Cluster-10752.2	445	346	18	4.69792	17.6215	6.8539	2.78989	0	32.8443	23.1763	20.8124	10	4	6
Cluster-10756.0	1418	1319	364	312	362	115	100	147	536	387	353	46	104	67
Cluster-1076.0	800	701	0	3	1	0	0	0	0	0	11	0	0	1
Cluster-10765.0	1288	1189	0	4	7	2	0	0	0	2	0	0	0	0
Cluster-10771.0	326	227	4	3	16	0	3	7	6	5	3	0	0	2
Cluster-10776.0	382	283	8	15	6	3	1	1	11	15	17	0	1	0
Cluster-10779.0	609	510	0	0	0	0	0	0	1	0	1	0	0	0
Cluster-10793.0	840	741	2	0	1	0	0	0	6	3	3	2	0	0
Cluster-10794.2	858	759	0	6	5	1	4	0	3	5	0	0	0	1
Cluster-10801.0	339	240	2	1	3	0	0	0	0	0	0	0	0	0
Cluster-10803.0	559	460	6	43.8823	15.4871	12.8546	4	2.05338	17.5914	35.5123	12.7431	9.50436	0	2
Cluster-10804.2	2577	2478	51	44	90	132	81	92	62	46	79	71	68	77
Cluster-10809.0	307	208	2.59374	14.966	11.3601	1.43334	5.43768	1.38935	6.80321	19.6057	3.82227	0	4	5.7981
Cluster-10809.1	483	384	19.4063	12.034	11.6399	9.56666	4.56232	10.6107	36.1968	11.3943	16.1777	3	0	1.2019
Cluster-10816.0	426	327	0	11	19	3	3	0	4	9	15	1	0	0
Cluster-1082.0	380	281	1	2	0	0	0	0	0	0	0	0	0	0
Cluster-10820.0	735	636	3	0	2	1	0	0	3.40028	1	0	0	0	0
Cluster-10822.0	333	234	15	13	14	2	4	1	17	39	8	3	4	2
Cluster-10826.0	518	419	4	7	7	1	0	2	5	5	1	1	0	0
Cluster-10832.0	1436	1337	12	16	5	2	3	3	11	16	6	0	1	0
Cluster-10834.0	486	387	11	40	3	4	3	0	6	28	7	3	1	3
Cluster-10835.0	699	600	325	358	336	234	131	233	372	349	274	190	95	113
Cluster-1085.0	539	440	1	0	0	0	0	0	1	4	1	0	0	0
Cluster-10852.0	384	285	0	6	2	0	0	0	0	0	0	2	0	1
Cluster-10856.0	316	217	2	2	1	5	0	2	9	0	5	2	0	0
Cluster-10861.0	550	451	61	49	56	11	17	24	148	105	85	3	17	9
Cluster-10866.0	3537	3438	148.745	222.667	198.021	87.3333	99.0795	103.088	118.895	209.787	302.252	56.3114	74.4544	61.9808
Cluster-1087.0	315	216	2	0	0	0	0	0	2	0	0	0	0	0
Cluster-10870.0	356	257	5	4	1	1	0	1	6	4	2	2	2	0
Cluster-10873.0	431	332	2	0	3	0	0	0	2	0	0	0	0	0
Cluster-10882.0	1091	992	23	10	17	1	6	3	17	19	7	7	0	0
Cluster-10885.0	442	343	0	0	0	0	0	2	0	0	0	0	0	0
Cluster-10889.0	419	320	203	304	244	907	499	470	520	409	596	806	749	1118
Cluster-10896.0	539	440	4	3	13	6	5	6	3	3	20	5	2	2
Cluster-1090.0	2412	2313	242	284	257	89	94	91	349	303	266	54	111	78
Cluster-10903.0	3799	3700	57	137	44	111	109	109	42	56	23	52	50	58
Cluster-10905.0	588	489	12.8323	13	4.63071	11.3674	3.35962	6	24.3735	10	5.17805	2.5423	3	6
Cluster-10908.0	411	312	32	23	48	28	18	33	23	28	13	8	9	10
Cluster-10911.0	377	278	0	0	0	0	0	0	3	0	0	0	0	0
Cluster-10915.0	358	259	0	3	5	10	7	4	2	2	13	4	14	7
Cluster-10923.0	589	490	1	9	1	0	0	2	3	1	8	0	4	0
Cluster-10926.0	428	329	7	15	2	7	3	3	12	5	1	3	4	2
Cluster-10929.0	422	323	0	4	1	5	3	0	0	0	3	1	4	2
Cluster-10932.0	323	224	0	0	2	0	0	0	0	0	0	0	0	0
Cluster-10938.0	1071	972	7	5	5	3	0	0	4	6	4	0	2	1
Cluster-10944.0	680	581	0	0	0	4	0	0	0	0	0	0	2	0
Cluster-10946.0	1042	943	128	207	196	157	63	62	129	187	173	89	79	58
Cluster-10950.0	363	264	0	1	2	0	0	0	11	19	8	1	0	1
Cluster-10955.0	371	272	1	1	0	0	0	0	1	1	12	0	0	0
Cluster-10958.1	499	400	0	1	1	0	0	1	1	0	0	0	0	0
Cluster-10959.0	1445	1346	23	25	19	10	7	2	24	22	11	3	7	3
Cluster-10973.0	276	177	958	574	661	167	47	70	627	906	727	91	83	47
Cluster-10977.1	373	274	142.878	122.646	126.444	82.4846	61.2928	47.0433	141.997	138.677	103.032	50.74	80.3119	78.6638
Cluster-10977.2	674	575	242.122	168.354	176.556	191.515	113.707	159.957	371.003	295.323	230.968	118.26	164.688	153.336
Cluster-10978.0	346	247	7.45083	1	3.05592	0	0	2	3.22137	4.19724	2.10821	0	3	0
Cluster-10979.0	720	621	5	3	8	1	1	0	2	3	4	2	0	1
Cluster-10984.0	353	254	0	0	0	2	0	0	0	0	0	0	0	2
Cluster-10989.1	867	768	16	83	24	8	8	9	56	50	16	8	3	16
Cluster-10989.2	395	296	20	25	14	9	7	4	41	42	23	6	1	6
Cluster-10994.0	540	441	3	19	9	4	1	0	2	12	5	2	2	4
Cluster-10998.0	3313	3214	375	635	535	461	524	373	435	571	430	278	343	383
Cluster-11002.0	1463	1364	198	116	251	80	87	86	242	171	183	48	37	67
Cluster-11004.0	336	237	0	0	0	0	0	0	0	0	0	0	0	0
Cluster-11005.0	322	223	0	15	13	9	0	0	2	29	2	3	0	0
Cluster-11014.0	431	332	0	0	8.24602	0	5	0	1.72839	5	4.65185	0	0	6.53264
Cluster-11014.1	569	470	3	5	10.754	17	0	8	4.27161	0	13.3482	3	2	7.46736
Cluster-11021.0	902	803	3	15	23	2	2	0	6	13	6	11	0	2
Cluster-11028.0	318	219	45	17	27	4	0	7	48	20	25	2	2	3
Cluster-11033.0	421	322	74	51	45	10	14	12	63	60	53	9	16	6
Cluster-11039.0	359	260	0	0	4	2	0	0	0	0	0	1	0	0
Cluster-11043.0	380	281	14	19	7	10	29	21	37	24	24	7	3	12
Cluster-11048.0	372	273	2	1	0	2	0	1	1	0	2	0	1	0
Cluster-11049.0	2287	2188	154.53	155.359	229.383	43.4066	30.3523	42.9996	149.521	199.047	271.087	27.3143	32.7753	17.154
Cluster-11051.0	494	395	1	0	0	0	0	0	0	0	0	0	0	0
Cluster-11054.0	2372	2273	0	2.85607	8.28951	5.79909	0	2.70198	7.26388	2	28.6017	0	13.6486	3
Cluster-11054.1	2065	1966	3	3.82227	8.63943	3.4043	3	0	7.12573	0	22.7956	0	13.1043	3
Cluster-11054.2	2671	2572	2	8.32166	10.0711	9.7966	5	1.29802	3.61039	2	21.6027	3	9.24706	2
Cluster-1106.0	1143	1044	0	4	0	0	0	0	4	2	0	0	0	1
Cluster-11062.0	2700	2601	392	370	312	111	135	92	456	401	381	70	73	95
Cluster-11065.0	360	261	3	3	3.75442	0.999946	0	1	3.5249	8	6.78937	0	1	0
Cluster-11065.1	365	266	0	1	1.24558	5.38359e-05	3	0	3.4751	0	2.21063	0	0	0
Cluster-11072.0	418	319	0	1	0	0	0	0	0	0	0	1	0	0
Cluster-11075.0	328	229	0	0	0	1	0	0	0	0	0	0	0	0
Cluster-11077.0	322	223	3	0	8	0	1	3	5	5	7	0	0	0
Cluster-11080.0	388	289	9	1	11	0	1	0	3	12	7	1	1	1
Cluster-11081.1	1956	1857	1279	2104	1217	1334	1925	1231	1642	1812	1283	881	1292	1789
Cluster-11083.0	355	256	9	4	3	0	0	1	4	2	0	1	0	0
Cluster-11086.0	785	686	0	4	6	7	5	9	2	3	6	2	0	1
Cluster-11089.0	823	724	308	540	296	27	43	43	436	555	300	25	28	19
Cluster-11095.0	1398	1299	8	6	23	3	5	2	7	8	15	1	2	5
Cluster-11104.1	1631	1532	343	404	418	114	68	73	372	368	248	49	68	42
Cluster-11106.0	418	319	37	77.6673	143.73	7	10	2	36.425	93.4528	157.362	1	1	15
Cluster-11107.0	352	253	22	56	30	1	2	3	19	32	11	2	4	0
Cluster-11109.0	400	301	1	0	0	3	0	0	0	1	0	0	0	0
Cluster-11111.0	1644	1545	172	164	130	39	48	33	124	94	89	29	24	15
Cluster-11123.0	480	381	1	3	0	0	0	5	0	1	1	1	0	0
Cluster-11131.0	405	306	14	8	18	1	0	0	10	9	24	4	3	0
Cluster-11139.1	365	266	10	3	10	3	1	0	13	9	6	0	1	1
Cluster-1114.0	751	652	212	218	210	93	45	123	165	262	198	34	66	40
Cluster-11142.0	345	246	3	11	7	3	0	2	3	3	4	1	1	0
Cluster-11146.0	433	334	69	159	224	31	19	30	21	76	41	19	18	8
Cluster-11149.0	1888	1789	51	109	97	219	200	138	25	58	37	79	63	95
Cluster-11151.0	953	854	69	172	126	114	74	113	162	154	206	50	78	70
Cluster-11153.0	331	232	8	3	0	0	1	0	2	6	4	1	1	4
Cluster-11169.0	1672	1573	0	1	16	0	1	0	0	0	8	8	1	2
Cluster-11171.0	474	375	1	0	0	0	0	0	0	0	1	0	0	0
Cluster-11172.0	358	259	7	19	8	31	22	19	26	7	8	17	5	15
Cluster-11173.0	673	574	34	26	33	14	24	11	27	33	26	12	4	7
Cluster-11179.0	1525	1426	6	5	10	2	11	0	10	8	4	2	8	8
Cluster-11181.0	554	455	0	1	1	1	0	0	0	0	0	0	0	0
Cluster-11183.0	433	334	4	14	12	3	1	1	9	9	8	2	0	3
Cluster-11187.0	362	263	0	1	2	5	1	6	3	2	7	1	3	6
Cluster-11188.0	1962	1863	647	885.964	643	612.923	574.661	595.919	993	783	898.925	474.966	530.77	723.832
Cluster-11188.1	334	235	0	2.03578	0	3.07654	4.33885	2.08081	0	0	1.07514	1.03393	3.23013	3.16765
Cluster-11200.0	350	251	0	2	0	3	9	0	9	2	1	0	2	2
Cluster-11204.0	757	658	166	176	88	39	31	52	178	133	51	9	25	17
Cluster-11205.0	440	341	99	27	72	6	9	7	87	62	90	6	20	18
Cluster-11207.0	329	230	30	25	42	20	39	9	25.8081	33	32	12	9	15
Cluster-1121.0	445	346	5	4	5	0	0	0	1	4.34202	3	1	0	0
Cluster-11211.0	215	116	141.249	16.597	26.1796	4.21647	2.31502	9.43686	171.431	30.5767	44.6674	0	4.26677	1
Cluster-11211.1	986	887	1532.75	1115.4	440.82	126.784	94.685	60.5631	1999.57	650.423	534.333	47	53.7332	29
Cluster-11217.0	437	338	0	2	0	3	0	1	3	6	0	0	0	0
Cluster-11218.0	594	495	6	3	20	5	3	0	10	16	7	3	2	3
Cluster-11224.0	595	496	8	43	30	20	14	10	23	29	7	8	6	2
Cluster-11225.0	602	503	1	4	2	0	1	0	2	0	2	0	0	1
Cluster-11228.0	343	244	0	0	0	0	0	0	0	0	0	0	0	0
Cluster-11233.2	339	240	101	80	96	16	19	33	151	124	106	16	28	16
Cluster-11240.0	330	231	0	3	1	1	1	0	0	1	1	0	2	2
Cluster-11242.0	354	255	0	5	9	16	8	20	8	10	19	10	9	14
Cluster-11244.0	875	776	0	1	0	0	0	2	0	2	3	0	1	0
Cluster-11254.0	980	881	18	26	25	10	21	11	8	20	13	3	5	7
Cluster-11260.0	551	452	0	0	0	0	0	0	0	1	0	0	0	0
Cluster-11264.0	1757	1658	658.236	528.366	314.662	521.757	261.196	418.281	715.043	539.642	406.549	307.289	346.675	327.373
Cluster-11264.1	1718	1619	156.764	114.634	127.338	360.243	201.804	217.719	193.957	172.358	154.451	187.711	215.325	184.627
Cluster-11265.0	243	144	1	0	3	6	3	5	2	11	3	3	10	0
Cluster-11266.0	1148	1049	23	13	8	4	12	13	14	10	11	3	4	17
Cluster-11269.0	263	164	2	0	2	2	0	2	3	0	2	0	0	2
Cluster-11270.0	348	249	8	2	4	4	3	1	4	4	3	0	2	0
Cluster-11272.0	394	295	4	2	12	1	0	4	0	2	5	2	4	2
Cluster-11291.0	503	404	0	5	2	1	2	0	3	7	2	1	0	0
Cluster-1130.0	340	241	23	31	9	5	8	4	12	17	21	2	4	9
Cluster-11314.0	2794	2695	107	219	198	195	207	135	115	164	108	66	86	96
Cluster-11316.0	1245	1146	276	300	316	88	107	115	399	344	290	42	96	90
Cluster-11318.0	3584	3485	350	402	323	113	109	85	346	406	327	39	50	48
Cluster-11322.0	941	842	53.1897	69.3611	48	46	44.924	51.1595	58.5003	92.4958	54	30	48.2624	50
Cluster-11322.1	546	447	2.81035	7.63885	0	0	6.07596	2.84051	6.49972	2.50425	0	0	2.7376	0
Cluster-1133.0	483	384	0	9	0	0	0	0	0	1	0	0	1	0
Cluster-11339.0	506	407	3	8	4	3	9	3	6	8	3	6	2	11
Cluster-11340.0	2541	2442	5054	5039	3459	25625	19182	22088	12507	9622	7624	31212	35990	36702
Cluster-11364.0	1531	1432	202	331	1	0	0	0	203	219	0	0	0	0
Cluster-11369.0	408	309	5	3	3	0	0	0	11	1	4	1	0	0
Cluster-1137.0	505	406	21	12	13	8	5	21	12	15	15	1	10	13
Cluster-11379.0	366	267	2	6	5	0	0	0	0	2	1	1	0	1
Cluster-11381.0	447	348	2	8	6	1	6	4	6	3	1	1	2	1
Cluster-11384.0	363	264	1	8	4	3	2	0	6	1	1	4	0	1
Cluster-11387.0	324	225	10	7	7	15	10	8	3	13	4	18	0	7
Cluster-11388.1	322	223	22	10	14	6	7	0	12.3379	9.65913	9	1	6	4
Cluster-1139.0	457	358	1	3	0	1	0	0	2	0	1	0	0	0
Cluster-11392.0	343	244	200	220	148	71	55	144	292	258	144	98	226	134
Cluster-11394.0	1230	1131	8	4	14	1	9	6	1	4	12	0	4	9
Cluster-1140.0	342	243	0	1	3	0	0	5	11	5	3	0	1	0
Cluster-11402.0	770	671	1	8	3	1	0	0	2	11	6	3	1	3
Cluster-11404.0	391	292	11.3157	15.7391	6.41007	9.50112	8.33353	16.0274	2.48388	8.42405	5.12083	1	2.65624	5.07018
Cluster-11404.1	381	282	5.68435	14.2609	2.58993	5.49888	8.66647	4.97258	7.51612	6.57595	3.87917	0	1.34376	6.92982
Cluster-11405.0	1180	1081	11	11	16	4	5	10	14	5	26	5	6	10
Cluster-11406.0	531	432	0	1	4	0	1	3	6	6	7	1	1	1
Cluster-11414.0	579	480	7	7	6	2	1	5	10	7	1	0	2	0
Cluster-11419.0	2031	1932	1053	1301	978	378	381	289	1477	1345	1197	233	270	282
Cluster-1143.0	3235	3136	33	77	38	15	15	8	76	73	31	12	12	11
Cluster-11439.0	380	281	111	67	75	6	20	78	122	125	93	6	55	19
Cluster-11440.0	1366	1267	4	10	3	3	2	4	9	1	1	2	0	0
Cluster-11443.0	849	750	11	7	1	3	0	0	0	6	2	0	0	0
Cluster-11446.0	1265	1166	6	10	0	1	7	2	3	10	8	7	5	5
Cluster-11448.0	353	254	11	18	9	14	11	2	18	17	1	6	5	6
Cluster-11451.0	391	292	40.0804	34.6419	36.6086	43	32	38.5942	26	43.8524	32	22.2965	24.5979	43.4216
Cluster-11453.0	635	536	0	6	4	3	1	0	1	2	3	1	1	2
Cluster-11454.0	319	220	0	0	0	0	0	0	0	0	0	0	0	0
Cluster-1146.0	320	221	46	95	57	45	37	41	44	108	75	33	33	46
Cluster-11460.1	530	431	14	33	4	8	9	4.20259	7.37446	35	9.7349	2	0	6
Cluster-11460.2	377	278	6	0	4	0	1	1.79741	5.62554	0	2.2651	1	0	0
Cluster-11460.3	452	353	7	13	15	5	11	9	8	14	7	4	3	2
Cluster-11465.0	366	267	0	1	0	0	0	0	2	1	0	0	0	0
Cluster-1147.0	629	530	0	0	0	0	0	0	0	0	0	0	0	0
Cluster-11475.0	524	425	22	17	18	0	4	0	27	20	4	2	0	3
Cluster-11477.0	384	285	3	6	1	1	0	0	4	1	4	0	0	0
Cluster-11479.0	285	186	36	9	23	11	9	6	14	23	23	6	7	4
Cluster-11484.0	653	554	0	1	3	0	3	0	0	1	1	0	3	0
Cluster-11485.0	3465	3366	294	390	295	148	108	125	459	442	307	59	106	96
Cluster-1149.0	287	188	6	0	5	0	3	5	8	6	6	3	4	1
Cluster-11493.0	335	236	0	0	0	0	0	0	0	0	1	0	1	1
Cluster-11494.0	453	354	0	3	0	0	0	0	1	0	1	0	1	0
Cluster-11495.0	533	434	0	0	0	0	0	3	1	1	0	0	0	0
Cluster-11500.0	3562	3463	124.556	203.483	120.935	153.269	184.48	121.024	168.865	247.35	144.629	115.192	182.112	148.35
Cluster-11500.1	3314	3215	129.444	254.517	175.065	51.7306	69.52	55.9759	250.135	245.65	112.371	32.8081	69.8879	60.6495
Cluster-11503.0	291	192	14	14	15	13	2	10	5	11	4	5	4	1
Cluster-11507.0	240	141	60	12	62	32	1	12	96	35	65	7	20	7
Cluster-11508.0	327	228	31	4	26	5	2	13	41	19	23	0	13	8
Cluster-11509.0	1077	978	66	34	36	54	86	83	62	31	38	18	27	42
Cluster-11510.0	313	214	5	2	0	0	0	0	2	0	0	0	0	0
Cluster-11516.0	562	463	0	3	2	1	0	0	3	4	4	0	2	3
Cluster-11517.0	2075	1976	178	159	241	60	35	71	241	214	224	33	41	39
Cluster-11518.1	5658	5559	1677	2032	1252	921	1201	942	3229	2210	1576	626	737	957
Cluster-11526.0	668	569	21	13	18	9	5	7	22	21	8	13	7	7
Cluster-11527.0	452	353	9	2	1	4	1	0	7	9	2	0	3	2
Cluster-11528.0	1020	921	1375	2020	1658	790	805	579	2056	1839	1817	643	770	875
Cluster-11533.0	2167	2068	68	131	76	134	214	153	186	108	124	61	74	154
Cluster-11535.0	1431	1332	280	346	295	261	172	234	390	300	248	313	352	306
Cluster-11539.0	343	244	5.24995	3.25353	1.4492	0	0	0	14.5582	4.63275	8.64373	1	2	0
Cluster-11539.1	838	739	136.75	106.746	83.5508	19	18	40	214.442	163.367	122.356	20	54	15
Cluster-11544.0	1470	1371	0	2	1	11	13	8	2	0	1	7	0	5
Cluster-11545.0	1453	1354	213	153	225	318	119	164	259	213	287	231	134	141
Cluster-11546.0	562	463	9	13	14	3	7	7	6	10	12	0	4	7
Cluster-11560.0	1646	1547	102	108	73	22	18	15	122	109	114	10	6	12
Cluster-11567.0	1897	1798	582	474	462	174	151	210	823	734	687	142	170	162
Cluster-1157.0	787	688	129	132	90	63	59	78	105	204	130	57	65	55
Cluster-11572.0	386	287	0	0	3	1	0	0	7	0	3	0	2	1
Cluster-11573.0	1291	1192	70	43	77	48	19	30	94	55	70	15	19	21
Cluster-11575.0	453	354	81	21	64	8	0	2	45	27	57	0	5	3
Cluster-11577.0	312	213	47.2714	33.2964	15.4376	16.9375	19.3286	57.7857	55.3203	43.207	22.5715	5.20061	37.9041	39.4875
Cluster-11577.1	210	111	65.7286	3.7036	64.5624	23.0625	12.6714	8.21432	66.6797	14.793	65.4285	10.7994	2.09593	12.5125
Cluster-1158.0	346	247	4	1	2	3	7	3	3	1	2	3	0	0
Cluster-11584.0	374	275	3	3	0	2	1	0	0	3	2	0	0	1
Cluster-11599.0	217	118	12	6	9	3	0	0	3	1	3	1	0	0
Cluster-11602.0	1061	962	49	31	15	4	60	9	50	35	17	1	2	34
Cluster-11608.0	394	295	13	22	13	0	1	0	24	9	22	0	0	0
Cluster-11614.0	355	256	7	9	3	2	0	0	4	11	4	0	0	0
Cluster-11616.0	2241	2142	112	204	98	123	87	97	151	188	101	109	75	111
Cluster-11623.0	424	325	37	28	19	13	8	12	64	55	44	5	12	2
Cluster-11634.0	448	349	0	0	0	0	0	0	1	5	0	1	0	0
Cluster-11635.0	352	253	6	1	0	2	0	0	11	1	2	0	1	0
Cluster-11636.0	212	113	22	15	13	19	7	11	17	21	14	8	5	11
Cluster-11641.0	520	421	8	9	6	0	4	4	19	24	8	1	1	4
Cluster-11650.0	602	503	3	6	11	1	2	0	1	5	11	0	0	3
Cluster-11658.0	316	217	19	23	19.2164	3	6.08526	17.9279	22	24	17.4453	4	5	6.29753
Cluster-11666.0	216	117	22	0	13	18	2	8	6	3	26	0	5	0
Cluster-11668.0	379	280	30	7	21	21	7	16	8	15	30	3	15	13
Cluster-1167.0	563	464	21	27	29	24	23	17	25	34	25	9	1	9
Cluster-11670.0	243	144	378.546	2	9	0	30.6569	2.03747	414.453	5	12	2	1	25
Cluster-11670.1	542	443	967.61	503.552	1475.78	194.79	192.825	161.006	1356.86	839.507	2013.06	124.851	142.213	205.416
Cluster-11671.0	2903	2804	151	200	118	54	77	63	174	177	129	37	51	46
Cluster-11676.1	305	206	32.6435	26.3527	61.6228	20.8417	3.73939	17.3552	65.0616	30.7076	28.7819	18.4914	8.48117	10.6598
Cluster-11676.2	1343	1244	99.3565	126.647	120.377	79.1583	94.2606	63.6448	270.938	126.292	161.218	37.5086	52.5188	76.3402
Cluster-11704.0	1288	1189	2	7	9	1	6	4	7	4	2	5	2	2
Cluster-11705.0	665	566	21	19	22	32	29	20	9	12	8	7	9	5
Cluster-11708.0	615	516	47	45	32	16	22	21	40	94	55	9	3	3
Cluster-11709.1	283	184	20	2	19	13	8	10	30	7	30	14	17	4
Cluster-1171.0	873	774	19	18	0	5	9	7	11	30	14	2	3	4
Cluster-11719.0	496	397	2	1	0	0	0	0	1	2	0	0	0	0
Cluster-11727.0	548	449	10	21	37	16	11	9	11	13	21	6	6	15
Cluster-1174.0	470	371	2	2	0	0	7	0	1	3	3	0	1	0
Cluster-11743.0	399	300	0	0	0	0	0	9	0	0	0	0	4	0
Cluster-1175.0	331	232	0	0	0	2	1	0	0	0	0	0	1	0
Cluster-11754.0	349	250	116	182	108	92	47	34	105	191	111	57	51	51
Cluster-11754.1	2104	2005	549.471	612.69	730.857	373.097	217.806	286.438	646.335	905.503	665.523	257.174	290.413	271.942
Cluster-11754.2	277	178	2	1	0	0	0	1	4	3	3	0	3	3
Cluster-11754.3	1171	1072	807.529	1178.31	1084.14	546.903	467.194	440.562	1023.66	1224.5	913.477	342.826	379.587	339.058
Cluster-11769.0	277	178	14	4	5	8	2	2	6	4	8	4	9	9
Cluster-11770.0	1997	1898	246	650	425	895	836	472	177	366	175	255	305	477
Cluster-11778.0	368	269	5	12	3	0	0	0	3	5	9	1	1	0
Cluster-11779.0	361	262	0	3	0	0	0	0	0	0	0	0	0	0
Cluster-11787.1	4828	4729	1810	1962	1763	1120	864	778	2325	1922	1444	548	471	466
Cluster-11788.0	672	573	6	4	18	9	0	0	13	8	1	0	0	0
Cluster-11790.0	319	220	0	0	0	0	1	0	0	3	0	0	0	0
Cluster-11792.0	380	281	0	0	1	0	0	0	0	0	0	0	0	0
Cluster-11799.0	642	543	7	8	5	2	0	0	5	10	5	1	2	0
Cluster-11802.0	552	453	3	7	7	0	1	0	1	0	4	1	0	1
Cluster-11808.0	521	422	5	6	0	0	0	0	0	2	0	1	0	0
Cluster-1181.0	748	649	6	10	5	0	3	0	6	1	0	0	2	0
Cluster-11811.0	417	318	8	2	5	5	5	1	32	7	3	2	5	6
Cluster-11814.0	1157	1058	258.705	467.444	218	259.787	554	354.725	681.571	303	414	132.949	242	381
Cluster-11814.1	550	451	45	45	45	13.2132	23	15.2753	50	31	28	3.05109	15	11
Cluster-11817.0	558	459	63	93	78	50	61	61	61	113	68	32	39	48
Cluster-11820.0	397	298	4	2	0	0	0	0	4	4	1	0	0	0
Cluster-11822.0	249	150	91	20	68	42	23	27	71	51	83	23	74	36
Cluster-11824.0	338	239	6	0	4	2	4	3	7	5	6	0	2	2
Cluster-11831.1	386	287	107	59	91	6	12	16	131	84	34	8	5	5
Cluster-11832.0	664	565	215	213	291	97	53	47	385	260	193	77	82	80
Cluster-11834.0	203	104	0	2	0	0	0	0	0	0	0	0	0	0
Cluster-11840.0	1448	1349	323	245	281	600	342	323	615	439	499	712	558	661.485
Cluster-1185.0	452	353	16	24	41	0	4	0	3	3	3	4	0	3
Cluster-11853.0	355	256	11	4	4	1	1	0	7	7	3	2	0	0
Cluster-11860.0	362	263	111	228	129	63	88	66	214	213	114	92	90	78
Cluster-11862.0	328	229	0	1	3	0	0	0	4	4	0	0	0	0
Cluster-11865.0	1080	981	2653	5147	4383	696	959	496	627	304	220	257	142	221
Cluster-11867.0	650	551	13	5	12	26	36	19	10	13	25	19	7	21
Cluster-11873.0	445	346	31	2	33	8	12	4	24	15	44	3	8	13
Cluster-11878.0	1975	1876	3063	3001	3491	3090	3197	3028	6441	3402	4639	1639	2319	3328
Cluster-11882.0	477	378	3	14	9	2	0	2	13	7	1	0	0	2
Cluster-11884.0	482	383	8	4	0	5	3	4	1	7	7	2	0	4
Cluster-11887.0	491	392	0	2	1	1	0	0	6	0	1	0	0	0
Cluster-11889.0	618	519	5	18	17	3	11	3	11	12	13	2	0	7
Cluster-11894.0	2241	2142	619.961	389.919	544.598	153.732	112.139	122.42	814.079	554.137	573.82	182.944	156.862	111.531
Cluster-11894.1	1978	1879	578.039	629.081	931.402	433.268	186.861	247.58	764.921	831.863	1012.18	287.056	295.138	204.469
Cluster-11899.0	523	424	0	4	1	1	0	1	7	2	0	2	0	0
Cluster-11907.0	559	460	26	18	9	1	6	2	27	26	7	0	0	4
Cluster-11911.0	554	455	11	6	4	2	3	2	10	10	6	0	3	2
Cluster-11920.0	251	152	43.1504	21	45	16	4	2	62	10	2	4	1	0
Cluster-11921.0	234	135	1	3	1	0	0	0	0	2	1	1	0	1
Cluster-11934.0	314	215	4	0	1	1	0	0	1	5	0	0	0	1
Cluster-11937.0	453	354	2	0	0	0	0	0	0	0	0	0	0	2
Cluster-11938.0	478	379	0	2	1	0	0	0	5	6	3	2	2	1
Cluster-11941.0	215	116	3	7	5	6	1	4	3	1	6	3	1	1
Cluster-11942.0	364	265	2	1	13	6	4	3	7	4	6	3	0	4
Cluster-11945.0	759	660	0	0	0	0	0	0	1	0	0	0	0	0
Cluster-11947.0	319	220	0	0	0	0	0	0	2	0	0	0	0	0
Cluster-11948.0	327	228	9	7	0	7	0	0	0	2	0	3	0	0
Cluster-1195.0	1199	1100	0	4	1	1	0	2	2	4	3	2	0	0
Cluster-11953.0	561	462	43	33	34	10	7	10	37	28	56	6	8	6
Cluster-11956.0	608	509	0	0	2	0	0	0	2	0	0	0	0	0
Cluster-11958.0	1529	1430	216	242	215	129	95	92	166	206	170	45	56	47
Cluster-11959.0	313	214	3	6	7	1	1	0	3	7	1	2	0	1
Cluster-1196.0	674	575	15	130	33	19	49	24	4	15	20	14	1	10
Cluster-11961.0	509	410	5	33	9	22	27	11	4	5	1	8	9	17
Cluster-11962.0	1340	1241	10	50	20	41	60	16	18	20	12	8	10	17
Cluster-11963.0	1754	1655	20	73	43	38	42	22	35	53	36	12	6	37
Cluster-11965.0	317	218	10	6	11	0	3	8	11	2	6	2	3	1
Cluster-11967.0	3011	2912	50	45	80	25	31	31	50	36	61	2	16	15
Cluster-11968.0	377	278	25	35	14	13	18	11	27	34	8	2	2	9
Cluster-1197.0	461	362	5	3	12	19	18	16	2	11	1	7	6	3
Cluster-11979.0	367	268	4	7	5	13	7	7	8	4	3	23	12	10
Cluster-11984.0	357	258	4	3	7	4	2	1	10	6	2	2	4	0
Cluster-11985.0	333	234	0	0	0	0	0	0	0	0	0	0	0	0
Cluster-11986.0	350	251	1	0	3	0	0	0	0	0	0	0	0	0
Cluster-11988.0	324	225	0	1	2	0	0	0	1	0	1	0	0	0
Cluster-12000.0	745	646	64	112	35	9	7	2	134	148	75	9	7	2
Cluster-12003.0	1084	985	8	9	2	6	4	2	6	9	1	1	4	3
Cluster-12004.0	371	272	18	7	1	1	2	6	7	6	0	0	0	1
Cluster-12013.0	547	448	0	2	14	0	2	1	2	0	8	0	3	0
Cluster-12015.0	597	498	2	2	3	1	3	2	4	1	1	0	0	0
Cluster-12025.0	387	288	16	9	23	2	3	6	15	22	18	2	3	0
Cluster-12030.0	577	478	3494.27	1268.05	1598.77	3622.62	4165.41	2194.97	6373.6	2877.87	1380.58	2749.43	2052.06	9035.49
Cluster-12030.5	957	858	1104.73	483.947	415.23	530.384	305.586	492.025	2181.4	1231.13	413.419	426.566	538.939	623.51
Cluster-12031.0	410	311	0	1	9	2	2	0	0	1	5	3	3	2
Cluster-12033.0	771	672	6	15	2	2	0	0	9	26	5	1	0	0
Cluster-12036.0	524	425	3	4	6	6	1	6	4	3	5	0	1	2
Cluster-12037.0	520	421	5	5	12	4	2	0	3	0	8	1	4	0
Cluster-1204.0	383	284	0	2	0	0	0	0	1	1	0	0	1	0
Cluster-12041.0	377	278	0	0	0	1	0	0	0	0	0	2	1	1
Cluster-1205.0	682	583	7	6	2	0	3	3	1	3	2	3	6	0
Cluster-12050.0	794	695	2	3	4	0	0	0	1	4	2	2	1	0
Cluster-12051.0	427	328	7	10	14	11	6	3	8.1064	12	17	1	7	2
Cluster-12056.0	414	315	0	1	2	1	0	1	0	3	0	0	0	1
Cluster-12060.0	636	537	0	10	4	3	2	0	4	0	1	1	1	5
Cluster-12071.0	361	262	1	0	2	0	0	0	0	5	5	0	3	2
Cluster-12074.0	335	236	7	4	2	1	4	4	5	3	2	0	1	3
Cluster-12075.0	1152	1053	19	21	32	27	5	3	6	16	14	11	9	4
Cluster-12076.0	316	217	0	2	0	0	0	0	1	0	2	0	0	0
Cluster-12079.0	1162	1063	55	35	38	5	14	10	40	51	48	2	8	12
Cluster-12081.0	518	419	8	5	9	1	3	0	15	10	11	0	4	1
Cluster-12082.0	300	201	17	18	13	45	37	39	77	34	50	21	40	46
Cluster-12091.0	1275	1176	15	54	35	59	65	40	22	34	32	20	13	50
Cluster-12092.0	595	496	0	9	5	0	2	2	7	5	7	3	2	2
Cluster-12094.0	792	693	37	20	43	22	5	9	35	21	36	8	21	21
Cluster-12095.0	434	335	1	1	1	0	1	0	2	1	1	5	4	1
Cluster-12101.0	4059	3960	206	204	233	67	67	65	304	258	227	41	45	67
Cluster-12102.0	338	239	3	19	17	11	1	4	6	8	10	1	2	1
Cluster-12104.0	1883	1784	96.5789	57.9989	32.7483	29.747	44.6404	16.7242	104.932	93.9036	45.1233	11	18	38
Cluster-12104.1	498	399	11.4211	13.0011	12.2517	2.25297	1.35956	9.27579	4.06843	12.0964	7.87671	0	0	2
Cluster-12110.0	351	252	0	0	0	0	0	0	0	0	3	1	0	0
Cluster-12118.0	484	385	32	58	36	40	48	50	33	42	44	12	32	34
Cluster-12119.0	373	274	2	0	0	0	0	0	0	0	0	0	0	3
Cluster-12122.0	358	259	26	9	10	4	2	0	21	15	11	2	1	0
Cluster-1213.0	402	303	371	202.718	84.5966	117	36	23.5439	307.872	189.866	100	21	27	17
Cluster-12131.0	1554	1455	166	224	151	119	120	122	175	162	117	44	83	124
Cluster-12132.0	823	724	2	4	0	2	0	0	2	3	4	0	0	0
Cluster-12133.1	259	160	58	24	22	10	20	9	35	36	46	5	14	8
Cluster-12135.0	374	275	5	4	8	1	1	5	10	6	9	1	1	0
Cluster-12136.1	836	737	5	7	7	2	2	4	8	5	4	2	0	0
Cluster-12142.0	279	180	9	12	24	4	1	1	13	5	0	0	0	0
Cluster-12149.0	730	631	6	5	9	6	2	9	5	5	6	3	1	3
Cluster-1215.0	1513	1414	88	82	68	25	44	44	83	103	78	22	24	21
Cluster-12151.1	708	609	133	36	72	21	15	15	90	95	79	4	29	25
Cluster-12156.0	470	371	54	36	61	55	43	35	41	51	24	12	13	22
Cluster-12158.0	323	224	0	6	3	4	1	8	1	8	0	0	4	2
Cluster-1216.0	229	130	8	5	4	3	1	0	3	2	2	0	0	1
Cluster-12161.0	1463	1364	152	202	155	86	82	74	157	165	112	36	29	42
Cluster-12162.0	1566	1467	368	367	316	256	389	626	482	399	337	177	551	319
Cluster-12166.0	500	401	0	0	1	0	0	0	0	0	0	0	0	1
Cluster-12169.0	1382	1283	142	125	163	48	13	24	50	41	52	7	5	18
Cluster-1217.0	1006	907	2	3	3	0	0	2	3	2	0	0	0	0
Cluster-12177.1	246	147	9	6	10	12	8	12	14	13	12	2	7	8
Cluster-12178.0	405	306	5.73299	2	12.8965	2	1	2	9.80826	2	5	1	4	0
Cluster-12178.1	440	341	2.32724	24.3866	33.7211	15.1549	4	1.04124	3.42041	14.5362	31.8629	6.4642	1.08263	7.98234
Cluster-12178.2	352	253	26.9398	21.24	21.3824	14.8451	5	17.9588	36.8065	27.3491	24.0077	5.5358	8.91737	4.2541
Cluster-12181.0	340	241	0	1	23	3	0	0	1	1	14	5	0	0
Cluster-12184.1	1024	925	393	493	340	234	223	207	382	429	355	95	104	135
Cluster-1219.0	559	460	16	16	20	3	4	1	28	18	14	0	0	0
Cluster-12194.0	712	613	0	2	0	0	1	0	3	1	0	0	0	1
Cluster-12195.0	1225	1126	278.176	336.748	328.732	193.901	152.399	145.494	252.975	359.634	385.112	125.054	156.172	185.272
Cluster-12195.1	382	283	21.9576	18.662	65.268	25.0992	24.5887	13.2573	64.0392	34.366	58.6176	30.9456	15.3065	14.7282
Cluster-1220.0	509	410	0	0	0	1	0	0	0	1	0	0	0	5
Cluster-12207.0	972	873	22	19	13	12	7	9	20	22	30	5	9	12
Cluster-12210.0	1501	1402	51	159	30	180	178	79	55	74	21	86	61	172
Cluster-12218.0	395	296	1.09338	5.22277	3	3.43208	10.8215	8.4192	10.9181	12.1712	2	3.7191	10.3749	3.35416
Cluster-12229.1	880	781	23	45	54	6	20	16	30	37	29	6	13	11
Cluster-12238.0	488	389	13	55	12	56	10	29	10	76	18	33	19	10
Cluster-12239.0	419	320	5	2	0	1	9	2	2	2	6	0	1	1
Cluster-1224.0	344	245	6	0	4	1	2	1	6	5	1	0	3	4
Cluster-12241.0	790	691	1	6	6	3	0	0	4	2	3	3	0	1
Cluster-12242.0	400	301	8	0	18	2	1	0	7	6	11	0	2	1
Cluster-12245.0	1558	1459	227	488	316	364	308	267	310	378	311	328	320	408
Cluster-12250.0	425	326	0	6	13	2	0	0	3	4	13	0	0	0
Cluster-12257.0	760	661	6	9	8	1	0	4	6	13	10	2	2	2
Cluster-12261.0	413	314	0	3	5	2	1	10	3	3	2	3	1	2
Cluster-12262.0	1192	1093	243.239	247.471	278.618	359.73	323.336	373.944	550.67	247.842	466.67	209.668	309.01	444.253
Cluster-12262.1	322	223	18.761	1.52911	31.3823	2.27001	28.6637	8.05633	16.3299	11.1576	23.3297	1.33223	17.99	26.7471
Cluster-12266.0	581	482	0	0	5	3	0	1	0	2	0	1	2	1
Cluster-12267.0	332	233	0	0	1	0	0	0	1	0	0	0	0	0
Cluster-12269.0	1697	1598	50	78	67	100	131	29	46	62	48	34	32	66
Cluster-12271.0	515	416	4	1	8.03407	0	1	8	5.85996	2	0	2	2	8
Cluster-12283.0	533	434	3	3	6	1	1	0	1	2	0	0	1	1
Cluster-12285.0	1351	1252	7	17	2	2	1	0	2	13	8	0	0	4
Cluster-12291.0	759	660	5	2	14	0	0	0	8	7	4	0	0	0
Cluster-12293.3	453	354	0	0	2	3	1	0	1	0	0	0	0	0
Cluster-12294.0	1933	1834	16	44	19	8	4	5	29	25	13	5	2	1
Cluster-12297.0	1553	1454	58	51	68	10	11	13	94	82	50	1	16	9
Cluster-12298.0	382	283	4	39	6	11	23	16	8	2	8	6	7	8
Cluster-12305.0	238	139	5	5	5	1	1	0	7	7	9	3	1	0
Cluster-12307.0	478	379	6	7	20	5	0	2	4	7	10	10	2	1
Cluster-12312.0	403	304	7	2	10	2	0	0	3	3	14	2	3	3
Cluster-12322.0	862	763	4	17	1	3	0	4	7	11	9	0	0	2
Cluster-12326.0	1677	1578	470.092	336.22	437.776	218.441	299.434	217.468	663.915	445.976	359.225	174.505	219.189	286.113
Cluster-12326.1	588	489	59.9078	29.7801	52.2237	36.5589	5.56589	43.5321	103.692	45.0236	38.775	38.495	26.8112	15.8872
Cluster-12349.0	376	277	0	0	2	0	0	0	2	1	0	0	0	0
Cluster-12353.0	815	716	13	0	1	7	0	0	2	0	0	0	0	1
Cluster-12355.1	1189	1090	75	102	55	62	40	49	104	93	69	28	29	32
Cluster-12362.0	522	423	0	9	8	6	5	5	0	2	4	0	3	4
Cluster-12364.0	795	696	13	5	4	6	6	3	15	8	3	1	6	6
Cluster-12366.0	369	270	5	3	2	0	3	1	6	5	2	0	3	0
Cluster-12369.0	315	216	0	0	2	1	0	0	3	5	0	0	0	0
Cluster-12370.0	355	256	6	1	6	1	0	6	3	7	10	0	0	2
Cluster-12370.1	438	339	17	11	15	1	2	3	28	27	13	1	5	1
Cluster-12371.0	532	433	0	3	0	4	0	0	0	0	1	0	0	0
Cluster-12371.1	789	690	2	7	5	0	3	0	2	7	0	0	0	1
Cluster-12373.0	1238	1139	13.6938	7.77193	13.2366	27.4359	46.1184	15.7784	32.915	6	30.4016	8.52619	22.6816	18.6601
Cluster-12373.1	466	367	8.30616	7.22807	13.7634	16.5641	25.8816	29.2216	17.085	4	14.5984	2.47381	6.31839	19.3399
Cluster-12374.0	1180	1081	270	415	261	410	411	308	193	274	143	205	125	255
Cluster-12394.0	860	761	22	14	19	5	4	0	25	14.1223	9	5	8	3
Cluster-12394.1	992	893	48	151	82	22	26	4	88	118.878	38	7	11	10
Cluster-12399.0	279	180	27	10	33	9	24	8	72	28	34	18	16	20
Cluster-12409.0	289	190	42	75	49	46	31	15	28	43	49	12	38	23
Cluster-12416.0	411	312	1	1	0	2	0	0	1	1	0	0	0	1
Cluster-12422.0	526	427	0	6	0	0	0	0	1	0	0	1	0	0
Cluster-12424.0	1221	1122	22	25	25	59	35	55	8	44	5	35	39	34
Cluster-12428.0	406	307	4	9	6	7	3	1	2	0	5	7	5	2
Cluster-12429.1	443	344	153	95	97	36	28	28	152	148	103	15	13	13
Cluster-12431.0	319	220	25	23	27.5052	8	7	10	27	28.2625	38.5845	4	6	11
Cluster-12432.0	326	227	0	1	13	0	1	2	1	4	2	0	2	1
Cluster-12433.0	422	323	0	2	3	1	2	0	1	9	5	4	2	3
Cluster-12437.0	1240	1141	7	10	3	0	0	1	6	5	8	0	3	1
Cluster-1244.0	345	246	6	8	20	6	6	5	1	2	8	1	4	1
Cluster-12440.0	766	667	3819	4677	4052	4152	2797	2960	4177	4230	4060	1953	2081	2652
Cluster-12442.0	522	423	0	1	1	1	0	1	0	0	1	0	1	0
Cluster-12444.0	689	590	4	5	4	0	1	0	3	2	2	0	0	1
Cluster-12449.0	337	238	20	8	26	16	4	12	28	22	40	11	5	15
Cluster-12454.0	742	643	126	174	129	22	16	35	228	215	117	12	12	17
Cluster-12457.0	467	368	31	16	37	8	9	24	53	31	26	2	12	9
Cluster-1246.0	2329	2230	65	122	52	51	18	24	116	129	55	16	26	23
Cluster-12461.0	375	276	9.33551	9.8692	24.249	0	0	0	21.5668	33.5798	16	0	0	1
Cluster-1247.0	251	152	0	0	0	0	0	0	0	0	0	0	0	0
Cluster-12478.0	469	370	27.9066	22.7772	15	15.5679	16.1785	14.5808	16.0819	26.8288	9	8.2809	21.6251	7.64584
Cluster-12481.0	253	154	45	11	41	33	19	37	38	32	27	7	16	7
Cluster-12482.0	360	261	1	0	3	2	2	0	1	3	4	1	0	1
Cluster-12486.0	332	233	0	0	0	0	0	0	0	0	0	0	0	0
Cluster-12491.0	1470	1371	1220	1710	1132	923	1040	1010	1325	1563	1079	667	715	1106
Cluster-12493.0	547	448	32	10	14	42	31	12	21	13	9	11	2	10
Cluster-12497.0	388	289	5	10	3	12	1	1	16	12	0	0	1	3
Cluster-12501.0	724	625	49	26	98	47	13	25	74	56	90	11	14	18
Cluster-12505.0	362	263	0	0	10	2	0	0	3	0	2	2	1	2
Cluster-12513.0	1286	1187	58	38	4	11	34	282	86	52	17	5	207	41
Cluster-12515.0	420	321	12	3	13	1	1	1	13	25	11	1	0	0
Cluster-12521.0	230	131	0	0	0	0	0	0	1	2	0	0	0	0
Cluster-12523.0	1070	971	2	6	9	1	0	0	5	7	0	5	3	1
Cluster-12528.0	398	299	5	4	14	2	2	1	14	6	2	3	2	1
Cluster-12529.0	526	427	16	31	19	30	18	20	27	25	20	23	18	21
Cluster-12536.0	499	400	2	0	1	4	0	3	2	3	0	2	2	0
Cluster-12540.0	319	220	18	0	20	1	4	8	34	13	49	2	3	5
Cluster-12543.0	617	518	0	3	2	0	0	0	6	7	2	3	2	0
Cluster-12548.0	464	365	0	5	6	0	1	2	2	2	0	0	6	0
Cluster-12549.0	717	618	3770.69	3792.7	4468.1	5268.66	3483.34	3938.17	6124.73	6490.35	7466.36	6778.8	6515.24	8762.76
Cluster-12557.0	1244	1145	38	50	76	8	13	4	66	76	54	4	14	2
Cluster-12567.0	319	220	0	5	4	1	0	0	2	0	0	1	0	0
Cluster-12576.0	204	105	2	0	0	0	0	0	1	0	3	2	3	0
Cluster-12586.0	228	129	49	7	25	7	4	12	34	22	28	7	14	12
Cluster-12596.0	316	217	0	3	0	0	0	0	0	0	1	0	0	0
Cluster-12597.0	393	294	0	0	1	3	1	0	0	2	6	1	5	0
Cluster-12605.0	232	133	0	7	0	0	0	0	0	0	0	0	1	0
Cluster-12616.0	3706	3607	10	22	47	33	46	26	8	11	9	19	11	32
Cluster-12617.0	358	259	15.0668	31.6489	9.08205	3.29845	13.9382	20.4723	25.9805	29.6566	6.4828	7.33516	1.24939	13.3916
Cluster-12617.1	401	302	41.9332	46.3511	57.9179	47.7016	39.0618	101.528	51.0195	43.3434	48.5172	10.6648	27.7506	62.6084
Cluster-1262.0	742	643	22	17	26	11	16	13	19	26	20	15	8	13
Cluster-12631.0	638	539	0	2	2	1	1	3	2	2	1	0	0	0
Cluster-12635.0	1456	1357	1	3	0	0	1	1	0	0	0	0	1	2
Cluster-12643.0	236	137	14	9	9	23	2	18	13	17	5	22	21	2
Cluster-12649.0	337	238	7	2	0	1	1	0	0	3	1	0	4	0
Cluster-12650.0	320	221	0	0	0	0	0	0	0	0	0	0	0	0
Cluster-12657.0	595	496	2	2	3	0	1	0	0	0	0	0	0	0
Cluster-12664.0	868	769	8	5.47238	9.39399	2	1	0	7	3	11.7205	1	0	0
Cluster-12664.1	417	318	1	2.52762	2.60601	0	0	1	0	0	2.2795	0	2	0
Cluster-12665.0	2554	2455	95	135	67	15	15	2	168	120	52	9	7	3
Cluster-12666.0	2359	2260	179	431	262	533	579	381	152	297	165	193	212	335
Cluster-12668.0	1648	1549	15	18.8902	12.5935	1	10.4587	3.77805	2.3586	12	7	2	0	4
Cluster-12668.1	418	319	0	0.109756	0.406504	0	2.54125	1.22195	7.6414	4	0	3	0	0
Cluster-12674.0	958	859	85	228	110	51	70	34	111	179	100	47	53	74
Cluster-12680.0	874	775	7	6	7	2	6	1	7	7	5	0	3	3
Cluster-12681.0	1006	907	19	47	43	5	5	12	30	28	34	7	5	8
Cluster-12682.0	327	228	0	0	0	1	0	1	4	2	4	0	0	1
Cluster-12688.0	1023	924	94	55	63	26	20	13	131	102	52	14	25	15
Cluster-12690.0	676	577	5.46919	5	2	2	2	0	2	3	0	0	0	2
Cluster-12690.1	465	366	1.53081	0	0	0	0	0	2	2	0	0	0	0
Cluster-12697.0	212	113	0	0	0	0	1	0	2	1	0	0	0	0
Cluster-1270.0	630	531	0	0	0	0	0	0	0	0	0	0	0	0
Cluster-12711.0	1081	982	39	44	22	8	6	7	47	61	31	8	5	1
Cluster-12731.0	911	812	80	60	84	21	19	16	104	87	59	15	20	18
Cluster-12740.0	331	232	1	3	4	3	2	0	4	1	4	0	0	4
Cluster-12743.0	755	656	0	0	0	0	0	0	0	0	0	0	0	0
Cluster-12744.0	352	253	10	16	21	2	2	5	15	10	11	0	3	7
Cluster-12745.0	418	319	0	2	0	0	0	0	0	0	0	0	0	0
Cluster-1275.0	445	346	7	7	2	7	4	2	7	17	6	2	3	15
Cluster-12753.0	422	323	66.1138	67.419	112.1	30.0201	41.4862	48.5398	89.8373	72.5767	36.2304	18.4189	24.8671	27.0999
Cluster-12762.0	253	154	2	6	0	0	0	0	3	3	3	0	0	0
Cluster-12772.0	701	602	37	6	35	25	8	3	36	21	28	24	11	16
Cluster-12773.0	504	405	0	0	0	0	0	0	0	0	1	0	1	0
Cluster-12774.0	811	712	3	14	6	1	4	0	10	15	3	0	2	2
Cluster-12775.0	830	731	35	92	63	25	16	11	75	81	60	14	17	13
Cluster-12776.0	338	239	0	1	0	2	1	5	1	0	0	0	0	1
Cluster-12778.0	783	684	127	88	142	388	253	201	221	164	193	387	332	506
Cluster-12783.0	780	681	2	2	3	2	11	2	0	1	0	1	2	3
Cluster-12788.0	216	117	4	3	5	4	2	1	1	0	5	2	1	3
Cluster-12797.0	580	481	1	8	8	0	0	2	5	5	0	1	1	1
Cluster-12798.0	1786	1687	1410	1923	1202	611	443	402	1500	1938	1293	219	242	313
Cluster-12800.0	372	273	3	8	3	1	0	0	7	8	10	1	2	0
Cluster-12803.0	307	208	32.8382	9.49552	52.4421	26.3229	18.4909	23.2705	23.0966	16.4136	62.5908	5.72662	28.8067	15.6229
Cluster-12805.0	569	470	1	0	1	0	0	3	2.06149	0	0	0	0	0
Cluster-12808.0	337	238	12	7	52	74	45	44	6	3	45	39	10	26
Cluster-12812.0	316	217	5	4	34	11	1	5	1	2	19	9	7	3
Cluster-12816.0	522	423	102	37	47	161	30	193	141	88	55	108	304	80
Cluster-12818.0	1095	996	204	35.5414	46.551	123.966	71	94.4834	282.129	40.1165	94.7994	94.0429	62.2161	96.8927
Cluster-12818.1	396	297	0	15.4586	45.449	1.03438	0	46.5166	33.8712	24.8835	71.2006	1.95708	42.7839	14.1073
Cluster-1282.0	666	567	2	2	0	0	1	0	0	0	0	0	0	0
Cluster-12821.0	370	271	2	0	5	0	1	4	3	0	3	1	0	0
Cluster-12831.0	832	733	28	29	3	5	2	4	18	19	6	6	0	7
Cluster-12838.0	370	271	1	0	0	0	2	4	0	0	1	0	0	4
Cluster-12839.0	452	353	3	12	13	14	7	6	2	2	11	10	11	14
Cluster-12841.0	365	266	0	0	0	1	0	1	0	0	0	0	0	0
Cluster-12850.0	539	440	1	0	6	1	0	0	0	7	0	0	0	0
Cluster-12856.0	234	135	0	0	0	1	0	6	0	0	0	0	0	0
Cluster-12859.0	1609	1510	118	171	139	230	134	164	318	247	188	140	171	176
Cluster-1286.0	514	415	0	0	4	0	1	0	2	0	1	0	0	1
Cluster-12862.0	366	267	0	0	1	0	2	4	0	1	0	0	1	0
Cluster-12865.0	354	255	8	3	2	3	4	0	7	7	3	1	0	0
Cluster-1287.0	330	231	0	2	0	0	1	0	0	2	0	0	0	0
Cluster-12873.0	413	314	32.8112	66.2911	59.2589	23.8288	26.3161	20	30.8433	48.8651	16.4962	10	10	10
Cluster-12873.1	1258	1159	28.1888	52.7089	49.7411	18.1712	28.6839	13	21.1567	28.1349	20.5038	8	4	13
Cluster-12876.0	906	807	6	19	23	48	32	7	15	11	14	2	10	18
Cluster-12882.0	370	271	0	0	0	0	0	0	0	0	0	0	0	0
Cluster-12883.0	652	553	9	5	7	9	4	5	9	8	3	4	5	2
Cluster-12887.0	324	225	3	0	0	3	0	1	0	1	0	3	0	0
Cluster-12892.0	830	731	19	12	5	4	8	6	26	17	5	5	8	16
Cluster-12899.0	574	475	395	384	327	49	28	32	570	480	347	8	22	9
Cluster-12902.0	392	293	11.5654	13.2432	7.24581	5.28271	2.31987	6.27762	3	8.54303	2.24177	3.57391	8.51936	1
Cluster-12902.1	377	278	8.4346	17.7568	21.0935	12.7173	4.68013	8.39111	11	6.82115	26	8.42609	7.48064	1
Cluster-12903.0	373	274	0	0	0	0	0	0	0	0	0	0	0	0
Cluster-12905.0	604	505	2	2	1	6	3	4	2	2	1	4	2	0
Cluster-12909.0	1047	948	22	20	18	3	13	2	14	28	23	5	9	3
Cluster-12910.0	975	876	8	28	34	17	20	7	10	29	24	2	10	7
Cluster-12911.0	473	374	3	0	0	0	0	0	0	0	0	0	0	1
Cluster-12915.0	1059	960	81	87	87	46	29	40	108	115	71	11	38	27
Cluster-12916.0	376	277	9	4	1	3	0	0	1	5	3	0	1	7
Cluster-12917.0	486	387	67	30	21	2	0	0	28	46	31	1	2	0
Cluster-12918.0	314	215	3	0	0	0	0	1	8	1	1	0	0	0
Cluster-12923.0	2662	2563	720	744	648	340	458	409	735	785	667	236	336	338
Cluster-12929.0	233	134	26	30.5216	27	20	10	7.94454	24.4952	22.3391	16	5.29629	14	16.5162
Cluster-12933.0	530	431	277	125.701	310	179	99	153	171	157	232	51	101	75
Cluster-12935.0	985	886	1	1	2	10	19	7	6	3	3	3	6	12
Cluster-12937.0	1455	1356	101	79	118	13	6	2	152	100	100	5.00436	7	6
Cluster-12944.0	1246	1147	40.3839	111.509	65.8424	79.8732	58.4013	34.4635	56.1952	96.3103	51.0449	64.5728	27.5719	41.1877
Cluster-12944.1	1004	905	61.6161	137.491	50.1576	119.127	61.5987	47.5365	92.8048	85.6897	44.9551	47.4272	46.4281	48.8123
Cluster-12950.0	496	397	3	2	17	0	1	4	5	3	9	1	5	2
Cluster-12952.0	694	595	5.0184	3.0097	10.1115	6.09167	5	4.0211	3.01431	1.01289	1.0045	2	1	1
Cluster-12954.0	323	224	43	109	45	68	101	56	37	50	27	20	23	38
Cluster-12962.0	372	273	4	2	2	2	7	4	5	0	0	1	2	1
Cluster-1297.0	345	246	0	2	0	0	0	0	0	0	2	0	0	0
Cluster-12973.0	1000	901	5	137	23	12	6	7	12	170	9	1	4	0
Cluster-12983.0	285	186	7	9	5	7	2	0	6	6	3	2	1	4
Cluster-12984.0	394	295	2	2	7	0	4	0	4	3	3	0	0	0
Cluster-12994.0	325	226	17	8	9	4	3	2	28	12	7	2	1	0
Cluster-12995.0	597	498	2	4	5	6	2	10	5	7	3	0	3	0
Cluster-12997.0	439	340	4	0	3	6	7	2	1	0	3	2	1	2
Cluster-13000.0	2141	2042	731	541	703	469	553	516	1024	830	722	345	455	594
Cluster-13002.0	1708	1609	72	146	61	51	34	27	130	103	46	24	10	17
Cluster-1301.0	1990	1891	347	628	448	526	444	368	378	490	385	307	287	390
Cluster-13010.0	430	331	2	0	0	4	0	2	3	1	7	2	1	5
Cluster-13015.0	507	408	5	1	6	1	2	4	0	4	0	0	1	0
Cluster-13024.0	357	258	0	0	0	0	0	0	0	0	0	0	0	0
Cluster-13028.0	373	274	14	8	5	1	3	0	8	19	11	0	1	0
Cluster-13031.0	1263	1164	31	34	13	79	94	66	10	33	26	45	43	65
Cluster-13034.0	3416	3317	94	125.01	99	21	18	20	103	127.026	68	20	20	9
Cluster-13044.0	229	130	31	16	26	61	29	29	19	24	36	53	25	34
Cluster-13050.0	244	145	3	0	2	0	0	0	4	0	0	0	0	0
Cluster-13059.0	728	629	0	2	0	0	0	0	0	0	3	0	0	0
Cluster-13061.0	432	333	0	1	3	0	2	0	6	1	1	1	2	1
Cluster-13063.0	1403	1304	3405	3736	2663	2157	1633	2676	4246	4776	3258	1475	3748	2014
Cluster-13064.0	1666	1567	975	1239	771	230	213	162	1455	1414	801	215	213	337
Cluster-13069.0	522	423	0	0	2	13	2	4	1	0	0	2	1	5
Cluster-13077.0	345	246	0	0	0	0	0	0	0	0	0	0	0	0
Cluster-13079.0	572	473	0	0	3	0	0	1	0	0	0	0	0	0
Cluster-13080.0	315	216	4	0	3	1	5	1	5	3	1	0	3	0
Cluster-13082.0	1053	954	5	0	2	0	0	8	1	0	0	0	0	3
Cluster-13083.0	2561	2462	33	37	48	6	3	10	63	34	19	7	5	4
Cluster-13089.0	370	271	0	1	3	3	1	9	4	3	0	2	2	0
Cluster-13103.0	540	441	18	22	13	12	2	14	27	21	18	1	4	3
Cluster-13107.0	280	181	15.5233	21.9126	7.28166	31.6845	34.3296	15.476	11.1085	25.6051	13.3137	11.3202	6.53085	34.3793
Cluster-13109.0	336	237	4	6	8	0	1	0	9	13	8	2	7	3
Cluster-13110.1	532	433	13	29	25	7	8	17	60	20	18	8	17	8
Cluster-13112.0	852	753	1909	1641	1482	796	832	909	2297	1925	1677	428	586	680
Cluster-13132.0	412	313	0	0	0	0	0	0	0	1	0	0	0	0
Cluster-13134.0	660	561	9	15	19	12	6	2	13	18	10	2	2	3
Cluster-13140.0	1584	1485	5	7.5071	6.52945	1	0	0	1.40598	12.5059	9	0	3	0
Cluster-13140.1	1189	1090	0	5.4929	8.47055	1	0	1	6.59402	12.4941	0	0	0	2
Cluster-13146.0	489	390	8	10	0	18	9	8	0	2	0	3	1	1
Cluster-13151.0	433	334	5	4	2	1	2	0	1	0	3	1	0	3
Cluster-13155.0	1074	975	2.04394	5.07125	3	1	0	0	5	10.1382	0	1.21479	0	5
Cluster-13156.0	556	457	0	1	1	0	0	0	0	0	0	0	0	0
Cluster-13159.0	321	222	2	2	7	0	1	0	5	8	10	2	4	0
Cluster-13169.0	379	280	1	0	1	2	1	2	0	1	0	0	2	0
Cluster-13171.0	317	218	0	0	2	0	0	0	0	0	0	0	0	1
Cluster-13174.0	601	502	0	0	0	0	0	0	0	0	0	0	0	0
Cluster-13175.0	410	311	2	5	13	8	4	0	3	5	3	0	1	1
Cluster-13180.0	1782	1683	8	12	11	0	7	4	7	3	3	0	1	1
Cluster-13183.0	3753	3654	806	762	496	84	41	75	821	766	554	63	92	34
Cluster-1319.0	386	287	1	3	0	1	0	0	2	1	0	1	1	0
Cluster-13199.0	390	291	23	19	31	4	10	5	55	37	53	3	6	5
Cluster-13205.0	357	258	1	4	3	0	0	2	0	2	1	2	1	4
Cluster-13207.0	842	743	4	3	5	0	0	1	1	4	5	2	0	0
Cluster-1321.0	2218	2119	53	85	60	65	71	45	35	45	50	25	27	33
Cluster-13210.1	546	447	30	26	17	43	28	21	15	27	9	15	14	17
Cluster-13212.0	573	474	60	137	47	50	94	162	66	103	57	25	36	52
Cluster-13214.0	442	343	9	16	33	11	4	0	8	4	26	6	4	8
Cluster-13215.0	431	332	8	29	9	9	14	23	18	21	2	3	9	5
Cluster-13218.0	409	310	12	9	36	53	43	33	19	21	27	10	20	34
Cluster-13219.0	1195	1096	69	129	147	151	153	157	196	103	248	64	86	108
Cluster-13222.0	513	414	65	62	95	18	22	34	182	95	103	6	33	9
Cluster-13237.0	382	283	20.0814	8.02441	20.3193	14.1073	4.01575	21.0764	23.4261	20.1846	16.0954	7	6.07207	6.11062
Cluster-13238.0	732	633	0	3	0	0	0	0	0	0	0	0	0	0
Cluster-13250.0	316	217	0	1	0	0	0	0	1	1	2	0	1	0
Cluster-13255.0	552	453	17	23	4	6	7	10	20	16	18	3	15	8
Cluster-13277.0	414	315	606.637	271.24	517.095	621.982	316.63	151.642	1029.64	399.567	331.032	175.412	76.6901	242.343
Cluster-13278.0	718	619	44	144	76	23	23	7	143	111	66	13	5	7
Cluster-13293.0	764	665	0	3	1	0	0	0	2	0	0	0	0	0
Cluster-13298.0	326	227	2	5	6	3	6	3	3	5	12	3	0	2
Cluster-13299.0	290	191	4	0	2	0	0	6	0	1	2	1	0	2
Cluster-1330.0	408	309	7	8	7	2	5	0	9	5	4	3	0	1
Cluster-13302.0	329	230	2	2	3	0	0	0	1	0	1	0	0	0
Cluster-13307.0	1068	969	32	21	15	18	14	9	54	36	10	13	23	10
Cluster-13308.0	341	242	2	1	11	2	0	1	1	9	7	1	2	0
Cluster-1331.0	419	320	1	3	8	1	5	5	1	2	0	0	1	0
Cluster-13329.0	304	205	1	10	7	4	2	5	4	5	4	3	1	0
Cluster-13330.0	262	163	3	0	0	0	1	0	6	1	0	0	0	0
Cluster-13331.0	1104	1005	3	10	4	2	3	9	10	12	1	3	5	4
Cluster-13332.0	229	130	16	6	12	2	3	1	16	13	14	0	0	1
Cluster-13334.0	254	155	0	0	0	2	0	0	0	0	0	0	0	0
Cluster-13336.0	410	311	0	1	2	0	0	0	3	4	0	0	0	0
Cluster-1334.0	379	280	8	29	15	13	12	1	7	19	22	2	3	2
Cluster-13342.0	501	402	14	9	6	7	18	14	26	16	23	14	17	11
Cluster-1335.0	337	238	5	4	3	5	4.54806	5	12.6136	7	5	1	2	4
Cluster-13359.1	412	313	2	2	6	3	1	0	3	6	2	0	0	1
Cluster-13364.0	459	360	43	24.3718	42	43	30	37	46	44	62	43.2822	36	36
Cluster-13371.0	453	354	0	3	5	7	4	0	8	4	5	4	0	9
Cluster-13373.0	387	288	0	0	0	0	0	0	0	0	2	0	0	0
Cluster-13386.0	697	598	19	12	6	13	12	13	18	12	6	8	3	16
Cluster-1339.0	766	667	36	29	17	5	19	9	31	37	29	7	11	19
Cluster-13395.0	934	835	4186.92	3687.77	5086.92	34330	16804	22885	7248.94	7464.95	10179	31805	32526	32134
Cluster-13403.0	1522	1423	98	188	67	26	48	21	30	47	78	14	15	14
Cluster-13404.0	526	427	24	7	38	24	11	8	13	16	46	8	7	9
Cluster-1341.0	851	752	1	4	10	0	1	4	0	3	3	0	0	0
Cluster-13410.0	945	846	54	51	67	5	17	7	58	52	33	3	7	4
Cluster-13411.0	635	536	0	1	0	1	2	0	1	0	3	2	4	1
Cluster-13416.0	345	246	18	32	28	43	23	46	27	39	10	31	61	21
Cluster-13419.0	351	252	3	6	32	3	15	7	27	17	22	7	4	5
Cluster-13433.0	211	112	29	19	31	17	6	23	78	69	62	7	15	10
Cluster-13435.0	362	263	0	5	4	1	6	0	4	4	6	1	2	5
Cluster-13436.0	477	378	0	4	0	0	0	0	5	5	0	0	0	0
Cluster-13437.0	496	397	0	1	0	0	0	0	2	1	1	0	0	1
Cluster-13438.0	396	297	10	5	8	2	2	7	7	13	1	0	1	2
Cluster-13446.0	689	590	42	74	132	304	421	552	60	59	58	167	299	121
Cluster-13449.1	3666	3567	95	338.344	115.344	306.776	443.251	257.447	91.1973	191.77	97.6607	155.685	140.98	207.171
Cluster-13451.0	419	320	2	1	0	0	0	2	3	0	2	0	0	0
Cluster-13455.0	2047	1948	429	434	342	231	387	274	591	446	303	153	153	321
Cluster-13456.0	236	137	1	0	3	1	0	1	2	0	7	1	1	0
Cluster-13475.0	410	311	99.3995	5.11645	63.3698	21.2389	0	2.55822	129.318	11.6164	68.4112	13.6824	9.32579	2
Cluster-13475.1	261	162	6.60051	6.88355	13.6302	3.76113	1	3.44178	23.6821	31.3836	13.5888	3.31764	7.67421	1
Cluster-13486.0	559	460	17.0291	17.2865	24	7	3.01735	11.0507	8.01051	9	3	6.00313	1	1
Cluster-13490.0	534	435	47	59	31	18	24	25	47	67	24	14	19	21
Cluster-13496.0	1895	1796	179.028	205.984	209.846	92.6148	90.2901	91.2492	204.347	242.291	248.177	41	47.3726	55.174
Cluster-13496.1	1119	1020	21.9721	17.0158	30.1542	4.38519	1.70995	9.75077	29.6525	33.7093	40.8225	0	1.62744	1.82595
Cluster-13498.0	338	239	4	2	0	8	0	1	6	2	1	0	5	0
Cluster-13499.0	447	348	6	10	6	2	7	1	4	2	1	2	2	0
Cluster-13502.0	2178	2079	57	105	54	33	36	33	57	105	63	22	15	22
Cluster-13503.0	662	563	0	0	0	0	0	0	0	2	0	0	0	0
Cluster-13507.0	829	730	27	65	51	16	17	30	55	57	52	33	24	46
Cluster-13508.0	496	397	1	0	2	2	0	0	1	1	0	0	1	1
Cluster-13514.0	1366	1267	120	153	136	54	49	26	100	150	107	19	25	28
Cluster-13515.0	291	192	11	8	3	0	0	2	12	3	2	0	1	0
Cluster-13515.1	1062	963	25	42	33	4	0	7	39	25	8	2	0	0
Cluster-13516.2	932	833	853	1261	811	948	1011	1251	1522	1189	1209	884	1341	1272
Cluster-1352.0	429	330	9	7	13	3	5	3	7	10	10	1	4	2
Cluster-13523.0	320	221	0	0	0	0	0	0	0	0	0	2	0	0
Cluster-13528.0	367	268	5	8	4	2	0	3	3	8	1	2	4	0
Cluster-13529.0	447	348	12	7	27	5	9	4	9	11	7	3	1	4
Cluster-1353.0	316	217	0	0	0	1	0	0	4	5	5	1	0	0
Cluster-13535.0	2504	2405	28	61	33	45	34	33	20	38	29	14	10	19
Cluster-13536.0	549	450	8	1	4	7	9	6	3	1	1	0	4	7
Cluster-13539.0	227	128	29	1	20	3	2	14	22	5	18	0	14	4
Cluster-13549.0	2221	2122	442.596	708.79	516.288	548.915	449.329	278.974	450.34	581.971	478.541	287.231	283.695	284.682
Cluster-13549.1	315	216	1143.46	911.83	848.849	420.653	230.148	477.02	1482.83	1051.94	742.797	238.474	380.353	166.172
Cluster-13549.2	858	759	290.941	334.806	102.386	182.527	103.683	54.018	314.028	353.586	138.675	107.651	52.449	74.3135
Cluster-13549.3	435	336	95.999	132.574	133.477	114.905	55.8401	57.9886	132.799	213.499	161.987	39.6442	36.5027	39.8318
Cluster-13551.0	896	797	4	1	9	4	0	0	7	2	8	2	0	1
Cluster-13556.0	516	417	13	13	11	25	9	12	25	16	15	12	13	12
Cluster-13558.0	3763	3664	4414	4500	4037	1124	567	732	4310	6791	7296	523	665	289
Cluster-13560.1	794	695	296	554	262	183	178	224	263	420	258	89	125	112
Cluster-13566.0	724	625	37.9196	41.3581	50.3914	90	60	56.4058	69	58.1476	55	62.7035	35.4021	60.5784
Cluster-13577.0	391	292	20	34	36	19	12	6	30	38	26	14	12	17
Cluster-13582.0	451	352	9	11	1	1	2	4	9	10	10	0	5	5
Cluster-13595.0	367	268	8	7	13	1	0	0	15	2	8	2	0	0
Cluster-13606.0	439	340	84	64	70	47	52	53	112	83	74	22	48	39
Cluster-13607.0	600	501	4	8	6	0	0	0	0	4	2	0	0	1
Cluster-13610.0	325	226	1	0	1	9	4	0	0	2	6	3	2	4
Cluster-13613.0	364	265	1	1	3	2	12	2	6	3	7	2	1	5
Cluster-13618.0	562	463	2	7.441	1	0	3.46193	4	0	1.29246	1	2	1	0
Cluster-13618.1	803	704	2	4.40001	0	13	5.53807	1	1	3	9	0	1	3
Cluster-13620.1	915	816	7	20	11	8	15	12	4	8	10	8	5	9
Cluster-1363.0	1060	961	64	27	42	19	30	16	67	61	44	11	18	10
Cluster-13630.0	368	269	2	0	0	0	1	0	1	2	2	0	3	0
Cluster-13632.0	532	433	0	2	2	1	0	0	2	3	2	2	2	1
Cluster-13638.0	321	222	8	0	14	15	4	10	8	12	14	1	3	3
Cluster-1364.0	449	350	2	1	0	0	1	0	1	0	0	1	0	0
Cluster-13645.2	2206	2107	1085	1174	1016	804	738	917	700	1194	601	310	491	369
Cluster-13646.0	621	522	20	24	32	10	16	7	41	21	22	4	6	12
Cluster-1365.0	218	119	0	3	1	0	4	2	1	0	1	0	0	0
Cluster-13655.0	1259	1160	54	72	40	27	23	26	65	48	49	22	6	11
Cluster-13657.0	413	314	0	0	0	0	0	0	0	0	2	0	0	0
Cluster-13661.0	346	247	7	13	13	2	6	5	16	19	9	2	1	6
Cluster-13662.0	367	268	4	0	1	0	0	0	2	1	0	0	0	0
Cluster-13663.0	516	417	5	2	7	5	3	5	4	2	2	10	7	8
Cluster-13669.0	320	221	31	8	27	11	6	7	44	34	26	14	14	4
Cluster-13673.0	1259	1160	12	44	22	10	5	4	21	52	16	7	9	10
Cluster-13674.0	515	416	0	0	0	0	0	0	0	0	4	0	0	0
Cluster-1368.0	369	270	0	0	7	0	3	0	0	0	0	0	0	2
Cluster-13681.0	937	838	11	1	11	30	18	23	7	10	13	16	18	12
Cluster-13683.0	417	318	36	115	45	17	40	22	44	98	41	18	22	49
Cluster-13688.0	1540	1441	19	35	48	33	22	9	14	41	25	11	5	18
Cluster-13697.0	489	390	17	30	20	9	5	4	35	31	15	3	8	3
Cluster-13699.0	476	377	9	4	9	0	0	0	6	3	3	1	1	3
Cluster-1370.0	2301	2202	2654	3289	4439	5071	3112	4282	3924	4654	7118	6132	6298	4909
Cluster-13703.0	691	592	4	13	26	48	29	28	13	17	13	36	20	51
Cluster-13710.0	408	309	0	6	0	2	2	5	1	0	0	4	4	4
Cluster-1372.0	312	213	1	6	1	2	1	2	4	0	0	1	4	1
Cluster-13730.0	694	595	17	31	22	19	10	23	22	22	15	13	15	5
Cluster-13733.0	492	393	8	19	9	7	3	5	6	15	15	11	7	2
Cluster-1375.0	2147	2048	113	141	171	163	131	151	190	145	144	76	97	101
Cluster-13754.0	587	488	2	7	0	2	0	0	2	1	0	1	0	0
Cluster-13762.0	911	812	21	45	74	37	22	31	45	39	51	30	13	12
Cluster-13767.0	515	416	1	88	103	0	1	0	0	118	117	0	0	0
Cluster-13767.1	654	555	28	68	56	2	0	2	32	75	52	3	6	1
Cluster-13768.0	1492	1393	437	339	431	773	339	376	931	651	798	803	779	726.515
Cluster-13779.0	962	863	27	94	44	107	348	108	55	96	62	106	72	373
Cluster-13781.0	456	357	8	23	19	9	17	6	23	33	17	10	9	5
Cluster-13784.0	801	702	0	3	10	0	0	0	5	7	1	0	2	0
Cluster-13785.0	268	169	7	11	17	1	1	0	22	8	15	3	0	2
Cluster-13789.0	570	471	12	36	13	14	39	14	10	16	20	7	9	17
Cluster-13794.0	333	234	0	2	0	0	1	0	1	1	1	0	0	0
Cluster-13801.0	421	322	0	2	4	0	1	0	0	4	2	0	0	1
Cluster-13804.0	357	258	1	1	0	0	1	0	0	0	2	0	0	0
Cluster-13808.0	987	888	30	48	68	13	10	6	46	42	46	10	4	5
Cluster-13810.0	897	798	70.2009	65	52.8026	11	17	13	70.9406	78.2034	27.3717	3	1	6
Cluster-13810.1	656	557	14.7991	0	3.19744	0	0	0	8.05941	1.79663	1.62826	0	0	0
Cluster-13826.0	619	520	205	174	120	44	37	81	150	211	63	10	35	16
Cluster-13834.0	289	190	216.149	192.985	151.257	139.884	95.0014	75.7105	305.398	139.927	118.403	94.7788	99.8113	101.996
Cluster-13835.0	379	280	5	2	5	1	3	4	12	6	7	1	0	3
Cluster-13839.0	828	729	18	28	19	11	16	31	14	10	16	14	12	13
Cluster-13840.0	491	392	0	3	0	0	2	1	1	1	0	0	0	0
Cluster-13846.0	364	265	1	3	0	2	0	0	0	0	1	0	0	0
Cluster-13854.0	456	357	40	29	54	47	24	22	35	48	57	22	20	29
Cluster-13866.0	433	334	300.6	258.556	50.3245	118.373	100.82	175.693	255.799	148.917	29.2559	55.1059	101.796	41.2621
Cluster-13866.1	1114	1015	842.4	730.444	853.675	826.627	737.18	642.307	732.201	786.083	626.744	249.894	369.204	527.738
Cluster-13871.0	1071	972	10	42	28	3	12	13	27	35	41	4	11	4
Cluster-13874.0	858	759	7	11	4	3	0	1	6	10	3	1	1	0
Cluster-13875.2	352	253	107	34	168	21	10	19	205	73	85	9	2	12
Cluster-13878.0	763	664	21	17.0071	30	4	8	1	25.019	12	29.0024	0	3	5
Cluster-13882.0	223	124	37	18	40	18	12	11	44	30	27	6	9	15
Cluster-13883.0	239	140	0	1	1	9	22	0	6	1	0	6	0	1
Cluster-13884.0	244	145	2	13	1	1	0	5	2	5	4	4	0	2
Cluster-13885.0	878	779	0	1	4	0	0	0	0	2	1	0	0	0
Cluster-13886.0	244	145	5	1	3	2	3	2	3	7	0	0	4	0
Cluster-13888.0	583	484	5	0	0	2	4	3	2	9	1	2	5	1
Cluster-13890.0	1275	1176	1564	1745	1678	459	291	221	1079	2161	3049	325	248	163
Cluster-1390.0	235	136	15.1414	9.92247	36.1127	4.41854	0	2.55636	21.3941	18.3133	25.2963	1.48806	10.7723	0
Cluster-1390.1	481	382	162.859	36.0775	135.887	57.5815	17	44.4436	144.606	97.6867	205.704	21.5119	35.2277	12
Cluster-13901.0	464	365	5	4	5	1	2	4	12	2	12	1	1	1
Cluster-13903.0	682	583	56	19	44	80	34	80	94	66	75	64	124	51
Cluster-13909.0	486	387	0	0	0	2	0	0	0	2	3	1	2	0
Cluster-13917.0	462	363	3	4	6	0	0	0	2	1	0	0	0	2
Cluster-13919.0	319	220	2	1	3	0	1	1	7	0	4	1	5	0
Cluster-13929.0	733	634	4	5	0	0	0	0	3	4	2	0	0	0
Cluster-13931.0	355	256	11	4	1	11	5	2	3	9	3	1	1	0
Cluster-13937.0	420	321	11.4068	7.81031	0	10.9018	15.184	10.5597	2.675	16.6068	6.92423	20.1069	7.2055	17.7628
Cluster-13937.1	1260	1161	61.5932	112.19	81	57.0982	36.816	20.4403	76.325	96.3932	79.0758	43.8931	38.7945	47.2372
Cluster-13939.0	324	225	4	1	3	3	0	4	4	3	2	0	1	0
Cluster-13943.0	497	398	3	0	1	0	4	0	1	3	2	0	0	0
Cluster-13944.0	401	302	5	2	1	0	3	1	2	3	6	1	1	0
Cluster-13947.0	273	174	41	21	55	52	9	30	18	42	45	3	5	6
Cluster-13948.0	407	308	9	6	7	5	3	1	8	12	3	1	3	1
Cluster-13953.0	382	283	1	9	0	2	0	3	6	1	1	1	0	0
Cluster-13957.0	409	310	1	1	0	1	2	0	4	0	0	0	0	0
Cluster-13960.0	339	240	2.76837	0	61.3112	19.5419	4	0	1.36654	0	71.6229	6.60439	0	2
Cluster-13964.1	397	298	88	68	55	37	13	33	194	192	146	27	24	17
Cluster-13968.1	1035	936	25	23	27	9	8	7	30	20	21	3	6	6
Cluster-13974.0	880	781	3	13	31	5	7	8	9	8	26	3	12	8
Cluster-13983.0	346	247	0	0	0	0	0	0	0	0	0	0	0	2
Cluster-13990.0	379	280	0	0	9	11	12	3	0	4	0	1	5	1
Cluster-13993.0	456	357	9	1	8	4	2	6	9	11	5	2	6	1
Cluster-13995.1	2726	2627	261	259	210	60	52	51	276	280	178	27	23	38
Cluster-14004.0	2173	2074	129.765	205.353	349.398	170.357	271.362	139.627	88	143.474	321.571	66.0398	48.6324	80.8225
Cluster-14004.1	358	259	7.23459	6.64669	1.6021	7.6431	6.63797	10.373	5	12.5261	8.4287	1.96021	1.36759	2.17745
Cluster-14010.0	498	399	2.06755	27	4.07932	2.04533	1	2	13.1206	19.2824	4.08577	4	4	3
Cluster-14012.0	312	213	0	0	0	0	0	0	0	0	0	0	0	0
Cluster-14024.0	542	443	22	19	17	4	15	4	29	12	18	2	2	6
Cluster-14036.1	319	220	11	5	10	7	2	2	2	18	9	1	2	2
Cluster-14037.0	626	527	8	6	9	15	22	7	24	18	14	22	18	24
Cluster-14038.0	363	264	0	2	0	0	0	0	0	0	0	0	0	0
Cluster-14049.0	575	476	1.23857	1.25489	3.30123	2.75263	2.42327	0	7.89072	5.49041	3.24666	0	2	0
Cluster-14049.1	4507	4408	132.761	170.745	168.699	42.2474	30.5767	31	236.109	156.51	138.753	8	15	4
Cluster-14050.0	361	262	12	26	15	7	2	14	12	12	2	1	5	0
Cluster-14057.0	378	279	0	1	3	0	0	4	0	1	1	1	1	0
Cluster-14063.0	748	649	210	151	161	33	32	50	184	171	172	18	47	31
Cluster-14074.0	582	483	0	0	2	2	1	1	0	3	5	0	0	0
Cluster-14083.0	3074	2975	638.964	941.942	669.212	134.879	199.239	126.233	703.913	854.143	784.566	112.197	94.5695	137.739
Cluster-14083.1	2452	2353	458.036	594.058	439.788	41.1208	63.7613	48.7672	502.087	490.857	417.434	41.8034	38.4305	30.2608
Cluster-14098.0	627	528	0	1	1	1	0	0	1	1	1	0	0	0
Cluster-1410.0	259	160	38	65	56	10	8	9	40	29	19	10	6	8
Cluster-14106.0	1002	903	224	357	239	223	162	199	296	367	179	170	158	131
Cluster-1413.0	354	255	2	0	0	0	0	0	0	0	0	0	0	0
Cluster-14130.0	568	469	0	2	1	0	0	1	2	2	1	0	1	0
Cluster-14133.0	863	764	4	8	10	5	3	10	14	2	5	15	7	8
Cluster-14136.0	908	809	7	17.0511	8	3	1	9	13	15.1907	5	0	0	0
Cluster-14137.0	566	467	34.4692	60.5795	30.5428	10.4145	8.88605	5.27316	46.8533	60.8428	23.3234	17.6453	5	14.4855
Cluster-14137.1	689	590	94.5308	51.4205	61.4572	18.5855	14.1139	17.7268	125.147	83.1572	84.6766	18.3547	20	18.5145
Cluster-14139.0	679	580	46	20	34	15	9	2	21	16	37	6	5	5
Cluster-14144.0	205	106	1	0	4	0	2	1	4	11	4	2	4	1
Cluster-14159.0	381	282	0	3	0	0	0	1	4	2	0	1	1	0
Cluster-14181.0	209	110	28	93	50	16	22	31	45	73	26	7	8	18
Cluster-14182.0	668	569	21	39	22	7	10	13	46	31	48	3	7	6
Cluster-14185.0	489	390	0	0	1	1	1	0	0	1	0	0	1	0
Cluster-1419.0	339	240	0	0	0	0	0	0	0	0	0	0	0	0
Cluster-14190.0	348	249	30	12	34	3	2	0	33	15	42	1	2	4
Cluster-14200.0	484	385	13	23	47	16	11	21	8	11	12	1	7	6
Cluster-14203.0	394	295	84	38	89	13	13	18	145	83	72	17	25	8
Cluster-14206.0	501	402	8	4	0	0	0	4	2	2	6	0	2	0
Cluster-14207.0	493	394	0	2	0	1	0	0	0	1	0	0	0	0
Cluster-14208.0	972	873	25	19	19	14	8	18	17	16	20	4	5	10
Cluster-14219.0	319	220	30	16	26	5	3	5	37	54	11	3	5	3
Cluster-14238.0	344	245	46	23	17	6	5	3	42	39	13	1	6	4
Cluster-14246.0	630	531	2	1	0	3	0	0	2	1	0	0	1	0
Cluster-14246.1	1056	957	5	4	11	2	6	0	1	0	0	0	0	1
Cluster-14247.0	380	281	0	0	0	0	0	0	0	0	0	0	0	1
Cluster-14256.2	322	223	1	3	13	0	3	0	6	3	6	1	0	0
Cluster-14257.0	683	584	1	19.3456	3.67424	3	0	10.1222	9.6058	11.1658	11	0	1	0
Cluster-14257.1	1257	1158	15	18.6544	14.3258	5	5	2.87781	12.3942	5.83422	14	1	1	5
Cluster-14262.0	504	405	0	3.94887	0	0	0	0	1	2.80928	1	0	0	0
Cluster-14262.1	573	474	0	3	3	0	3	1	0	0	0	1	0	1
Cluster-14266.0	1042	943	184	264	171	11	10	15	329	484	312	9	34	17
Cluster-1427.0	710	611	326	87	187	52	48	48	1060	238	524	38	18	44
Cluster-14270.1	699	600	3	9	8	2	2	1	3	7	10	4	1	7
Cluster-14271.0	477	378	0	3	0	1	0	0	0	0	0	0	0	0
Cluster-14274.0	443	344	64	87	73	27	27	15	61	67	78	22	23	21
Cluster-14276.0	3497	3398	855.536	1099.61	816.749	339	324	346	1295.61	928.726	766.692	114	289	159
Cluster-14279.0	707	608	267	304	216	24	10	9	460	328	214	22	18	15
Cluster-14280.0	887	788	382	127	236	170	82	158	390	261	304	92	130	92
Cluster-14285.0	441	342	0	0	2	2	0	0	0	0	4	0	1	0
Cluster-14290.0	290	191	0	0	2.50742	0.0632101	0	0	0	0	9.82134	0	0	1.9672
Cluster-14293.0	5763	5664	605	633	480	194	176	144	979	527	383	122	146	82
Cluster-1430.0	753	654	1	9	6	2	2	1	3	3	4	1	4	0
Cluster-14303.0	688	589	24	61.0409	39.7228	46.6518	45	14	42.5761	50.07	26.6915	30.7479	39	35
Cluster-14306.0	585	486	2	13	13	2	9	9	5	9	7	2	5	11
Cluster-14309.0	1746	1647	156	169	175	54	63	55	204	178	188	37	54	48
Cluster-14319.0	997	898	22	5	8	6	4	3	9	12	2	0	0	1
Cluster-14321.0	1758	1659	146	255	161	184	168	126	165	208	161	112	103	137
Cluster-14324.0	1930	1831	4	42	17	9	6	30	0	8	13	4	16	0
Cluster-14332.0	2544	2445	58	33	12	1828.49	35	19	30	17	10	260	35	40
Cluster-14337.0	778	679	11	12	3	15	17	7	7	10	2	6	4	3
Cluster-14341.0	613	514	2	4	5	0	0	0	3	5	8	0	0	0
Cluster-14343.1	1854	1755	40	89	96	104	124	103	32	78	32	45	41	69
Cluster-14344.0	476	377	0	0	2	0	0	0	0	0	0	0	0	0
Cluster-14346.0	698	599	1	11	2	0	0	0	4	2	2	0	1	1
Cluster-14352.0	2325	2226	0	0	0	0	0	0	0	0	0	0	0	0
Cluster-14361.0	312	213	11.0177	8.39216	11.0693	5	3	2.12108	6	11.2345	6.57026	1.17265	8	6.52073
Cluster-14361.1	208	109	10.9823	17.6078	4.93074	10	1	7.87892	18	18.7655	8.42974	9.82735	12	9.47927
Cluster-14371.0	1286	1187	541	814	629	591	556	673	700	721	696	494	693	802
Cluster-14375.0	491	392	4	6	9	9	6	8	3	17	7	0	8	1
Cluster-14377.0	548	449	11.4433	27.8284	8.21018	18.7018	4.145	13.3322	14	21.6465	9.87164	11.9304	5.32393	12.3184
Cluster-14377.1	771	672	5.27481	6	8	0	2	2	7.22889	13.3457	8.60141	1	6	2
Cluster-14377.2	479	380	18.7252	29.1055	25	41.1669	13.6817	31.6622	13.7711	36.1195	19.3986	20.096	10	23
Cluster-14377.3	490	391	24.5567	17.0661	5.78982	29.1313	12.1733	5.00551	17	23.8884	11.1284	16.9736	9.67607	13.6816
Cluster-14384.0	282	183	25	13	32	2	1	7	36	45	21	4	3	2
Cluster-14394.0	523	424	88	64	180	176	108	164	105	123	163	122	187	110
Cluster-14396.0	294	195	0	0	0	0	0	0	0	0	2	0	0	0
Cluster-14397.0	1347	1248	2	20	13	4	10	10	2	25	15	7	10	3
Cluster-14398.0	292	193	20	13	13	1	0	0	20	22	20	6	4	5
Cluster-14404.0	1636	1537	18	25	38	5	5	14	10	18	29	6	4	4
Cluster-14407.0	362	263	9	1	14	1	1	2	12	3	7	0	10	8
Cluster-1441.0	1118	1019	18	9	2	10	6	11	19	7	5	6	4	7
Cluster-14411.0	785	686	72	29	51	20	7	10	85	75	50	13	15	9
Cluster-14412.0	213	114	20	21	20	25	25	19	18	15	16	9	14	12
Cluster-14414.0	319	220	7	7	8	8	17	8	18	11	19	4	6	5
Cluster-14415.0	372	273	2	1	2	0	0	0	1	2	4	0	0	1
Cluster-14422.0	821	722	5	5	3	0	1	3	1	3	1	6	1	0
Cluster-14435.0	452	353	3	2	6	1	0	1	2	2	2	0	0	0
Cluster-14438.0	1778	1679	372	682	452	1223.35	1039	761	348	508	400	555	482	733
Cluster-14442.0	409	310	15	5.88848	17.955	17.6474	10.6756	37.3211	14.3866	14.2909	16.9612	8.89089	26.6245	2.42143
Cluster-14442.2	440	341	77	38.1115	145.045	92.3526	44.3244	50.6789	63.6134	60.7091	124.039	45.1091	59.3755	41.5786
Cluster-14444.0	522	423	3	9	6	1	3	0	2	7	1	0	0	1
Cluster-14445.0	294	195	3	6	9	1	2	3	0	4	9	1	0	0
Cluster-14451.0	540	441	3	19	31	5	11	0	14	23	23	6	2	12
Cluster-14461.0	803	704	43	61	52	42	66	24	31	27	20	35	34	35
Cluster-14479.0	622	523	8	12	15	0	1	0	8	9	4	0	1	2
Cluster-14481.0	350	251	6	8	2	0	1	0	6	11	6	0	0	5
Cluster-14484.0	356	257	4	1	0	1	4	0	4	4	1	2	1	0
Cluster-14485.0	818	719	28	36	29	27	16	35	33	46	29	11	13	18
Cluster-14494.0	991	892	13	380	22	129	109	13	10	296	13	62	6	63
Cluster-14500.0	597	498	5	6	4	3	0	0	8	6	2	2	2	0
Cluster-14502.0	925	826	23	17	12	7	10	30	15	6	5	10	20	10
Cluster-14505.0	457	358	1	8	0	7	70.9513	3.89216	6.19068	4.32242	1	9.67248	1	5.26635
Cluster-14505.10	1400	1301	10.3581	0.435742	4.90116	7.74853	107.478	9.4034	19.3085	6.56692	3.33778	3.48737	3.82869e-06	7.07922
Cluster-14505.11	938	839	18.1056	20.1584	11.6339	26.7925	124.224	13.1004	32.1564	9.69119	18.015	4.59186	16.4731	31.4762
Cluster-14505.12	1428	1329	0.00820336	3.89647	0	1.35976	104.422	0	2.71881	2.52172	0	1	0	6.25978
Cluster-14505.13	1489	1390	13.1265	3.07691	3.34471	10.226	238.443	24.9317	3.28451	0	1.8906	0	6.20576	10.4342
Cluster-14505.14	817	718	5.15779	23.8167	5.75848	12.1945	79.6714	7.82193	8.69159	7.42364	6.42544	11.319	5.73635	8.10025
Cluster-14505.15	566	467	0	4	2.60018	2	86.163	3	3.27959	6	2	1.2931	3.87004	3.31914
Cluster-14505.2	568	469	7	43.1703	4	6.90211	142.18	16	14.8083	19.8817	6.59158	16.8569	14	8
Cluster-14505.3	1356	1257	7.61723	24.8429	13.9606	11.3624	152.187	15.4442	4.08999	5.78254	21.9665	9.67532	20.1814	27.2844
Cluster-14505.4	931	832	0	1.15134	0	8.46329	19.1371	1	0	2.32986	1.61069	5.63403	3.73364	4.97367
Cluster-14505.5	1468	1369	6.12454	48.1772	2.05615	10.5937	66.863	1	10.2503	7.78847	10.6333	15.366	9.08491	5.97213
Cluster-14505.6	1135	1036	34.48	16.5838	24.8588	30.3283	95.086	0	17.9755	18.8852	22.6848	9.88506	16.3439	18.6093
Cluster-14505.7	1053	954	32	6.78972	3.53848	7.38316	95.0036	1.25374	11.2132	8.3202	11.3782	7.89847	8	9.6675
Cluster-14505.8	246	147	0	0	0	1	9	0	0	1	0	1	1	2
Cluster-14505.9	1571	1472	4.02201	6.90053	9.34752	18.6458	117.132	18.1524	44.0327	9.48619	2.46612	67.3204	7.3709	14.5579
Cluster-14506.0	639	540	6	10	4.80607	0	2	0	4	6.55486	6	1	0	1
Cluster-14506.1	493	394	0	0	5.19393	0	0	4	1	4.44514	1	0	0	0
Cluster-14508.0	326	227	6	0	4	5	4	7	8	6	3	2	7	6
Cluster-1451.0	377	278	9	3	4	1	4	0	12	4	3	7	5	2
Cluster-14514.0	446	347	2	9	0	8	1	2	2	13	2	1	1	0
Cluster-14515.0	463	364	0	0	0	0	0	0	1	0	0	0	0	0
Cluster-14522.0	516	417	11	14	42	10	5	7	21	23	44	10	11	8
Cluster-14524.0	863	764	31	33	39	20	18	18	53	32	24	12	10	13
Cluster-14525.0	331	232	0	0	1	0	1	1	0	0	0	0	0	0
Cluster-1453.0	2417	2318	219	398	256	197	235	152	169	255	211	84	103	125
Cluster-14537.0	512	413	2	0	2	1	0	2	0	0	0	0	0	0
Cluster-14538.0	687	588	88	89	170	108	52	46	105	82	125	38	56	46
Cluster-14539.0	774	675	14	29	36	26	22	33	27	38	22	26	33	17
Cluster-14542.0	1005	906	42	45	13	10	6	12	45	43	37	16	10	20
Cluster-14550.0	1439	1340	150	86	66	24	19	12	147	37	32	5	3	2
Cluster-14552.0	432	333	46	11	57	12	14	13	46	23	51	5	7	6
Cluster-14557.0	1870	1771	151	213	211	123	121	83	220	256	187	88	95	111
Cluster-14565.0	723	624	19	29	30	0	1	1	9	14	9	0	3	0
Cluster-14566.0	1391	1292	69	103	77	33	32	48	100	115	78	23	27	27
Cluster-14569.0	875	776	13	9	3	3	4	0	7	6	8	1	1	1
Cluster-1457.0	449	350	10	14	15	1	2	0	7	4	10	1	1	1
Cluster-14573.0	707	608	27	21	27	8	8	8	35	16	40	4	5	2
Cluster-14576.0	555	456	1	5	1	0	0	0	1	7	3	3	0	0
Cluster-14578.0	908	809	96	84	44	24	15	32	163	113	68	12	16	13
Cluster-14579.0	844	745	4	14	5	0	3	2	11	13	5	1	0	0
Cluster-1458.0	727	628	0	1	0	1	1	0	1	1	0	0	0	1
Cluster-14581.0	319	220	5	1	5	0	2	0	3	2	2	3	0	1
Cluster-14583.0	328	229	0	1	0	0	0	0	0	0	0	0	0	0
Cluster-14587.0	715	616	2	9	0	1	3	0	9	9	6	0	0	0
Cluster-14596.0	2024	1925	464	316	281	150	213	137	613	536	333	152	169	196
Cluster-14597.0	349	250	17	5	26	1	0	4	19	12	14	0	2	3
Cluster-14600.0	1385	1286	3	17	12	3	3	2	7	4	10	3	0	1
Cluster-14602.0	1896	1797	28	26	39	32	34	31	12	19	12	10	6	22
Cluster-14608.0	370	271	11	23	32	6	4	2	26	22	8	2	11	3
Cluster-14613.1	1438	1339	392	499	458	320	257	213	363	466	518	179	202	227
Cluster-14615.0	1309	1210	17	24	28	42	48	41	10	25	14	15	23	11
Cluster-14619.0	1290	1191	5	40	24	13	7	11	23	31	12	6	2	4
Cluster-14634.2	457	358	31	18	12	2	5	7	26	16	21	5	1	0
Cluster-14636.0	352	253	17	7	4	4	4	6	15	10	8	1	7	3
Cluster-14639.0	556	457	6	12	16	15	4	8	4	23	6	4	13	3
Cluster-1464.0	860	761	8	20	3	2	3	0	7	3	11	1	1	1
Cluster-14640.0	418	319	0	0	0	0	0	0	0	2	0	1	0	0
Cluster-14646.0	328	229	1	1	0	0	0	0	0	6	4	1	2	0
Cluster-14653.0	1090	991	79.5541	50.0607	91.6636	33.1924	72.7305	35.1518	135.883	107.758	62.4584	37.1432	47.8877	69.2411
Cluster-14653.1	1581	1482	118.446	98.9393	141.336	174.808	112.269	88.8482	143.117	125.242	184.542	138.857	109.112	131.759
Cluster-14659.0	534	435	24	6	99	12	11	25	26	28	97	5	36	12
Cluster-14662.1	535	436	39.1372	86.1657	173.917	48.92	30	22.0509	38.914	82.3897	176.879	17.1424	21	39.1702
Cluster-14663.0	406	307	1	4	6	0	0	4	1	1	2	0	0	3
Cluster-14667.0	484	385	6	1	7	3	0	0	2	1	4	0	0	2
Cluster-14669.0	1196	1097	145	127	186	89	30	38	271	139	174	39	51	40
Cluster-14671.0	394	295	5	3	3	2	0	4	3	7	5	1	1	0
Cluster-14676.0	1066	967	36	38	73	36	78	41	63	46	92	33	21	44
Cluster-14681.0	300	201	179	45	200	25	22	28	281	179	312	29	41	48
Cluster-14688.0	575	476	1	1.29659	2.19123	1	0	1.39767	3.42268	0	6	0	6.83843	0
Cluster-14688.1	911	812	4	12.7034	15.8088	11	7	15.6023	10.5773	10	20	8	16.1616	11
Cluster-14689.0	493	394	1	2	1	0	2	2	0	1	1	0	5	0
Cluster-14693.0	381	282	1	2	3	0	0	5	0	5	1	0	0	0
Cluster-14695.0	1679	1580	199	245	204	72	67	86	174	283	205	35	43	44
Cluster-14702.0	1665	1566	160	232	255	290	283	281	193	236	213	122	136	233
Cluster-14703.0	1483	1384	91	117	63	49	34	47	93	73	44	11	2	27
Cluster-14711.0	642	543	47	22	29	23	7	11	53	34	29	15	19	5
Cluster-14720.0	230	131	26	15	26	45	15	59	33	29	31	16	78	12
Cluster-14723.0	1676	1577	458.317	535.094	471.346	289.832	180.121	252.623	575.905	627.209	494.278	247.27	190.728	203.619
Cluster-14723.1	487	388	139.514	183.141	191.125	141.883	44.5388	69.8774	210.032	209.279	238.906	63.5992	68.2147	66.8654
Cluster-14723.2	474	375	63.1693	44.7648	74.5295	30.2854	9.34002	14.4998	151.063	93.5122	81.8155	24.1309	42.0571	32.5154
Cluster-14724.0	331	232	0	2	3	6	1	0	1	5	3	1	0	0
Cluster-14726.0	407	308	92	33	19	21	13	18	90	66	14	4	13	12
Cluster-14728.0	319	220	3	0	1	2	1	1	7	2	3	2	3	4
Cluster-14729.0	370	271	3	1	2	0	2	0	1	0	5	0	0	0
Cluster-14730.0	2204	2105	345	344	338	124	114	105	583	464	407	77	100	103
Cluster-14736.0	536	437	3	5	10	1	2	3	9	4	3	0	3	10
Cluster-14740.0	999	900	3	10	2	7	15	11	3	11	2	2	4	6
Cluster-1475.0	381	282	1	0	0	0	0	0	0	1	0	0	0	0
Cluster-14750.0	335	236	0	6	1	0	3	0	0	0	0	0	0	1
Cluster-14755.0	1840	1741	76	73	66	11	14	6	146	63	66	18	31	18
Cluster-14760.0	3580	3481	445	599	363	384	404	344	459	511	374	200	273	214
Cluster-14762.0	463	364	1	3	0	0	1	1	0	2	0	1	0	1
Cluster-14769.0	346	247	4	2	1	7	18	3	3	1	1	2	2	28
Cluster-14770.0	453	354	33	16	20	31	22	38	20	19	10	6	20	12
Cluster-14772.0	298	199	239	395	364	323	209	208	264	347	367	251	229	191
Cluster-14773.1	900	801	42.2356	27.4639	60.6232	15.565	7.45884	0	33.5579	35.9618	34.0355	16.9175	13.1746	24.5912
Cluster-14773.2	1052	953	21.7644	78.5361	38.3768	29.435	21.5412	34	39.4421	43.0382	47.9645	33.0825	23.8254	32.4088
Cluster-14778.0	210	111	0	16	0	0	0	3	1	1	0	4	0	4
Cluster-14783.0	1143	1044	757	1022	937	263	174	190	1007	967	1139	187	214	176
Cluster-14788.1	4245	4146	981	738	607	207	197	269	837	780	651	123	183	107
Cluster-1479.0	614	515	86	74	72	16	15	31	102	156	113	15	15	12
Cluster-14793.0	469	370	956	332	197	127	49	74	967	777	181	54	56	63
Cluster-14795.0	673	574	9.26746	37.3312	82.3436	18.1236	15.5954	22.0439	17	18.1709	72.1848	18.712	12	15.4011
Cluster-14795.1	223	124	0	1	15	7	1	4	1	1	17	5	0	4
Cluster-14795.2	500	401	17.7325	18.6688	40.6564	9.87644	7.40463	14.9561	12	19.8291	18.8152	5.28801	5	4.59888
Cluster-1480.0	587	488	31.5624	50	25	42.4988	55.4797	10	44.5995	37.4624	20.6022	22	39	112.766
Cluster-14801.0	1948	1849	65	63	54	113	107	95	105	79	66	66	48	86
Cluster-1481.0	341	242	3	5	0	0	0	4	6	6	0	0	0	1
Cluster-14822.0	324	225	3	5.55454	5	9	3.22893	1	0	4	0	3	1	2
Cluster-14825.0	2949	2850	3246	2240	2706	5191	2601	3689	4384	4299	4781	4844	6404	5505
Cluster-14836.1	922	823	12	29	25	0	1	10	17	38	54	5	8	6
Cluster-14837.0	666	567	12	16	12	1	1	0	16	5	15	3	1	0
Cluster-14841.0	568	469	51	20	32	7	7	16	15	29	19	3	4	4
Cluster-14849.0	1067	968	140.952	177.8	245.542	221.928	160.287	145.62	137.208	73.7685	170.399	66.0275	79.7707	151.523
Cluster-14849.1	767	668	85.048	128.2	210.458	104.072	100.713	108.38	152.792	125.232	147.601	90.9725	92.2293	131.477
Cluster-1485.0	519	420	5	1	0	8	3	11	3	5	2	3	5	7
Cluster-14858.0	1024	925	35.189	45.675	32.1492	36.5464	30.9038	36.2426	39.9939	84.5936	34.3461	24.4893	38.5909	49.2953
Cluster-14858.1	1016	917	19.811	16.325	28.8508	6.45358	13.0962	3.75742	20.0061	17.4064	6.6539	10.5107	3.4091	3.70466
Cluster-14868.0	1193	1094	49	73	32	56	42	62	103	75	90	18	23	32
Cluster-14873.0	847	748	33	28	53	12	10	18	22	18	25	4	6	8
Cluster-14881.0	1244	1145	30	74	33	15	26	11	61	80	22	4	22	10
Cluster-14882.0	1357	1258	252	205	228	166	142	187	262	236	207	91	134	116
Cluster-14887.0	337	238	12	8	16	14	8	9	21	7	25	4	10	9
Cluster-14888.0	331	232	10	6	3	6	2	7	13	12	6	1	4	1
Cluster-14897.0	334	235	2	1	0	11	1	9	7	1	1	3	3	2
Cluster-14901.0	588	489	0	1	0	5	1	0	0	0	0	2	0	0
Cluster-14911.0	348	249	3	0	3	0	10.0585	1	0	0	2	1	3	10
Cluster-14915.0	1025	926	170	302	278	437	517	569	364	335	463	313	478	765
Cluster-14916.0	211	112	5	1	9	0	1	2	3	2	7	1	1	2
Cluster-1492.0	440	341	43	11	34	17	1	9	55	21	47	9	19	4
Cluster-14924.0	1135	1036	11	10	14	12	8	13	3	10	8	5	8	1
Cluster-14925.0	628	529	10.9386	8.93805	1.58891	0	5.53995e-08	1	9.99357	5.06367	1.26811	0	1	4
Cluster-14925.1	784	685	15.0614	12.062	15.4111	7	4	8	26.0064	11.9363	16.7319	4	0	0
Cluster-14927.0	1736	1637	9	7	2	0	0	2	1	1	8	0	0	2
Cluster-14934.0	1008	909	2	0	7	1	0	0	0	0	1	0	0	1
Cluster-14937.0	1589	1490	135	181	106	86	97	57	213	159	114	64	44	95
Cluster-14943.0	335	236	6	3	3	7	4	6	0	5	2	4	3	4
Cluster-14947.0	360	261	2	0	0	0	1	0	0	0	0	0	0	0
Cluster-14956.0	463	364	27	11	26	3	4	2	16	9	10	1	1	2
Cluster-14957.0	415	316	13	4	20	12	11.9182	13	16	9	14	8	8	12
Cluster-14957.1	421	322	0	0	0	0	1.08179	0	0	0	0	0	0	0
Cluster-14958.0	423	324	229	243	273	40	52	41	303	241	213	26	41	37
Cluster-1496.2	400	301	5	4	12	2	10	9	16	5	8	2	4	15
Cluster-14964.0	374	275	6	4	0	1	0	1	1	6	7	0	1	4
Cluster-14965.0	341	242	31	25	14.3018	6.2718	6.7694	5.25922	21.4786	19.6088	15.2028	2.23339	7.39916	2.73987
Cluster-14965.1	916	817	131	41	111.698	56.7282	44.2306	50.7408	230.521	98.3912	201.797	24.7666	37.6008	53.2601
Cluster-14969.0	374	275	1	5	0	0	0	0	0	0	1	0	0	0
Cluster-14970.0	484	385	0	0	0	0	0	0	1	0	0	1	1	0
Cluster-14972.0	578	479	102	56	123	81	20	40	118	102	148	40	36	33
Cluster-14973.0	700	601	2	5	2	3	4	1	0	4	0	2	1	1
Cluster-1498.0	582	483	1	1	5	0	0	0	0	0	5	0	0	0
Cluster-14981.0	1247	1148	7	7	4	1	3	2	4	11	0	0	4	1
Cluster-1499.0	483	384	0	0	1	0	0	0	0	1	0	0	0	0
Cluster-14992.0	3237	3138	1789	2157	1434	1024	646	649	2198	2354	1350	676	651	608
Cluster-14993.0	391	292	1	1	0	0	0	1	0	0	0	0	0	0
Cluster-14998.0	389	290	48	105	162	19	4	4	70	103	161	11	11	2
Cluster-14999.0	412	313	4	16	2	6	5	6	7	8	2	5	3	3
Cluster-1500.0	587	488	0	4	0	0	1	0	1	0	1	0	0	0
Cluster-15000.0	709	610	17	38	18	78	36	61	26	45	19	38	13	19
Cluster-15002.0	581	482	311	185	192	105	114	127	396	239	184	59	90	109
Cluster-15009.0	707	608	1	7	1	2	0	0	2	2	2	0	0	0
Cluster-1501.0	344	245	0	1	3	0	0	0	0	0	0	0	0	0
Cluster-15014.1	367	268	48	34	60	23	9	38	105	61	55	9	24	21
Cluster-15017.0	531	432	35	36	23	26	17	16	37	56	28	4	8	7
Cluster-15019.0	350	251	58	31	24	3	1	7	59	37	32	2	12	4
Cluster-15058.0	586	487	19	18	8	1	1	10	6	11	6	0	5	4
Cluster-15062.0	1383	1284	130	164	163	57	67	53	163	170	143	22	31	26
Cluster-15074.0	1104	1005	237	323	328	208	154	198	381	404	353	190	266	193
Cluster-15076.0	301	202	2	0	4	9	5	11	7	7	16	1	7	11
Cluster-15080.1	308	209	7	4	5	0	0	1	3	4	0	0	1	2
Cluster-15088.0	375	276	15	9	13	16	16	7	7	13	4	0	4	19
Cluster-15090.0	908	809	117	142	178	152	129	88	75	105	119	52	95	94
Cluster-15108.0	468	369	0	0	0	0	0	0	0	3	0	0	0	0
Cluster-1511.0	1177	1078	307	384	329	181	160	114	522	440	360	90	61	86
Cluster-1512.0	699	600	850	536	395	236	96	72	998	928	595	142	66	72
Cluster-15124.0	1195	1096	39.8805	72.7516	5.37252	7.52214	3	2.06562	37.328	66.4084	42.3762	0	2.04803	8.04217
Cluster-15124.1	1249	1150	49.1195	16.2484	27.6275	2.47786	0	3.93438	89.672	21.5916	25.6238	7	1.95197	3.95783
Cluster-15125.0	637	538	30.4087	25.926	20.6596	17.6741	21.6853	7.76391	31.485	22.2005	28.545	2	7	11.3897
Cluster-15125.1	419	320	7.59126	12.074	6.34036	8.32589	6.31466	3.23609	13.515	16.7995	4.45496	1	1	10.6103
Cluster-15129.0	336	237	3	5	1	1	0	3	2	4	5	6	1	1
Cluster-1513.0	236	137	2	7	5	2	1	3	5	1	9	3	0	0
Cluster-15131.0	676	577	700	832	1011	596	442	665	765	675	675	243	255	261
Cluster-15132.0	918	819	101	83	138	51	32	70	156	136	155	22	47	34
Cluster-1514.0	653	554	6	11	6	2	4	0	19	18	5	0	1	0
Cluster-15140.1	759	660	48	54	44	19	20	14	64	71	40	12	5	11
Cluster-15140.2	261	162	118	66	246	25	14	8	137	64	94	2	12	5
Cluster-15153.0	418	319	14	7	16	10	12	7	20	18	24	2	17	17
Cluster-1516.0	378	279	47.079	77.674	78.7364	19.6529	22	26	49.3576	91.3495	66.1565	18	11.6373	26.8695
Cluster-15162.0	503	404	72.748	73.1404	63.4758	103.762	49.7705	67.733	98.8112	89.1079	69.2142	52.1443	50.5609	44.2564
Cluster-15165.0	464	365	7	13	22	2	3	8	20	16	21	8	7	4
Cluster-15168.0	577	478	0	2	5	1	3	0	1	2	3	0	1	2
Cluster-1517.0	495	396	6.66449	2.1308	18.751	2	0	0	12.4332	4.42017	10	0	1	0
Cluster-15170.0	412	313	2	0	1	0	0	0	0	0	0	1	0	0
Cluster-15174.0	368	269	0	1	4	0	0	0	2	0	1	1	1	2
Cluster-15175.0	374	275	0	1	1	6	3	0	2	0	1	1	1	2
Cluster-15176.0	291	192	4	34	7	19	18	4	11	25	17	6	7	8
Cluster-15177.0	378	279	0	0	0	0	0	0	0	1	0	0	0	0
Cluster-15179.0	1554	1455	0	2	0	0	1	5	0	0	1	0	1	0
Cluster-15186.0	336	237	11	19.6878	6	5	0	0	15.2581	13	12	2	2	1
Cluster-15189.0	363	264	0	0	4	2	0	1	0	1	1	0	0	0
Cluster-15196.0	1717	1618	16	27	41	31	69	53	16	14	17	6	13	10
Cluster-15198.0	458	359	47.2181	118.63	72.28	84.1634	52.463	56.6917	44.6221	89.2738	38.117	22.0575	21.4071	26.2571
Cluster-15198.1	743	644	35.7819	47.3696	28.72	35.8366	42.537	15.3083	16.3779	38.7262	23.883	18.9425	22.5929	10.7429
Cluster-15199.0	726	627	3	6	10	15	6	10	7	14	14	15	21	10
Cluster-15201.0	949	850	70	121	99	57	70	58	76	131	88	44	51	88
Cluster-15203.0	404	305	3	23	6	2	4	1	4	11	3	0	0	2
Cluster-15205.0	1052	953	57	100	48	129	123	109	55	94	33	51	43	61
Cluster-15206.0	342	243	0	1	4	0	0	3	2	1	2	1	0	0
Cluster-15212.0	783	684	39	102	59	19	0	0	42	72	37	5	0	0
Cluster-15213.0	372	273	0	2	7	4	4	0	4	1	3	0	3	3
Cluster-15216.0	492	393	4255.64	2345.63	3763.86	319.604	192	174	3174.17	5613.24	7252.15	138	188	81
Cluster-15216.1	262	163	6.35638	9.3743	3.14345	1.39602	0	0	2.82714	12.7646	19.8516	0	0	0
Cluster-15222.0	1784	1685	0	0	2.39687	1	0	0	0	0	0	1	0	2
Cluster-15222.1	1081	982	4	0	0.603129	3	3	2	0	0	0	1	6	2
Cluster-15229.0	256	157	68	101	84	61	49	78	88	92	77	28	73	41
Cluster-15232.0	768	669	0	1	1	0	0	0	0	1	1	1	0	0
Cluster-15233.0	357	258	12	3	8	15	3	14	1	7	6	13	3	15
Cluster-15239.0	698	599	0	5	0	0	1	0	1	9	2	1	0	0
Cluster-15241.0	732	633	13.6692	18.0837	15.5785	11.0773	7.03195	6	11	13	4.75413	1.74168	4.66448	6.71752
Cluster-15241.1	455	356	11.4629	7.05674	11.835	14.4609	13.1802	4.58343	3.43383	3.40268	8.53675	6	3.73837	2.60947
Cluster-15241.2	797	698	1.86792	16.8595	4.5865	10.4618	14.7879	6.41657	1.56617	7.59732	1.70912	3.25832	2.59715	11.673
Cluster-15245.0	348	249	0	0	1	0	0	0	2	0	0	0	0	0
Cluster-15247.0	1226	1127	81	81	85	78	60	28	74	110	79	38	54	41
Cluster-15250.0	451	352	6	2	12	1	4	0	3	6	7	1	2	1
Cluster-15256.0	351	252	6	16	2	1	1	0	9	3	11	0	1	0
Cluster-1526.2	736	637	13	8	7	4	2	0	5	11	1	0	0	0
Cluster-15266.0	312	213	3	2	7	9	2	5	2	4	10	1	4	1
Cluster-1527.0	315	216	5	0	14	4	1	1	10	5	7	2	2	0
Cluster-15271.0	1240	1141	123	152	105	99	123	70	118	145	135	53	38	43
Cluster-15273.1	722	623	696	795	464	207	124.685	357	1047	907	399	170	277	110
Cluster-15274.0	584	485	4	6	10	0	1	7	10	6	6	1	1	0
Cluster-15277.0	406	307	0	0	0	0	0	0	1	0	0	0	0	0
Cluster-15288.0	469	370	76	88	100	11	3	4	98	134	113	4	4	2
Cluster-15297.0	624	525	4	7	7	3	2	3	3	2	1	0	4	0
Cluster-1530.0	508	409	7	2	0	0	1	1	7	4	2	0	1	0
Cluster-15303.0	593	494	6	6	4	10	1	4	6	8	1	2	11	0
Cluster-15307.0	267	168	0	0	0	0	0	6	0	0	0	0	0	0
Cluster-15312.0	357	258	2	0	1	0	0	0	0	0	0	0	0	0
Cluster-15316.0	409	310	10	1	9	0	0	2	3	7	1	2	0	0
Cluster-15319.0	510	411	16	11	15	5	11	5	22	10	21	1	3	9
Cluster-15330.0	579	480	2	1	2	2	0	0	8	1	7	2	1	0
Cluster-15345.0	455	356	53.5706	39.7455	0	0	4.23395	7.84117	77.3575	30.0366	1.87923e-07	4.34887	0	3.24291
Cluster-15345.1	379	280	4.56363	16.865	12	10	4.76605	12.7732	13.4855	19.3535	12	1.65113	8	3.44939
Cluster-15345.2	422	323	28.8658	7.38956	13	0	0	1.38568	29.1571	19.6099	11	0	0	1.30769
Cluster-15346.0	511	412	2	5	1	1	4	3	7	3	2	3	0	6
Cluster-15354.0	352	253	11	7	30	14	28	23	21	17	22	11	26	35
Cluster-15355.0	959	860	92	270	88	64	45	78	129	497	125	34	27	27
Cluster-15358.0	2601	2502	143	228	225	95	68	78	165	230	186	83	81	69
Cluster-15359.0	589	490	0	5.50704	39.0121	33.2581	8.75862	13.8018	1.40282	1.79526	50.9634	9.10169	18.9916	7.72917
Cluster-15359.1	805	706	30.6721	29.7571	94.2977	38.5813	17.6043	21.8541	22.9942	24.5816	119.936	18.9454	25.424	19.0592
Cluster-15359.2	1566	1467	198.328	125.736	47.6902	86.1606	15.6371	73.3441	235.603	190.623	22.1009	46.9529	154.584	36.2117
Cluster-15362.0	640	541	0	2	0	0	0	0	2	5	0	0	0	0
Cluster-15365.0	1085	986	819	801	695	151	135	193	996	902	994	106	160	134
Cluster-15369.0	751	652	27.9354	67.6136	36.1629	21.4349	48.0233	30.1468	23.9841	48.4632	22.7236	22.901	14.2464	21.9462
Cluster-15369.1	949	850	14.0646	20.3864	31.8371	54.5651	44.9767	20.8532	7.01587	18.5368	14.2764	13.099	15.7536	29.0538
Cluster-15374.0	1919	1820	1464	1948	1850	1532	1121	1208	2030	1926	1954	1161	1226	1457
Cluster-15379.0	422	323	64	44	133.626	115.523	30	79.6434	61	70	149	65.5971	66	40
Cluster-15382.0	394	295	20	30	6	4	11	1	6	21	9	10	5	3
Cluster-15398.0	826	727	0	3	0	0	1	2	3	0	2	0	0	0
Cluster-15408.0	506	407	6	2	6	0	0	0	2	2	4	1	0	0
Cluster-15412.0	420	321	3	5	6	4	5	5	1	10	5	1	2	0
Cluster-15417.0	777	678	67	98	106	153	136	78	91	102	78	86	67	80
Cluster-15425.1	464	365	48	58	42	22	20	16	20	17	21	11	3	11
Cluster-1543.0	473	374	0	0	2	0	1	0	1	1	1	0	0	0
Cluster-15436.0	3675	3576	0	3	5	6	1	0	0	1	1	2	0	2
Cluster-15439.0	435	336	22	24	105	33	2	11	17	20	79	10	6	5
Cluster-15443.0	322	223	0	0	0	0	0	0	1	0	0	0	0	0
Cluster-15445.1	815	716	6	11	6	2	2	0	9	6	6	3	0	1
Cluster-15446.0	238	139	30	4	20	20	2	7	21	28	33	10	10	6
Cluster-15453.0	877	778	3	11	7	4	1	7	13	14	13	6	4	11
Cluster-15456.0	269	170	4	2	15	2	3	2	8	0	9	1	3	0
Cluster-15465.0	343	244	12	7	7	8	2	2	22	14	8	2	10	1
Cluster-15467.0	611	512	21	34	46	39	8	6	39	39	32	12	7	11
Cluster-15475.0	313	214	149	104	107	124	90	181	110	87	112	41	78	31
Cluster-15477.0	585	486	18	1	9	3	8	4	8	15	0	2	2	9
Cluster-1548.0	766	667	3	7	5	0	5	4	2	9	0	4	0	0
Cluster-15487.0	404	305	1	0	0	0	0	4	2	0	0	0	0	3
Cluster-15488.0	385	286	9	2	3	5	3	5	3	2	5	1	2	0
Cluster-15492.0	732	633	5	48	42	12	7	11	1	6	10	4	0	0
Cluster-15493.1	2766	2667	105	183	115	32	46	57	165	200	141	45	41	39
Cluster-15494.0	337	238	8	8	7	1	3	10	5	3	0	2	0	2
Cluster-15498.0	266	167	191	443	187	47	34	48	239	343	293	47	47	39
Cluster-15504.0	1007	908	12	22	16	4	2	1	30	10	1	9	0	1
Cluster-15508.0	443	344	0	5	9	2	0	2	8	7	1	0	5	0
Cluster-15515.0	241	142	42	34	56	19	15	11	52	20	23	16	15	14
Cluster-1552.0	870	771	3	6	10	0	0	0	9	1	3	0	1	2
Cluster-15521.1	8603	8504	2645	3091	2369	1185	1110	1155	2932	3192	2388	788	1055	856
Cluster-15523.0	372	273	6	2	4	2	0	4	0	0	2	1	1	1
Cluster-15526.0	1324	1225	11	11	20	6	13	11	9	5	11	3	3	5
Cluster-15541.0	1613	1514	221	361	219	59	105	27	166	369	115	24	29	49
Cluster-15544.0	323	224	247.392	262.589	73.12	17.6622	36.7839	41.52	262.667	265.746	63.3585	20.1028	18.8	18.52
Cluster-15554.0	1326	1227	84	202	122	14	21	22	94	181	85	12	12	12
Cluster-15555.0	1064	965	150	115	170	132	112	78	155	115	107	64	54	70
Cluster-1556.0	473	374	2	6	2	2	1	0	0	1	2	4	1	0
Cluster-15563.0	935	836	6	12	0	1	1	0	2	6	0	1	0	0
Cluster-15567.0	542	443	4	4	3	0	0	3	0	10	0	0	2	0
Cluster-15568.0	1551	1452	130	171	142	69	79	38	131	165	117	21	15	31
Cluster-15577.0	318	219	17	6	15	3	8	9	15	7	6	7	2	2
Cluster-15578.0	551	452	3	6.33272	1	0	1	0	1	12	4.60055	0	1	1
Cluster-15584.0	1010	911	10	8	10	5	6	6	9	11	13	3	3	8
Cluster-15588.0	650	551	22	28	21	14	13	12	15	25	15	8	3	8
Cluster-15589.0	1083	984	4	3	7	1	0	5	12	9	5	0	3	2
Cluster-15594.0	686	587	187	118	293	75	49	110	238	183	229	39	60	36
Cluster-15595.0	441	342	6	8	4	6	2	11	7	10	11	1	1	1
Cluster-15599.0	312	213	24	9	9	8	2	19	12	15	9	1	7	2
Cluster-15601.0	1244	1145	174	258	280	174	183	83	138	148	173	41	37	73
Cluster-15607.0	651	552	415	464	340	267	343	150	654	568	347	294	332	466
Cluster-15613.0	1044	945	28.0254	71	56	44	35	25.0624	19.0124	24	14	15	9	31
Cluster-15616.0	1925	1826	633	969	733	886	680	964	1153	1131	935	559	741	733
Cluster-15617.3	215	116	350.126	295.267	1267.65	216.497	369.19	220.708	493.713	361.913	1041.66	100.982	245.659	307.88
Cluster-15618.0	386	287	13	12	20	0	0	0	22	21	16	0	1	2
Cluster-15635.0	312	213	2	2	1	0	0	0	1	1	0	1	2	0
Cluster-15638.0	582	483	0	1	0	0	2	0	0	0	0	0	0	0
Cluster-15639.0	233	134	45	11	47	43	13	33	61	45	54	6	15	9
Cluster-1564.0	473	374	2	2	1	0	0	0	2	0	1	0	0	2
Cluster-15644.0	494	395	2	32	0	0	0	11	0	21	2	1	15	1
Cluster-15646.0	558	459	30	17	27	10	14	6	25	21	18	3	3	7
Cluster-15650.0	1338	1239	100	54	101	45	20	33	80	81	55	30	18	12
Cluster-15651.0	420	321	11	4	1	10	0	2	15	3	4	3	0	1
Cluster-15672.0	1639	1540	523	627	420	296	317	208	570	558	362	154	145	181
Cluster-1568.0	772	673	4	10	8	0	1	4	5	9	0	0	0	1
Cluster-15693.0	904	805	183	171	190	21	31	26	165	157	183	18	26	22
Cluster-15700.0	1397	1298	1	5	5	1	6	1	8	6	11	3	1	0
Cluster-15701.0	1397	1298	55	82	31	17	32	14	40	52	17	2	18	9
Cluster-15705.0	567	468	2	8	0	1	0	0	3	6	0	0	0	0
Cluster-15714.0	683	584	0	2	1	1	6	4	1	2	2	1	3	18
Cluster-1572.0	421	322	3	4	1	0	1	1	3	2	0	2	1	0
Cluster-15723.0	419	320	22	9	6	3	6	0	13	14	14	1	0	0
Cluster-15727.0	354	255	43	53	25	11	20	11	47	49	43	7	13	11
Cluster-15730.0	316	217	4	2	7	2	2	5	15	9	5	2	0	0
Cluster-15736.0	1581	1482	47	98	99	35	62	17	148	35	29	15	9	25
Cluster-1574.0	1307	1208	16	12	9	1	1	7	12	20	2	2	3	2
Cluster-15741.0	1354	1255	51.3617	109.237	73	56	47	45	67.4104	71.2976	65	26.5054	41.527	42.1001
Cluster-15741.1	897	798	57.6383	54.7634	80	20	17	19	61.5896	70.7024	51	16.4946	25.473	21.8999
Cluster-15745.0	201	102	1	1	0	5	2	5	0	0	0	1	6	5
Cluster-15750.0	938	839	4972	4788	5330	2045	808	2084	11342	10593	7854	3123	4074	3338
Cluster-15751.0	952	853	3329	5375	3723	2166	1483	1201	4144	5451	4640	1077	1883	1384
Cluster-15756.0	315	216	4	2	1	7	0	4	4	2	7	1	1	2
Cluster-15758.0	368	269	1	3	1	7	2	3	2	0	3	2	1	1
Cluster-1576.0	398	299	0	2	0	0	0	0	1	0	1	0	0	0
Cluster-15762.0	220	121	90.8892	62.3637	122.886	59.5645	32.8262	76.2704	78.7349	59.6529	98.3872	24.7665	60.7296	28.4578
Cluster-15766.0	377	278	36	48	69	37	8	13	16	21	43	19	16	14
Cluster-15767.0	764	665	63	54	73	80	33	48	89	83	56	77	43	54
Cluster-1577.0	517	418	0	0	2	3	1	1	0	1	1	2	0	0
Cluster-15774.0	1680	1581	180	213	140	205	196	179	234	205	135	92	123	140
Cluster-15778.0	309	210	4	2	6	6	2	1	2	2	2	1	0	6
Cluster-15779.0	2877	2778	358	473	391	193	189	187	495	461	447	154	175	200
Cluster-15785.0	312	213	0	0	0	0	0	0	0	0	0	0	0	0
Cluster-15789.0	1376	1277	15	17	21	71	48	162	42	49	11	48	157	73
Cluster-1579.0	540	441	5	4	6	1	0	3	5	11	6	3	14	4
Cluster-15809.0	530	431	4	7	13	39	26	36	9	5	4	16	14	29
Cluster-1581.0	337	238	17	45	40	18	8	9	70	45	37	9	9	7
Cluster-15812.0	249	150	9.67459	2.48247	21.5254	4.19879	6.15016	27.2084	3.61845	2.16747	15.0214	1	19.1476	5
Cluster-15812.1	570	471	60.3254	24.5175	35.4746	63.8012	47.8498	45.7916	25.3816	33.8325	27.9786	19	26.8524	36
Cluster-15817.0	377	278	3	0	0	1	0	0	1	2	2	3	0	2
Cluster-15818.1	1297	1198	73.8051	188.968	132.422	177.285	121.169	184.897	90.1182	129.44	92.5142	86.8729	127.773	78.1053
Cluster-15818.2	803	704	74.1949	147.032	69.5776	94.715	90.8309	82.1027	73.8818	107.56	60.4858	44.1271	50.2268	40.8947
Cluster-15823.0	899	800	1.59865	0	0	9	1.56278	6	4.85275	2.04917	0	4	2	0
Cluster-15823.1	664	565	14.005	5.85488	20.4646	11	1	3	4.20985	4.25636	5.27659	3	1	1
Cluster-15823.2	1046	947	23.3964	13.1451	30.5354	0	1.43722	0	27.9374	20.6945	32.7234	0	0	0
Cluster-1584.0	313	214	5	4	2	2	4	0	6	4	2	3	0	1
Cluster-15845.0	584	485	19	35	40	69	58	56	72	33	49	49	52	99
Cluster-15847.0	319	220	7	7	3	14	9	3	9	14	12	3	4	5
Cluster-15851.0	1270	1171	103	73	126	13	36	12	183	79	122	14	9	12
Cluster-15852.0	310	211	2.09455	1	2	0	1	0	1	2	3	0	0	0
Cluster-15853.0	382	283	37.3913	75.9548	57.5258	52.8016	16.7488	13	54.9849	41.18	43.7647	22.4431	28	28.4982
Cluster-15853.2	683	584	36.6037	29.4076	7.76769	19.1984	11.5936	22.8839	74.7148	56.8795	21.9606	10.5569	18.9972	20.5383
Cluster-15853.3	452	353	31.2781	36.9824	30.7623	38	15.9698	19.2098	32.9917	32.3049	36.5526	18	9.99679	18.7101
Cluster-15853.4	563	464	9.727	6.65508	14.9442	0	17.6878	9.90637	14.3086	17.6356	4.72218	0	0.00601339	16.2534
Cluster-1586.0	259	160	0	0	0	0	0	0	0	0	0	0	0	0
Cluster-15863.1	225	126	9	19	22	6	5	2	30	25	19	2	4	6
Cluster-15865.0	310	211	2	4	12	1	2	11	6	10	2	2	5	0
Cluster-15866.0	368	269	0	0	2	0	0	0	0	4	0	0	0	0
Cluster-15873.0	411	312	19.4601	37.0486	44.3298	7.32761	22	14.7152	22.5471	33.6632	39.2975	8	16.4015	14.2669
Cluster-15873.1	517	418	44.0752	29.3976	68.0653	23.9244	16.3757	7.85118	37.9213	22.585	84.4289	5.23353	7.98017	16.7229
Cluster-15874.1	586	487	2	24	20	14	18	5	22	23	24	15	3	13
Cluster-15882.0	1061	962	23	22	26	25	21	39	20	34	18	10	20	8
Cluster-15887.2	313	214	75	31	48	80	19	18	102	61	55	20	27	20
Cluster-15892.0	366	267	19	6	11	4	1	1	29	19	20	3	3	1
Cluster-15899.0	438	339	0	1	8	0	1	0	0	2	2	2	0	0
Cluster-15900.0	496	397	0	1	7	1	0	0	0	2	0	0	1	0
Cluster-15903.0	2085	1986	208	402	285	213	193	131	249	367	312	80	81	170
Cluster-1591.0	208	109	2	1	0	5	0	2	2	0	1	0	0	1
Cluster-15912.0	326	227	0	1	1	4	1	0	0	0	0	0	1	2
Cluster-15915.0	1486	1387	133	160	169	34	69	60	173	140	92	31	39	41
Cluster-1592.0	710	611	113	132	175	119	82	55	159	179	185	56	49	105
Cluster-15921.0	268	169	219	65	145	32	20	31	241	181	183	11	24	6
Cluster-15925.1	692	593	30	19	28	4	3	1	28	11	10	6	6	2
Cluster-15927.0	342	243	35.0037	7	58	60.838	39.6862	47.7901	67.5468	5	46	30.5678	40.2606	21.6292
Cluster-15927.1	371	272	12.9963	0	23	13.162	20.3138	14.2099	13.4532	2	10	9.43219	14.7394	20.3708
Cluster-15928.0	1129	1030	146	108	196	500	450	623	328	201	416	318	482	686
Cluster-15932.0	330	231	0	0	1	1	0	0	3	1	3	0	0	0
Cluster-1594.0	516	417	0	11	8	1	2	0	11	2	5	0	0	0
Cluster-15941.0	346	247	12	4	21	5	1	3	11	10	21	0	2	3
Cluster-15943.0	1583	1484	28	60	47.3335	38.6406	45	35	42.8454	48.9572	44	34	46	64
Cluster-15943.1	329	230	0	2	3.66648	3.35936	0	0	4.15458	4.04281	1	1	2	0
Cluster-15947.0	1069	970	14	23	55	14	33	18	3	23	27	9	5	6
Cluster-15952.0	501	402	2	10	9	5	6	2	8	7	4	4	0	2
Cluster-15960.0	792	693	21	12	19	4	8	2	18	9	15	1	2	4
Cluster-1597.0	379	280	3	3	2	5	0	0	3	1	5	0	0	1
Cluster-15976.0	509	410	9	3	2	0	0	1	2	9	8	4	1	1
Cluster-15977.0	516	417	0	2	0	0	0	0	0	0	0	0	0	0
Cluster-15989.1	2231	2132	13	66	67	27	16	1	23	46	17	23	2	6
Cluster-15993.0	850	751	51	17	16	187	98	93	103	49	73	176	186	195
Cluster-15996.0	332	233	23	1	3	3	1	4	0	2	3	2	0	1
Cluster-16001.0	450	351	0	3	1	0	2	0	0	0	0	0	0	0
Cluster-16002.0	1154	1055	336.047	256.722	338.146	208.178	156.345	171.155	316.78	348.507	360.094	98.8839	185.055	137.406
Cluster-16002.1	262	163	7	11	1	10	10	11	27	14	10	9	1	9.27874
Cluster-16002.2	280	181	56	27	39	25	7	17	81.9059	47	37	13	23	5
Cluster-16002.3	494	395	4	14	8	15	21	13	18.5576	24	17	6	3	17
Cluster-16002.4	352	253	6.95313	6.2776	7.85443	9.82199	5.65534	4.84456	13.7561	5.49341	10.9063	3.11615	5.94511	4.3151
Cluster-16010.0	497	398	8	32	25	12	19	7	19	42	26	10	13	31
Cluster-16011.0	1017	918	44	52	34	8	9	12	55	29	36	11	11	8
Cluster-16021.0	2088	1989	13	33	21	22	41	6	15	15	15	11	1	12
Cluster-16023.0	219	120	2	1	31	3	3	0	18	7	38	4	2	3
Cluster-16024.0	1660	1561	33	26	55	80	71	54	18	25	38	20	24	45
Cluster-16025.0	1455	1356	95.9364	105.654	76.5246	48.6314	50.314	58.7917	88.6213	146.175	89.0772	23.0677	21.2481	31.094
Cluster-16025.2	5401	5302	664.064	1246.35	737.475	752.369	744.686	655.208	597.379	897.825	539.923	308.932	351.752	342.906
Cluster-16027.0	380	281	0	0	1	0	0	0	0	0	0	1	0	0
Cluster-16030.1	1154	1055	259.194	296.589	147.684	63.9263	79.3255	67.564	329.049	262.761	151.115	31.4485	130.337	73.1694
Cluster-16037.0	355	256	2	7	8	0	2	1	3	6.81311	1	1	0	0
Cluster-16037.1	620	521	2	1	3	1	0	0	1	3.18689	0	3	1	0
Cluster-16038.0	386	287	3	0	1	0	0	0	2	0	0	2	0	0
Cluster-1604.0	1499	1400	1	3	0	1	3	3	1	5	4	3	0	1
Cluster-16043.0	777	678	40	13.4455	81	38	32.7711	24	19	31	31	14	9	25
Cluster-16052.0	274	175	3	2	0	0	0	0	3	3	0	2	0	4
Cluster-16053.0	374	275	4	6	2	2	4	0	6	0	3	1	0	2
Cluster-16058.0	588	489	5	8	7	4	0	5	2	7	5	3	3	2
Cluster-16062.0	441	342	8	10	22	3	1	1	9	8	16	1	1	0
Cluster-16069.0	228	129	58.8157	99.1446	91.5795	85.2656	85.6407	31.6729	56.5224	111.839	110.398	48.4916	33.879	77.1028
Cluster-16070.0	456	357	4	2	5	3	7	3	3	4	4	2	7	4
Cluster-16074.0	227	128	76	57	19	30	7	20	88	88	27	23	29	12
Cluster-16077.0	680	581	3.5	17.2565	5	0	0	0	13	3.5	1.92929	0	0	3
Cluster-16077.2	514	415	1.5	1.74353	3	0	0	0	0	4.5	3.07071	0	0	0
Cluster-16081.0	658	559	4	22	11	24	10	18	7	12	8	6	4	13
Cluster-16084.0	401	302	8	4	5	12	3	2	4	1	1	0	0	0
Cluster-16086.0	1004	905	243	557	285	56	40	74	427	537	380	124	99	90
Cluster-16090.0	363	264	11	9	15	1	3	16	15	5	0	2	6	2
Cluster-16091.0	440	341	106	140	116	64	61	65	150	118	105	26	21	28
Cluster-1611.0	282	183	177.47	253.199	219.578	96.0876	52.7362	107.944	242.436	273.754	156.361	60.8306	76.7359	39.4721
Cluster-16115.0	414	315	10	2	2	4	1	3	14	1	6	3	3	5
Cluster-16119.0	780	681	19	12	19	8	13	7	13	13	5	5	2	2
Cluster-16130.0	355	256	63	40	80	88	27	30	186	67	57	75	39	26
Cluster-16141.0	244	145	10	27	12	0	2	2	20	25	5	3	2	2
Cluster-16145.0	774	675	2	5	2	1	0	0	4	0	4	0	0	0
Cluster-16160.0	235	136	66	26	53	5	10	4	102	63	74	7	11	4
Cluster-16161.0	455	356	69	45	64	29	17	19	85	24	17	4	10	9
Cluster-16164.0	318	219	2	2	3	0	0	0	0	0	4	1	4	1
Cluster-16167.0	727	628	9	7	29	0	3	0	12	12	4	0	0	0
Cluster-16174.0	560	461	199.565	128.498	192.928	104.526	106.272	64.9416	232.111	186.72	175.661	62.396	93.0843	75.4595
Cluster-16174.2	556	457	285.435	283.502	338.072	324.474	218.728	290.058	549.889	372.28	324.339	152.604	211.916	267.541
Cluster-16183.0	805	706	9	15	6	9	1	3	7	7	11	7	20	6
Cluster-16187.0	416	317	17	4	25	6	4	7	16	9	15	2	6	9
Cluster-16188.0	1031	932	1.21793	6.84589	4.87654	3.66495	3	0	4.54666	7.75781	1.17419	1	1	1
Cluster-16188.1	218	119	2.58772	10.7381	6.49049	2.56723	10.3339	1	0.208836	1.30869	3.30395	1.36296	0.872591	1
Cluster-16188.2	1152	1053	30.1943	65.4161	19.633	20.7678	45.6661	26	51.2445	25.9335	21.5219	5.63704	1.12741	13
Cluster-16189.0	517	418	6	10	0	6	12	3	0	17	2	4	0	4
Cluster-16200.0	583	484	3	5	3	0	6	9	7	6	1	1	0	1
Cluster-16217.1	855	756	8	17	14	6	2	3	14	11	11	4	3	0
Cluster-16222.0	1914	1815	9	5	7	0	0	3	14.5382	9	3	1	4	0
Cluster-16223.0	395	296	7	7	14	2	7	12	13	17	29	13	16	11
Cluster-16227.0	540	441	47.4288	91.286	24.5037	13.4711	17	5.25967	63.9134	71.1234	59.2007	6.71197	6	4.84064
Cluster-16235.0	353	254	407.227	403.895	63.5191	34.3862	27.3785	25.6486	692.439	780.447	69.3982	29.8358	29.0634	35.056
Cluster-16237.0	216	117	21	11	15	5	3	4	38	26	19	6	10	10
Cluster-16238.0	1420	1321	6	30	22	12	4	2	3	19	15	3	1	5
Cluster-16242.0	446	347	0	0	0	1	0	0	0	0	0	0	0	0
Cluster-16243.0	1264	1165	36	28	30	13	7	13	37	25	23	12	9	8
Cluster-1625.0	2538	2439	274	274	512	44	32	31	290	239	209	20	35	18
Cluster-16255.0	809	710	4	1	0	0	0	0	0	0	0	0	0	0
Cluster-16256.0	512	413	1	3	3	2	0	0	1	3	5	0	0	1
Cluster-16260.0	324	225	0	5	1	0	0	0	3	5	2	0	0	3
Cluster-16262.0	333	234	15	7	6	5	16	8	23	7	4	1	0	4
Cluster-16266.0	862	763	5	2	2	1	0	0	0	2	1	0	1	1
Cluster-16267.0	908	809	0	0	6	9	4	1	5	4	4	4	5	3
Cluster-16268.0	250	151	8	2	19	5	3	3	4	15	16	0	1	7
Cluster-16276.0	1029	930	259	377	250	38	55	39	442	407	325	37	41	28
Cluster-16278.0	458	359	22	10	10	9	1	8	26	12	18	4	10	6
Cluster-1628.0	386	287	5	0	1	0	0	0	3	2	0	1	0	0
Cluster-16280.0	1180	1081	398	328	510	223	123	134	667	576	849	299	234	188
Cluster-16288.0	1864	1765	973.372	1692	1223	436	541	346	943	1026	790	216	260	309
Cluster-16294.0	396	297	1	12	1	5	1	0	4	13	2	0	0	5
Cluster-16296.0	741	642	1	2	0	1	3	0	0	2	1	0	3	6
Cluster-1630.0	239	140	23	2	24	10	1	11	18	12	19	4	9	4
Cluster-16303.0	333	234	70.6451	106.155	82.7601	43.9707	24.5718	15.8432	88.5528	138.899	34.6726	29.9649	28.1218	28.4008
Cluster-16304.0	2008	1909	79	70	36	25	25	8	83	70	38	10	16	10
Cluster-16307.0	678	579	146	153	167	228	145	141	190	184	164	123	206	166
Cluster-16311.0	675	576	7	3	5	3	7	9	2	6	6	10	10	12
Cluster-16317.0	370	271	1	1	0	2	0	0	0	0	0	0	0	0
Cluster-16326.0	1166	1067	55	31	39	38	35	30	60	10	35	21	18	26
Cluster-16332.0	307	208	6	13	5	4	7	5	5	20	5	2	3	1
Cluster-16335.0	1871	1772	902	1256	616	440	421	412	1157	1128	563	204	199	213
Cluster-16335.1	2470	2371	481	357	348	200	180	213	449	451	363	183	216	215
Cluster-16338.0	326	227	5	6	4	5	7	7	0	9	9	2	5	2
Cluster-16339.0	495	396	0	5	1	2	1	0	5	2	0	1	0	3
Cluster-16340.2	347	248	36	18	12	0	0	3	34	24	16	1	0	5
Cluster-16341.0	1822	1723	459	835	524	194	217	169	536	704	465	148	175	164
Cluster-16342.0	3119	3020	2726	3795	2749	1759	2029	1657	3404	4024	2654	1025	1400	1617
Cluster-16351.0	3214	3115	18	35	57	17	16	1	47	16	1	0	1	0
Cluster-16355.0	348	249	0	1	5	0	0	0	1	0	0	1	0	0
Cluster-16358.0	2210	2111	93	57	124	70	49	64	95	81	93	65	66	66
Cluster-16362.0	328	229	0	0	0	0	0	0	0	1	0	0	1	2
Cluster-16364.1	697	598	11	11	19	17	12	12	8	6	5	5	0	12
Cluster-16365.0	335	236	31	30	41	23	10	5	22	24	23	14	3	17
Cluster-16368.0	754	655	10	25	11	13	4	2	19	19	19	0	1	6
Cluster-16374.0	477	378	2	0	2	3	1	7	1	0	2	2	4	1
Cluster-16378.0	2273	2174	56.1109	84.2894	47.0879	72.8585	141.712	96.5107	147.171	98	106.73	29	45.4488	65.637
Cluster-16378.1	452	353	2.88907	2.63275	1.67748	2.63723	0	19.3307	9.82863	0	3.26984	0	7.46568	2.36295
Cluster-16378.2	375	276	0	1.0779	2.23463	11.5042	7.28831	5.1586	0	1	0	2	1.08552	3
Cluster-16381.0	502	403	19	18	41	30	26	20	16	23	39	7	11	43
Cluster-16383.0	1068	969	0	3.53939	5.44621	1.32904	15.5248	5.11335	6.07849	1.21599	5.93066	2.083	1.16884	8.468
Cluster-16383.1	519	420	22	16.5765	9.62086	10.7974	18.1031	6.46891	17.0638	20.8272	1.3432	10	6.93189	12.892
Cluster-16383.3	1074	975	208	180.884	157.933	167.874	198.372	180.418	251.858	196.957	233.726	98.917	103.899	160.64
Cluster-16384.0	477	378	4	4	3	2	0	7	4	4	3	1	0	2
Cluster-16386.0	751	652	9.58824	27.3893	7.01624	25.6083	23.6934	16.1561	20.617	31.144	11.6415	15.9523	20.4491	22.1014
Cluster-16386.1	1227	1128	30.4118	41.6107	23.9838	58.3917	20.3066	29.8439	27.383	34.856	10.3585	14.0477	9.55094	11.8986
Cluster-1639.0	703	604	0	1	0	0	0	0	0	0	3	0	0	0
Cluster-16391.0	426	327	21	6	28	7	2	2	15	7	21	10	3	1
Cluster-16391.1	832	733	64.1617	47.0212	10.68	16.0226	6.95771	6.79848	55.9748	54.8347	17.9173	11.9381	24.3605	27.7151
Cluster-16391.2	1336	1237	231.838	428.979	390.32	190.977	289.042	236.202	501.025	351.165	487.083	97.0619	126.639	233.285
Cluster-16392.0	520	421	99	86	76	32	22	31	107	98	66	19	25	19
Cluster-16399.0	331	232	4	5	1	2	0	3	5	3	1	0	0	0
Cluster-16403.0	1627	1528	954.309	814.303	894.901	1176.34	842.663	1146.83	1566.27	1309.65	1415.64	1272.2	2059.76	2111.24
Cluster-1641.0	210	111	3	1	3	9	6	10	12	3	15	5	7	7
Cluster-16410.0	1566	1467	305	300	386	269	170	169	345	326	413	228	170	205
Cluster-1642.0	319	220	0	0	0	0	0	0	0	2	1	0	0	1
Cluster-16421.0	1041	942	65.9668	39.6121	66.4512	96.9832	55.946	75.792	78.4037	52.4042	57.6758	79.4034	91.7902	89.3709
Cluster-16421.1	937	838	324.033	586.388	395.549	331.017	462.054	264.208	402.596	595.596	386.324	290.597	345.21	494.629
Cluster-16423.0	453	354	202.087	78.665	93.9365	49.4242	52.0279	62.4863	448.579	132.298	102.912	25.6194	82.91	77.6054
Cluster-16423.3	1267	1168	257.727	257.335	163.064	88.5758	58.9721	83.5137	446.421	303.441	213.088	72.3806	69.09	84.3946
Cluster-16423.5	986	887	285.186	207	207	72	33	75	294	317	236	31	31	35
Cluster-16423.6	283	184	0	41	18	1	0	0	0	41.2614	6	5	0	0
Cluster-16426.0	496	397	326	273	283	91	99	86	276	355	344	66	84	59
Cluster-16429.0	262	163	9	6	3	5	4	12	5	2	9	1	4	0
Cluster-16431.0	453	354	4	2	7	3	0	0	7	2	8	1	1	4
Cluster-16432.0	429	330	0	0	3	1	0	0	0	0	0	0	0	0
Cluster-16433.0	552	453	0	28	16	0	6	0	0	23	9	0	0	3
Cluster-16434.0	3839	3740	1154	1078	849	430	234	463	1809	1387	984	369	549	291
Cluster-16436.0	962	863	24	23	39	17	10	29	16	13	45	19	21	14
Cluster-16440.0	1035	936	9	23	12	22	15	6	7	11	11	15	12	7
Cluster-16445.0	704	605	0	1	1	0	0	0	5	2	2	0	0	0
Cluster-16447.0	377	278	25	14	22	13	5	24	18	18	23	5	3	7
Cluster-1645.0	523	424	31	23	14	23	7	47	48	65	8	21	48	22
Cluster-16451.0	492	393	77	32	124	92	57	146	86	65	139	84	197	102
Cluster-16455.0	480	381	0	3	2	0	1	0	0	2	0	0	0	0
Cluster-16459.0	350	251	5	1	3	0	1	0	1	5	0	1	0	1
Cluster-1646.0	787	688	3	18	15	0	5	1	12	19	14	2	0	1
Cluster-16471.0	521	422	11.1993	37.1917	37.3799	20.0303	11	11.1056	30.5496	18.1979	36.1813	8	16.2581	7.02885
Cluster-16475.0	435	336	7	6	0	1	2	0	9	12	1	1	1	1
Cluster-16480.0	1040	941	0	2	3	0	0	0	0	1	1	0	0	0
Cluster-16489.2	1067	968	126	276	122	114	134	123	102	201	74	38	30	45
Cluster-1649.0	573	474	3	2	1	1	1	0	1	4	0	0	0	0
Cluster-16503.0	347	248	0	0	0	8.63393	0	0	0	0	0	9.07713	0	0
Cluster-16503.1	522	423	22	15	40	107.366	111	136	42	32	84	32.9229	66	51
Cluster-16508.0	731	632	13	12	35	11	4	7	4	25	17	5	7	3
Cluster-16509.0	496	397	690	597	876	600	431	483	743	768	773	225	344	332
Cluster-16513.0	316	217	4	4	15	3	1	1	8	4	3	1	0	3
Cluster-16513.1	857	758	33	53	46	3	3	1	80	58	45	7	2	1
Cluster-16517.0	223	124	16	21	13	8	8	0	26	20	20	0	3	4
Cluster-16519.0	2498	2399	620	615	540	111	102	126	731	704	494	80	64	126
Cluster-16531.0	929	830	182.115	107.854	184.253	90.6031	55.5573	68.6199	203.926	228.649	188.536	38.959	56.261	51.171
Cluster-16531.1	1551	1452	462.885	340.146	359.747	281.397	152.443	176.38	461.074	426.351	370.464	145.041	135.739	139.829
Cluster-1654.0	692	593	23	16	2	15	9	5	4	13	5	2	2	2
Cluster-16543.0	405	306	5	1	1	0	1	1	8	1	0	0	0	2
Cluster-16544.0	1620	1521	48	108	99	162	112	101	57	80	77	64	51	68
Cluster-16546.0	1070	971	79	89	102	26	15	23	136	91	124	16	14	30
Cluster-16547.2	410	311	62	53	89	25	16	17	51	37	89	12	12	21
Cluster-1655.0	343	244	8	7	18	17	17	9	15	27	11	12	5	12
Cluster-16551.0	539	440	14	5	11	1	0	3	16	3	10	0	6	2
Cluster-16552.0	553	454	4	0	0	0	2	0	2	6	0	0	3	0
Cluster-16557.0	420	321	0	2	1	0	3	1	0	0	0	1	0	0
Cluster-16563.0	304	205	10	0	10	12	3	1	10	10	15	10	9	5
Cluster-16564.1	1624	1525	2320	3041	2720	1709	1543	1512	2738	3189	2928	1349	1351	1840
Cluster-16565.0	588	489	2	5	14	5	0	5	10	6	0	3	3	6
Cluster-16567.0	424	325	0	0	0	0	0	0	1	0	0	0	1	0
Cluster-16569.0	582	483	8	13	7	3	2	1	6	7	10	4	1	5
Cluster-16573.0	417	318	0	1	1	2	0	0	0	9	1	0	0	0
Cluster-16580.0	322	223	8	15	11	11	18	13	9	7	5	2	5	7
Cluster-16590.0	312	213	7	6	12	2	0	9	7	6	21	2	4	3
Cluster-16592.0	420	321	0	1	0	0	0	1	0	2	1	1	0	0
Cluster-16594.0	883	784	7	32	27	1	7	4	8	31	16	9	11	5
Cluster-16596.1	937	838	77	108	28	15	40	12	88	125	52	19	5	24
Cluster-1660.1	483	384	4	17	15	1	1	9	10	24	13	4	4	3
Cluster-16605.0	474	375	0	0	1	3	0	7	0	0	6	0	0	0
Cluster-16606.0	729	630	38	25	35	10	11.1278	5	48	25	41	8	11	4.09243
Cluster-1661.0	364	265	7	8	9	1	6	4	4	2	2	0	2	4
Cluster-1662.0	447	348	0	0	0	0	0	0	0	0	0	0	0	0
Cluster-16620.0	496	397	0	9	3	3	1	1	3	8	4	2	4	5
Cluster-16626.0	900	801	4	13	14	13	24	18	6	7	4	13	15	14
Cluster-16627.0	570	471	24	19	36	20	5	23	14	20	18	2	13	4
Cluster-16631.0	333	234	1	2	0	1	0	0	2	0	1	0	0	0
Cluster-16632.0	1031	932	23	19	10	44	49	80	20	16	29	16	25	34
Cluster-16641.0	354	255	1	2	1	0	1	2	2	4	0	0	1	1
Cluster-16645.0	820	721	1231.28	1274.57	2348.45	182	223.665	140	462.718	383	382.742	63	54.1575	43.4728
Cluster-16645.2	333	234	107.229	138.231	123.51	24.8485	27.7473	31.6148	59.0434	51.3006	23.0953	1.11456	7.88305	8.63603
Cluster-16645.4	449	350	121.298	120.431	272.825	23.1515	19.9747	28.8965	39.2907	38.6994	42.8594	12.8854	6.17001	3.57891
Cluster-16645.5	473	374	9.81123	8.6028	1.21465	0	4.02122	0	0	0	1.25819	0	2.43662	2.38218
Cluster-16645.7	336	237	48.3805	10.1648	13.9976	0	8.59173	1.4887	6.94812	0	2.04529	0	4.35283	3.93006
Cluster-16646.0	313	214	3	1	4	0	3	0	2	1	0	0	0	0
Cluster-16647.0	371	272	0	0	0	0	0	0	0	4	0	0	2	0
Cluster-16654.0	1413	1314	547.829	559.797	539.736	55.3334	25	35	613	629.808	704.761	30	35	28
Cluster-16659.0	621	522	9	4	14	4	6	0	5	5	7	2	0	0
Cluster-16660.0	400	301	0	0	0	0	1	0	0	0	1	0	0	0
Cluster-16663.0	1091	992	226	71	54	64	108	112	272	85	68	42	57	100
Cluster-16665.0	3418	3319	155	152	99	279	398	262	64	98	91	112	132	202
Cluster-16668.0	315	216	2	1	5	0	3	0	1	1	3	1	0	0
Cluster-16674.0	474	375	15	3	13	1	0	6	18	5	38	8	1	0
Cluster-16675.0	390	291	3	3	3	0	0	0	5	0	1	0	0	0
Cluster-16681.0	378	279	0	1	1	0	1	0	3	3	1	0	0	0
Cluster-16696.1	674	575	137	161	121	89	90	88	166	190	109	77	86	72
Cluster-16698.0	716	617	174.105	155.108	219.442	167.693	128.123	164.524	97.2401	187.767	97.1814	44.0144	42.5398	96.6508
Cluster-16701.0	325	226	0	8	12	43	65	37	0	5	3	12	13	24
Cluster-16703.0	1316	1217	6265	7159	7281	2513	2671	2259	6959	9300	12626	2145	4240	2907
Cluster-16707.0	614	515	4	16	10	5	9	0	13	17	4	2	5	0
Cluster-16711.0	353	254	0	0	1	0	0	3	0	3	0	0	0	0
Cluster-16718.1	477	378	97	114	64	7	8	15	155	141	108	4	13	5
Cluster-16721.0	812	713	0	5	3	0	1	0	0	1	0	0	0	0
Cluster-16726.0	668	569	3	3	6	4	7	2	1	2	0	2	9	0
Cluster-1673.0	984	885	214	248	188	141	81	139	190	217	141	80	68	75
Cluster-16736.0	805	706	135.163	173.318	140.296	34	25	25.4348	186.072	200.344	147.193	29	34	29
Cluster-16736.1	410	311	56.8374	15.6816	50.7041	24	4	14.5652	88.9277	33.6565	60.8074	8	15	3
Cluster-16738.0	1020	921	162	155	174	145	167	76	287	186	166	45	48	62
Cluster-16742.0	324	225	13	5	14	3	5	0	11	5	3	2	4	3
Cluster-16746.0	313	214	38	65	62	38	11	17	40	49	39	13	8	20
Cluster-16747.0	629	530	2	12	6	3	11	4	5	0	0	0	0	12
Cluster-1675.0	418	319	45	20	19	40	74	59	23	33	9	8	21	23
Cluster-16750.0	273	174	14	26	11	18	9	7	12	16	6	7	8	16
Cluster-16751.0	578	479	10	8	5	3	4	5	6	9	2	2	1	1
Cluster-16755.0	842	743	2041	2387	1172	1803	1763	1841	2907	2371	880	1014	1095	2028
Cluster-16757.1	1335	1236	278	231	288	123	130	65	463	317	303	111	165	167
Cluster-16759.0	418	319	0	0	0	0	0	2	0	1	0	0	0	0
Cluster-16768.0	1529	1430	43	58	43	43	31	26	18	64	20	20	15	16
Cluster-1677.0	341	242	0	0	0	0	0	0	1	0	2	0	0	0
Cluster-16770.0	428	329	3	9	6	2	3	10	7	3	5	3	7	3
Cluster-16782.0	512	413	55	63	103	28	11	19	71	64	84	24	21	16
Cluster-16783.0	1068	969	14	13	7	1	1	0	4	17	4	4	0	5
Cluster-16788.0	776	677	28.2814	49	33	8.04037	13	9	27.2681	36.0402	27	9	9.53767	1
Cluster-16788.1	715	616	65.7186	52	58	30	21	21	67.7319	68	47	11	7.46233	14
Cluster-16789.0	1922	1823	957	963	853	453	533	393	1260	928	927	215	298	446
Cluster-1679.0	816	717	2	6	0	0	1	1	2	12	3	3	0	4
Cluster-16792.0	415	316	0	0	0	0	0	0	0	0	0	0	0	0
Cluster-16798.0	840	741	134	196	179	43	65	17	285	189	176	33	18	31
Cluster-16804.0	837	738	3	0	6	0	0	0	2	5	2	0	0	0
Cluster-16805.0	2495	2396	15.1123	35.2743	14.6396	2.38866	0	9	29.4007	24.1946	12.8712	2.65481	0	2.32316
Cluster-16805.2	2402	2303	13.8877	20.7257	11.3604	3.61134	3	0	8.59927	17.8054	17.1288	1.34519	0	4.67684
Cluster-16806.0	595	496	0	5	1	2	2	1	4	9	4	0	0	4
Cluster-16809.0	431	332	22	3	5	8	1	5	13	14	5	6	1	3
Cluster-1681.0	2708	2609	2	5	2	5	7	2	7	0	4	1	4	1
Cluster-16811.0	1469	1370	292	302	499	193	159	163	326	308	433	98	166	147
Cluster-16811.1	767	668	340.462	305.812	542.368	182.05	143.867	83.8226	405.47	377.513	451.445	125.311	89.3022	129.292
Cluster-16811.3	512	413	131.538	198.188	195.632	71.9498	35.1326	74.1774	110.53	170.487	177.555	40.6887	64.6978	24.7084
Cluster-16813.0	495	396	4	1	6	0	2	2	3	4	3	0	1	3
Cluster-16819.0	587	488	107.82	117.625	258.597	19.6902	11.1531	24.6658	206.417	150.694	244.434	13.1498	20.6094	14
Cluster-16819.1	626	527	121.18	121.375	6.40349	13.3098	8.84695	21.3342	167.583	153.306	8.56574	12.8502	20.3906	23
Cluster-16823.0	414	315	7	5	2	0	0	0	2	0	1	1	1	5
Cluster-16826.0	212	113	40	51	27	3	0	7	34	59	16	3	5	4
Cluster-16830.0	629	530	56	24	65	5	7	8	60	39	31	5	7	5
Cluster-16848.0	427	328	18.6751	27.5194	14.19	4.18785	2.43451	8.75701	20.5946	39.052	25.1105	7.34133	19.1071	13.0817
Cluster-16850.0	1415	1316	326	583	408	547	642	441	270	472	196	168	165	310
Cluster-16857.0	728	629	5	10	25	13	12	20	20	24	17	24	30	8
Cluster-16865.0	1218	1119	4	12	7	5	3	0	4	13	11	2	2	1
Cluster-16866.0	461	362	0	0	2	0	0	0	0	0	0	0	0	0
Cluster-16867.0	743	644	3	0	0	0	0	0	5	2	1	0	0	1
Cluster-16869.0	640	541	7	9	7	1	1	0	23	21	15	7	4	2
Cluster-16871.0	320	221	3	3	6	2	7	6	6	5	2	0	2	1
Cluster-16874.0	1744	1645	18	11	26	0	3	2	16	15	19	3	4	1
Cluster-16876.0	425	326	2	4	1	0	0	0	0	2	1	0	0	0
Cluster-16878.0	322	223	7	8	9	0	3	0	14	13	1	2	3	3
Cluster-16895.0	329	230	5	12	5	10	20	8	9	12	7	8	8	12
Cluster-16903.0	403	304	0	1	0	0	0	0	0	1	0	0	0	0
Cluster-16909.0	560	461	0	0	0	0	0	0	0	0	0	0	0	0
Cluster-16909.2	1439	1340	84	97	106	100	142	101	136	46	49	45	76	62
Cluster-16912.0	850	751	6	0	6.43391	2	2	0	6	0	2	0	1	0
Cluster-16912.1	597	498	7	1	5.56609	1	0	0	1	8	4	0	0	1
Cluster-16915.0	327	228	0	2	0	0	1	0	1	2	4	0	0	1
Cluster-16923.0	449	350	0	6	0	1	0	0	1	1	2	0	0	0
Cluster-16929.0	437	338	3	1	1	0	0	0	4	2	5	0	0	0
Cluster-16934.0	340	241	16	12	3	3	4	0	4	15	14	2	6	3
Cluster-16937.0	323	224	1	8	2	7	5	7	5	9	1	10	1	6
Cluster-1694.0	1232	1133	3	4	4	3	3	0	7	13	7	6	6	2
Cluster-16943.0	401	302	9	14	4	7	3	2	3	7	5	3	0	2
Cluster-16968.0	565	466	6	7	4	6	15	14	18	4	14	8	13	17
Cluster-16969.0	2540	2441	88	132	92	77	84	77	166	142	95	51	60	69
Cluster-16970.0	264	165	248	79	173	63	35	57	277	271	318	26	74	20
Cluster-16979.0	277	178	2	1	1	1	0	1	1	1	3	0	0	0
Cluster-16992.0	442	343	4	4	1	5	1	3	4	7	1	0	2	2
Cluster-16998.0	378	279	26	12	17	13	8	5	26	26	26	18	9	16
Cluster-17004.0	605	506	3	5	3	1	5	0	4	1	3	1	6	1
Cluster-17005.0	462	363	44	49	60	20	16	16	70	61	57	8	6	9
Cluster-17006.0	340	241	1	0	0	0	0	0	3	1	2	0	0	0
Cluster-17008.0	1340	1241	54	50	39	77	71	42	73	59	40	53	59	106
Cluster-17011.0	765	666	8	13	7	2	4	4	6	14	15	0	6	1
Cluster-17018.0	364	265	18	9	11	6	3	1	37	11	6	3	0	4
Cluster-17019.1	585	486	21	26	18	11	4	9	25	29	28	2	2	2
Cluster-1702.0	1192	1093	24	56	26	11	24	16	26	30	18	5	11	14
Cluster-17021.0	330	231	3	2	0	1	4	1	10	0	2	0	2	1
Cluster-17025.0	420	321	3	2	6	0	2	6	6	2	3	0	6	0
Cluster-17031.0	373	274	3	5	4	1	0	0	8	3	2	0	1	0
Cluster-17038.0	1066	967	2240.55	0	1256.63	1720.22	720.843	1857.66	3005.06	0	1644.94	1410.53	1442.27	4.91273e-05
Cluster-17038.1	1519	1420	6518.45	9741	5542.37	5459.78	7313.16	5037.34	9985.94	10423	6702.06	4090.47	5503.73	9612
Cluster-17044.0	348	249	42.6901	10	21.7635	8.91379	7.45848	14	74.1431	35.8826	11	9.65081	8.49502	7
Cluster-17044.1	1895	1796	179.116	143	70.2365	70.0862	63.5415	89	169.857	190.117	81.4125	37.3492	62.505	31
Cluster-17047.0	353	254	73	54	73	23	36	94	51	87	59	20	58	55
Cluster-17049.0	429	330	33	8	36	12	6	5	23	12	24	3	3	4
Cluster-1705.0	325	226	1	4	1	1	0	0	0	3	2	0	0	0
Cluster-17054.0	822	723	26	14	17	24	7	2	29	42	13	4	8	21
Cluster-17060.0	771	672	0	1	8	1	1	0	2	0	3	0	0	0
Cluster-17061.0	368	269	1	0	1	2	0	0	0	1	0	0	0	2
Cluster-17062.0	342	243	3	0	2	0	0	0	4	0	0	0	0	0
Cluster-17064.0	385	286	3	0	2	5	2	2	3	0	0	2	0	0
Cluster-17068.0	577	478	0	3	1	0	0	3	4	1	0	0	0	0
Cluster-17071.0	222	123	1	5	6	3	2	4	6	7	14	0	2	0
Cluster-17083.0	423	324	4	5	7	0	1	0	10	5	2	4	5	1
Cluster-17087.0	418	319	4	5	10	0	0	1	8	12	5	1	0	0
Cluster-17090.0	688	589	15	34	12	5	11	12	15	19	24	1	1	1
Cluster-17092.0	286	187	40	24	10	20	2	12	61	8	7	3	16	7
Cluster-17096.0	323	224	15	9	22	3	3	7	17	14	13	1	2	4
Cluster-17106.0	466	367	13	1	0	0	5	0	3	4	1	0	0	3
Cluster-17117.0	498	399	0	1	0	0	0	0	0	0	0	0	0	0
Cluster-17121.0	1954	1855	234	234	225.556	117.404	169	98.2826	292	261.188	212	60.545	89.7814	103.723
Cluster-17123.0	353	254	0	0	0	0	0	3	0	0	0	0	0	0
Cluster-17123.1	540	441	21	23	4	0	0	0	23	28	0	0	0	0
Cluster-17135.0	1354	1255	0	0	4	4	0	0	0	3	0	1	0	1
Cluster-17151.0	549	450	1	0	0	0	0	0	1	0	0	0	1	0
Cluster-17156.0	423	324	8	1	8	1	3	6	2	0	2	3	1	1
Cluster-17161.0	519	420	95	48	156	16	5	38	160	99	179	12	17	13
Cluster-17164.0	409	310	0	1	8	1	0	0	3	3	4	0	0	0
Cluster-17166.0	352	253	0	1	0	2	0	0	0	4	1	0	0	0
Cluster-17168.0	569	470	14	27	18	12	5	7	31	24	7	6	3	7
Cluster-17170.0	490	391	0	0	0	0	0	0	0	0	2	0	0	0
Cluster-17175.0	681	582	8	110	73	54	15	54	11	93	37	36	52	19
Cluster-1718.0	273	174	2	4	4	5	4	5	5	4	5	1	1	0
Cluster-17188.0	367	268	0	0	4	3	4	0	1	0	0	0	2	0
Cluster-17194.0	327	228	18	23	18	24	3	15	17	28	13	7	6	4
Cluster-17197.0	647	548	341	369	370	496	315	261	380	423	386	337	224	311
Cluster-17209.0	376	277	2	0	0	0	1	0	0	2	3	3	1	1
Cluster-17211.0	375	276	2	2	0	0	0	0	2	1	1	0	0	0
Cluster-17214.0	502	403	1	0	0	1	0	0	0	0	0	1	0	0
Cluster-17219.0	1340	1241	5	5	3	5	7	9	3	11	0	2	0	2
Cluster-17226.0	386	287	1	2	2	0	0	0	0	0	3	0	0	3
Cluster-17229.0	382	283	8	9	11	10	12	10	19	23	9	0	12	7
Cluster-17248.0	515	416	9	7	21	3	7	2	8	6	16	2	1	0
Cluster-17252.1	1128	1029	19	19	7	9	8	6	33	42	25	7	9	5
Cluster-17255.0	3880	3781	3550	4606	2632	895	802	544	3335	4853	3531	616	697	602
Cluster-17259.0	710	611	3	2	0	0	0	0	3	0	0	0	0	0
Cluster-17263.0	268	169	2	0	0	0	0	0	0	0	0	0	0	0
Cluster-17263.1	435	336	2	0	0	0	0	1	0	0	0	0	0	0
Cluster-17269.0	1756	1657	53	37	22	48	24	20	46	41	25	20	21	38
Cluster-17274.0	836	737	0	1	0	0	0	1	0	4	2	0	0	0
Cluster-17275.0	208	109	15.686	4.04754	23.0954	1.81624	1	2.99635	35.3849	29.0234	11.6143	1.68706	0	0
Cluster-17275.1	4133	4034	560.314	654.952	460.905	262.184	339	223.004	547.615	610.977	458.386	119.313	149	190
Cluster-17277.0	663	564	37	18	28	6	3	11	43	25	26	4	1	0
Cluster-17281.0	747	648	41	59	32	11	5	32	78	62	18	13	17	19
Cluster-17287.1	858	759	93	125	59	47	52	68	117	127	64	44	92	96
Cluster-17293.0	322	223	0	0	0	0	9	0	2	0	1	0	0	1
Cluster-17300.3	1227	1128	2177	1346	2240	1778	1136	1255	2268	1957	2351	716	994	842
Cluster-17322.0	482	383	202	57	115	93	59	159	96	76	127	31	61	65
Cluster-17325.0	978	879	8	16	45	10	11	12	4	16	12	3	2	7
Cluster-17331.0	1043	944	0	5	17	0	2	0	3	0	17	1	1	2
Cluster-17348.0	1360	1261	45	16	30	12	27	26	40	15	11	10	12	17
Cluster-1735.0	1165	1066	32	78	69	58	38	20	17	29	21	10	14	20
Cluster-17350.0	562	463	15	17	22	1	4	2	22	27	23	4	2	1
Cluster-17354.0	1371	1272	554	691	616	259	240	254	789	743	686	153	160	303
Cluster-17355.0	407	308	34	24	30	11	3	2	29	31	27	1	12	1
Cluster-17359.0	851	752	15	14	20	5	4	7	21	23	21	3	7	6
Cluster-1736.1	1096	997	11	9	6	9	5	4	0	8	2	3	2	3
Cluster-17360.0	701	602	0	3	3	5	7	3	1	2	2	2	3	0
Cluster-17361.0	325	226	3	0	0	0	0	2	1	0	1	1	0	0
Cluster-17362.0	347	248	2	8	0	0	0	5	5	12	1	2	8	2
Cluster-17362.1	330	231	0	8	1	0	0	2	4	4	2	1	1	0
Cluster-17363.0	1400	1301	11	24	31	8	8	4	19	15	12	2	4	4
Cluster-17364.0	555	456	15	9	9	0	5	0	5	10	5	0	2	0
Cluster-17367.0	500	401	8	2	11	0	5	9	9	2	3	3	2	0
Cluster-17370.0	1298	1199	510	722	516	83	87	92	665	592	451	121	77	77
Cluster-17370.1	667	568	0	1	2	0	0	1	4	0	0	0	0	0
Cluster-17373.0	390	291	4	8	4	3	0	1	3	6	3	1	0	3
Cluster-1738.0	544	445	53	54	50	21	20	18	83	69	57	8	19	16
Cluster-17381.0	521	422	0	0	6	0	4	0	1	7	3	0	2	0
Cluster-17382.1	790	691	77	119	68	14	30	34	94	76	73	27	10	25
Cluster-17389.0	2173	2074	12	27	20	24	57	17	0	17	10	12	10	21
Cluster-17400.0	356	257	9	10	9	13	7	8	5	5	11	12	18	25
Cluster-17408.0	2216	2117	30	32	62	34	24	9	19	28	23	5	3	32
Cluster-17410.0	315	216	0	14	7	5	4	4	2	8	2	9	8	2
Cluster-17414.1	387	288	105.576	70.7155	104.048	30.1756	17.3146	10.0607	69.5861	126.126	86.6967	23.6173	6.06704	18.2633
Cluster-17420.0	410	311	2	0	0	0	1	0	0	1	0	0	0	1
Cluster-17422.0	1050	951	47.2617	42.343	43.558	5.90982	11.1356	12.5719	79.389	88.5472	48.6811	6.48687	14.0525	0
Cluster-17422.1	514	415	27.0831	29.9305	53.1452	3.09018	1.46274	5.50646	33.1016	21.4086	20.2146	6.98031	3.43657	11
Cluster-17422.3	659	560	88.6552	102.727	64.2967	12	4.40165	26.9216	87.5094	92.0442	71.1043	12.5328	19.511	23
Cluster-17423.0	507	408	76	67.7023	102	30	25	27.5649	80	66.7517	101.552	16.7665	12.6183	23.3544
Cluster-17425.0	833	734	13	14	19	3	1	2	16	14	23	0	4	0
Cluster-17427.0	593	494	8	16	15	1	1	0	13	17	17	3	2	1
Cluster-17431.0	637	538	57.0405	179.604	111.334	73.3898	71.9647	20.8235	53.0093	136.193	95.3647	46.393	18.9505	55.3745
Cluster-17431.1	454	355	55.3674	107.046	73.4375	79.6664	53.5299	71.863	46.066	102.101	68.7376	45.9501	66.6294	66.4345
Cluster-17431.2	1786	1687	302.841	421.765	359.33	382.475	298.835	248.217	337.957	340.22	379.35	243.866	181.172	293.578
Cluster-17431.3	549	450	44.7923	43.4644	23.9735	24.58	22.5069	27.7904	51.1591	61.0251	8.37452	16.1591	27.1381	14.229
Cluster-17431.4	1007	908	83.9592	46.1202	50.9245	68.8888	45.164	38.3057	56.809	61.4613	60.1729	49.6315	27.1099	32.3843
Cluster-17432.0	1160	1061	291	547	390	235	185	178	398	447	395	177	137	145
Cluster-17434.1	421	322	10	12	5	4	1	5	1	2	5	3	0	3
Cluster-17439.0	886	787	5	0	19	0	5	0	11	5	3	0	0	0
Cluster-17453.0	269	170	135	45	82	17	6	10	122	88	96	2	7	9
Cluster-17454.0	1025	926	12	10	9	21	21	15	5	2	8	11	8	13
Cluster-17456.0	450	351	2	4	6	12	4	12	4	6	4	10	12	16
Cluster-17465.1	749	650	9	14	6	10	16	3	10	25	2	15	3	11
Cluster-17468.0	363	264	0	1.32903	0	2	0	4	0	0	0	0	0	0
Cluster-17468.1	554	455	9	4.67097	1	0	4	0	6	4	0	0	0	0
Cluster-1747.0	334	235	127	203	109	83	23	21	109	210	90	33	19	19
Cluster-17471.1	316	217	373	661	448	799	509	673	791	562	552	471	452	419
Cluster-17474.0	331	232	62	21	56	27	17	39	56	34	33	13	15	16
Cluster-17477.0	438	339	5	9	2	1	1	1	6	7	2	2	3	1
Cluster-1748.0	312	213	39	25	30	7	3	0	25	23	21	1	7	3
Cluster-17480.0	346	247	3	7	4	1	1	0	1	1	0	0	0	2
Cluster-17485.0	337	238	3	0	1	0	0	0	0	1	1	0	0	0
Cluster-17487.0	1514	1415	134	149	159	303	276	259	112	187	90	106	145	199
Cluster-17490.0	974	875	12	6	3	6	5	9	15	5	6	5	5	7
Cluster-17496.0	2755	2656	616.615	1300.79	896.127	774.307	880.236	807.337	429.707	783.494	434.913	251.432	369.855	396.293
Cluster-17496.1	3980	3881	798.385	1356.21	685.873	475.693	559.764	477.663	485.293	890.506	280.087	151.568	205.145	197.707
Cluster-17498.0	2883	2784	299	350	217	135	178	116	407	297	222	73	121	144
Cluster-1750.0	230	131	10	7	15	18	10	91	0	8	4	15	49	8
Cluster-17503.0	245	146	5	6	3	12	1	3	3	3	2	1	2	1
Cluster-17512.0	1471	1372	47	68	15.8683	48.1055	79	67	18.7267	23	11	8.54448	25	40
Cluster-17513.0	628	529	4	12	8	2	2	0	4	8	9	4	0	4
Cluster-17514.0	1651	1552	20	56	18	26	40	45	17	50	18	4	25	27
Cluster-17515.0	205	106	26	16	33	15	4	3	29	26	33	5	9	4
Cluster-17516.0	602	503	1	2	0	2	0	0	1	0	2	1	0	0
Cluster-17518.0	245	146	861	541	1253	433	460	143	1399	509	921	268	84	344
Cluster-17525.0	746	647	16	32	38	25	15	9	15	18	42	7	7	8
Cluster-1753.0	1510	1411	48	38	17	18	19	15	37	29	18	5	12	19
Cluster-17532.0	1869	1770	1	4	7	1	0	0	3	12	8	4	0	1
Cluster-17533.0	1857	1758	67	74	62	222	134	128	75	99	72	282	182	256
Cluster-17541.0	904	805	26	28	16	23	6	21	12	26	20	10	19	5
Cluster-17547.0	619	520	213	220	229	117	106	152	220	236	177	48	68	69
Cluster-17551.0	354	255	0	1	0	0	2	0	1	1	0	0	0	0
Cluster-17563.0	2977	2878	118	95	96	81	61	78	117	88	108	53	35	61
Cluster-17568.0	403	304	0	1	0	0	2	0	0	0	0	0	0	0
Cluster-17569.0	388	289	0	0	1	0	0	0	0	0	0	0	0	0
Cluster-1757.0	973	874	6.4554	13.5784	29.0845	8.28347	9.99957	10.2776	12.1134	18.4044	13.1427	12.8507	8.9682	7.78349
Cluster-17578.0	802	703	280	197	295	123	97	101	271	235	261	53	76	73
Cluster-17582.0	835	736	84.7137	58.7924	17.4785	12.1814	14.367	6.34483	47.0007	68.3484	26.9489	6	0	10
Cluster-17582.1	371	272	7.28626	13.2076	6.52152	6.81863	5.63304	2.65517	32.9993	15.6516	0.0511001	0	2	0
Cluster-17587.0	336	237	6	4	3.03645	1	0	1	7	7	3.08429	0	0	0
Cluster-17590.0	997	898	75	54	93	24	16	11	9	27	1	1	3	2
Cluster-17593.0	467	368	20	16	0	14	17	13	14	12	6	14	4	21
Cluster-17594.0	4737	4638	1598	1386	1609	442	314	398	2585	1981	1606	336	387	339
Cluster-17597.0	417	318	11	21	87	3	5	2	6	15	26	2	4	4
Cluster-17598.0	621	522	154	107	133	27	40	27	171	139	111	21	32	32
Cluster-17599.0	476	377	0	0	0	0	0	0	1	0	0	0	0	1
Cluster-17601.0	1519	1420	106	120	102	31	39	9	74	80	74	23	6	12
Cluster-17603.0	252	153	0	0	0	0	0	0	1.17862	0	0	0	0	0
[truncated: 28,350 more rows]

## Sheet: Table S2
Manuscript Debiais-Thibaud et al. Transcriptomic signature of differentiating catshark cartilage unravels the co-evolution of the Spp2 gene family with skeletal mineralisation in cartilaginous fish. Additional file 1: Table S2 - Output of reads mapping onto the reference gene model (Mayeur et al., 2021) using Kallisto (Bray et al. 2016) in each of the 12 libraries. Count values after Col2a1 (XM_0…
gene_ID	length	eff_length	VA_4-8_S1_countsNorm	VA_4-9_S3_countsNorm	VA_5-3_S5_countsNorm	VA_8-3_S9_countsNorm	VA_8-5_S11_countsNorm	VA_8_S7_countsNorm	VP_4-8_S2_countsNorm	VP_4-9_S4_countsNorm	VP_5-3_S6_countsNorm	VP_8_S8_countsNorm	VP_8-3_S10_countsNorm	VP_8-5_S12_countsNorm
Cluster-10010.0	425	326	28	7.54334993701072	31.0821284659803	0	0	1.29875855258517	31.0632793937775	13.8129067091018	13.2921013723163	0	0	3.54034624730508
Cluster-10023.0	753	654	268	105.60689911815	121.937580905	359.851056983182	150.632247278936	710.42092826409	450.417551209774	142.733369327385	83.5016624671151	1357.69406053654	589.322708289945	874.465523084356
Cluster-10024.0	621	522	9	8.04623993281144	7.77053211649508	10.6407570613306	14.4083019136373	3.89627565775552	9.31898381813325	11.7200420562076	6.13481601799213	10.559842693062	4.84374828731462	46.0245012149661
Cluster-10036.0	1310	1211	11	15.0866998740214	5.37959915757352	21.2815141226613	20.9575300561998	16.8838611836072	18.6379676362665	8.37145861157682	2.38576178477472	15.0854895615172	17.7604103868203	31.8631162257457
Cluster-10043.0	1228	1129	3	2.51444997900357	1.19546647946078	7.73873240824046	10.4787650280999	3.89627565775552	2.0708852929185	1.67429172231536	0.681646224221348	3.01709791230343	1.61458276243821	3.54034624730508
Cluster-10046.0	350	251	0	1.50866998740214	0.597733239730391	0	0	0	0	0.418572930578841	0	1.50854895615172	0	0
Cluster-10049.0	911	812	0	0	1.19546647946078	0	2.61969125702497	0	0	0	0.681646224221348	1.50854895615172	0	3.54034624730508
Cluster-1005.0	372	273	85	14.5838098782207	199.642902069951	5.80404930618035	7.85907377107491	16.8838611836072	115.969576403436	24.6958029041516	104.291872305866	7.54274478075858	6.45833104975283	7.08069249461017
Cluster-10057.0	1456	1357	114	59.8439095002851	53.1982583360048	59.0078346128335	163.730703564061	142.863440784369	106.650592585303	51.4844704611975	17.722801829755	75.4274478075858	48.4374828731462	180.557658612559
Cluster-10058.0	319	220	3	1.50866998740214	1.79319971919117	0.967341551030058	1.30984562851248	3.89627565775552	5.17721323229625	2.51143758347305	0.340823112110674	0	4.84374828731462	7.08069249461017
Cluster-10060.0	1515	1416	35.0795	51.3189182914714	26.3550746862205	103.559717087074	130.998971153162	66.246816498554	34.2564809711932	24.7076903753801	13.9869715332875	49.7875463292488	45.215744428977	177.031827784868
Cluster-10061.0	1531	1432	20	7.04045994121001	13.1501312740686	5.80404930618035	6.54922814256243	2.59751710517035	23.8151808685628	2.93001051405189	2.72658489688539	3.01709791230343	1.61458276243821	0
Cluster-10066.0	1805	1706	6	5.53178995380786	1.79319971919117	0.967341551030058	1.30984562851248	1.29875855258517	3.10632793937775	2.09286465289421	3.06740800899606	3.01709791230343	6.45833104975283	7.08069249461017
Cluster-1007.0	272	173	4	0	4.78186591784313	0.967341551030058	1.30984562851248	1.29875855258517	5.17721323229625	2.51143758347305	2.72658489688539	1.50854895615172	0	7.08069249461017
Cluster-1008.0	2148	2049	70	59.3410195044844	37.6571941030146	23.2161972247214	26.1969125702497	23.3776539465331	57.984788201718	39.3458554744111	12.9512782602056	15.0854895615172	8.07291381219103	24.7824237311356
Cluster-10085.0	399	300	12	2.51444997900357	10.1614650754166	9.67341551030058	5.23938251404994	7.79255131551104	7.24809852521475	3.76715637520957	2.04493867266404	3.01709791230343	3.22916552487641	14.1613849892203
Cluster-10086.0	2313	2214	37	65.8785894498937	45.4277262195097	43.5303697963526	69.4218183111617	12.9875855258517	75.5873131915253	34.7415532380438	19.4269173903084	25.6453322545792	62.96872773509	81.4279636880169
Cluster-10089.0	780	681	72.9339	20.0555044775304	27.8951343783858	54.0172228169143	47.1932140570534	86.6379751534175	73.701772132323	6.47712309965616	20.7228972741092	79.027147326755	77.2719935109776	221.251814517583
Cluster-10089.1	1801	1702	86.8871	97.0260871198025	59.4480375439778	175.029812901828	320.212721419933	181.541769238908	179.604775126882	83.8024864311898	36.9762402559991	179.173376620052	181.819779460929	510.53563059263
Cluster-10089.2	1354	1255	101.179	90.1093381175595	70.4584033664596	223.66871342917	330.742570427545	237.037722190873	163.976839263873	72.5449674632719	36.3682118239937	173.244779222375	238.201009525271	864.910128562879
Cluster-10091.0	368	269	5	0	0	0.967341551030058	0	0	3.10632793937775	0	0.340823112110674	1.50854895615172	6.45833104975283	7.08069249461017
Cluster-10100.0	1059	960	980	1316.56600900627	1917.52823305509	6233.54895483769	7086.26485025254	2587.12703674966	903.941430358925	640.416583785627	686.417747790897	2629.40083057244	4553.12339007574	12985.990035115
Cluster-10107.0	1934	1835	110	61.8554694834879	56.7846577743871	20.3141725716312	32.7461407128121	40.2615151301404	179.13157783745	36.834417890938	53.8500517134865	18.1025874738206	9.68749657462924	70.8069249461016
Cluster-10113.0	323	224	2	0.502889995800715	0	0	1.30984562851248	2.59751710517035	5.17721323229625	0.418572930578841	0	3.01709791230343	0	0
Cluster-10120.0	1310	1211	201	148.352548761211	157.801575288823	212.815141226613	483.333036921107	219.490195386894	177.060692544532	62.7859395868262	31.6965494262927	150.854895615172	137.239534807248	421.301203429305
Cluster-10126.1	421	322	152	20.6184898278293	91.4531856787498	51.2691022045931	13.0984562851249	41.5602736827255	169.812594019317	46.8801682248302	47.7152356954943	66.3761540706755	40.3645690609552	67.2665786987966
Cluster-10128.0	348	249	2	2.51444997900357	1.19546647946078	2.90202465309017	2.61969125702497	0	9.31898381813325	0.837145861157682	0.681646224221348	1.50854895615172	1.61458276243821	14.1613849892203
Cluster-10129.1	943	844	53.0136	82.9285718675211	60.310088422317	220.435857965628	297.448914242015	227.508730690555	76.1201519773932	49.2522210224205	27.4174130068095	117.452755482956	132.10273974855	487.424250290222
Cluster-10129.2	1765	1666	265.251	223.693516372091	148.661038586866	363.02393727056	604.692854094046	361.30683677788	196.777591418409	121.525534653747	57.5653644586049	223.037454618075	211.466748144819	896.851132406066
Cluster-10136.0	1000	901	48	49.7861095842708	80.6939873636028	283.431074451807	351.038628441346	653.275551950342	30.0278367473183	19.6729277372055	15.3370400449803	389.205630687143	158.229110718944	293.848738526322
Cluster-10138.0	410	311	0	0.502889995800715	0	0	0	0	0	0.837145861157682	0	0	0	0
Cluster-10145.0	855	756	1	1.50866998740214	0	0	0	1.29875855258517	1.03544264645925	0.837145861157682	1.02246933633202	0	0	0
Cluster-10146.0	347	248	108	137.791858849396	103.407850473358	10.6407570613306	26.1969125702497	27.2739296042886	226.761939574576	116.363274700918	54.5316979377078	22.6282343422757	16.1458276243821	21.2420774838305
Cluster-10159.0	506	407	0	4.02311996640572	1.19546647946078	0	1.30984562851248	0	4.141770585837	0.837145861157682	0.681646224221348	1.50854895615172	0	0
Cluster-10170.0	1030	931	8	6.53756994540929	3.58639943838235	3.86936620412023	6.54922814256243	6.49379276292586	15.5316396968888	8.79003154215567	2.04493867266404	7.54274478075858	11.3020793370674	28.3227699784407
Cluster-10181.0	414	315	0	0.502889995800715	3.58639943838235	0	0	0	5.17721323229625	0	1.3632924484427	0	0	0
Cluster-10182.0	2577	2478	329	134.271628878791	276.152756755441	110.276936817427	106.097495909511	93.5106157861325	183.273348423287	38.5087096132534	32.7190187626247	67.8847030268272	43.5937345858316	152.234888634119
Cluster-1019.0	362	263	35	12.0693598992172	17.9319971919117	10.6407570613306	7.85907377107491	7.79255131551104	47.6303617371255	7.95288568099798	11.9288089238736	12.0683916492137	3.22916552487641	42.484154967661
Cluster-10196.0	3397	3298	836	448.577876254238	540.350848716274	350.177641472881	403.432453581845	415.602736827255	1172.12107579187	452.477337955727	334.347472980571	515.923743003887	516.666483980226	1306.38776525558
Cluster-10199.0	251	152	7	2.51444997900357	5.97733239730391	8.70607395927052	17.0279931706623	5.19503421034069	9.31898381813325	6.27859395868262	4.08987734532809	3.01709791230343	6.45833104975283	10.6210387419152
Cluster-1020.0	429	330	0	0	0	0	0	0	0	0	0	0	0	0
Cluster-10200.0	360	261	3	0.502889995800715	0	0	0	0	1.03544264645925	0	0	0	0	0
Cluster-10201.0	362	263	0	0.502889995800715	0	0	0	0	2.0708852929185	0	0	0	0	0
Cluster-10202.0	302	203	13	2.51444997900357	2.98866619865196	31.9222711839919	20.9575300561998	9.09130986809621	15.5316396968888	6.27859395868262	2.04493867266404	4.52564686845515	17.7604103868203	46.0245012149661
Cluster-10207.0	318	219	0	1.00577999160143	7.77053211649508	0	0	0	1.03544264645925	0.837145861157682	2.04493867266404	0	1.61458276243821	0
Cluster-10217.0	322	223	23	10.560689911815	25.7025293084068	61.9098592659237	40.605214483887	50.6515835508217	66.268329373392	23.4400841124151	15.677863157091	45.2564686845515	38.749986298517	77.8876174407118
Cluster-10218.0	965	866	281	139.300528836798	154.812909090171	147.035915756569	196.476844276873	157.149784862806	377.936565957626	134.780483646387	78.7301388975656	191.585717431268	140.468700332124	382.357394708949
Cluster-10220.0	411	312	0	0	0	0	0	0	0	0	0	1.50854895615172	0	0
Cluster-10222.0	1856	1757	5	9.05201992441287	9.56373183568626	3.86936620412023	9.16891939958739	12.9875855258517	4.141770585837	5.86002102810378	1.02246933633202	7.54274478075858	4.84374828731462	10.6210387419152
Cluster-10223.0	315	216	1185	1970.825893543	966.534648644042	1515.8242104641	1711.96823646582	1644.22832757283	3287.53040250812	1141.86695461908	703.799726508541	1602.07899143312	1583.90568995188	7289.57292320117
Cluster-10227.0	249	150	30	11.0635799076157	20.3229301508333	22.2488556736913	11.7886106566124	2.59751710517035	41.41770585837	8.79003154215567	7.8389315785455	10.559842693062	11.3020793370674	0
Cluster-1023.0	688	589	21	10.560689911815	13.1501312740686	21.2815141226613	6.54922814256243	41.5602736827255	43.4885911512885	7.1157398198403	6.81646224221348	21.119685386124	9.68749657462924	14.1613849892203
Cluster-10234.0	497	398	4	2.01155998320286	0.597733239730391	0	5.23938251404994	2.59751710517035	4.141770585837	0.418572930578841	0	1.50854895615172	1.61458276243821	3.54034624730508
Cluster-10237.0	425	326	23	5.53520960577931	14.3455977535294	21.2815141226613	32.7461407128121	13.0200544896664	6.22502941838069	3.76715637520957	4.08987734532809	12.1000711772929	14.5312448619439	35.4034624730508
Cluster-10243.0	535	436	0	0	0	0	0	0	0	0	0	0	0	0
Cluster-10245.0	374	275	142	64.8728094582922	53.1982583360048	3.86936620412023	24.8870669417372	22.0788953939479	178.096135190991	74.0874087124549	45.3294739107196	6.03419582460686	3.22916552487641	17.7017312365254
Cluster-1025.0	343	244	3	0	1.79319971919117	4.83670775515029	0	9.09130986809621	9.31898381813325	0.837145861157682	1.70411556055337	6.03419582460686	1.61458276243821	7.08069249461017
Cluster-10254.0	1171	1072	2	2.01155998320286	2.98866619865196	3.86936620412023	0	0	5.17721323229625	0.837145861157682	0	0	1.61458276243821	7.08069249461017
Cluster-10257.0	532	433	28	23.1329398068329	54.991458055196	47.3997360004728	23.5772213132247	35.0664809197997	31.0632793937775	10.0457503338922	21.4718560629724	36.2051749476412	69.4270587848429	67.2665786987966
Cluster-10260.0	365	266	53	12.5722498950179	11.3569315548774	2.90202465309017	2.61969125702497	1.29875855258517	61.0911161410958	21.3472194595209	11.5879858117629	4.52564686845515	9.68749657462924	14.1613849892203
Cluster-10262.0	489	390	0	5.53178995380786	0	1.93468310206012	0	0	6.2126558787555	3.34858344463073	1.02246933633202	0	1.61458276243821	3.54034624730508
Cluster-10268.0	471	372	9	2.01155998320286	8.36826535622547	5.80404930618035	11.7886106566124	15.5851026310221	7.69859891183624	0	1.02246933633202	1.50854895615172	4.84374828731462	7.08069249461017
Cluster-10268.1	425	326	0	0	0	0	0	0	2.65582755275626	0	0	0	0	0
Cluster-10269.1	669	570	14	6.03467994960858	11.3569315548774	5.80404930618035	7.85907377107491	9.09130986809621	7.24809852521475	2.51143758347305	4.43070045743876	24.1367832984274	16.1458276243821	21.2420774838305
Cluster-10277.1	312	213	0	0	0.597733239730391	0	0	0	0	0	0.340823112110674	0	0	0
Cluster-10283.1	1255	1156	32	19.6127098362279	11.3569315548774	68.6812501231341	43.224905740912	11.6888269732666	21.7442955756443	21.3472194595209	4.77152356954943	1.50854895615172	53.2812311604608	67.2665786987966
Cluster-10287.0	336	237	2	0.502889995800715	0	0	1.30984562851248	0	0	0	0	3.01709791230343	0	0
Cluster-10293.0	951	852	16.6222	6.53756994540929	7.17279887676469	3.06120070531217	6.54922814256243	1.29875855258517	39.840312530754	6.43777724418175	5.01647314022337	11.3820018741647	3.47366179259243	7.08069249461017
Cluster-10293.1	795	696	49.2572	16.5953698614236	23.1608480264252	27.8937772947272	11.7886106566124	16.8838611836072	35.7470006607713	22.3984235173766	13.0079230614384	24.8231730734765	15.901331356666	17.7017312365254
Cluster-10293.2	432	333	4.12054	0	3.73714776144235	0	1.30984562851248	1.29875855258517	3.10632793937775	1.30103349720099	0.380051852314612	0	0	7.08069249461017
Cluster-10295.0	1990	1891	128	42.2427596472601	53.1982583360048	18.3794894695711	41.9150601123995	23.3776539465331	223.655611635198	54.4144809752494	42.9437121259449	33.1880770353377	22.6041586741349	95.5893486772372
Cluster-10297.0	287	188	13	1.00577999160143	5.97733239730391	6.77139085721041	5.23938251404994	12.9875855258517	8.283541171674	5.86002102810378	7.49810846643482	3.01709791230343	4.84374828731462	7.08069249461017
Cluster-10298.0	2571	2472	796.521	437.209042119171	468.986281758383	807.246524334583	1089.34359571744	833.447130916273	888.750451292722	413.470107982155	278.516557339497	1081.80911888656	876.792710811018	2568.64511453849
Cluster-10300.0	1605	1506	40	5.53178995380786	5.37959915757352	14.5101232654509	9.16891939958739	1.29875855258517	36.2404926260738	2.93001051405189	0.681646224221348	1.50854895615172	11.3020793370674	35.4034624730508
Cluster-10302.0	896	797	257.477	125.143169675016	66.2001517666203	105.904553006771	144.995981539447	122.733332598575	276.959163632274	117.534023187747	42.6966153696647	174.70505461193	158.735605331521	342.340507041035
Cluster-10302.1	537	438	72.5227	20.6948788181914	46.7716098623956	33.393017278178	5.63626573948922	40.9102450271567	94.7644358138031	40.267804211304	9.79000756613426	42.5261459288125	23.7122468239962	78.96069638827
Cluster-10306.0	390	291	9	1.50866998740214	2.98866619865196	9.67341551030058	10.4787650280999	3.89627565775552	10.3544264645925	2.09286465289421	3.06740800899606	7.54274478075858	6.45833104975283	14.1613849892203
Cluster-10306.1	226	127	28	12.5722498950179	18.7532228899773	40.122715714539	22.2673756847122	22.5420326937998	36.2404926260738	12.5571879173652	14.655393820759	21.119685386124	28.0984223564359	56.6455399568813
Cluster-10307.0	434	335	0	1.50866998740214	0	0	0	0	1.03544264645925	0	0	0	0	3.54034624730508
Cluster-10314.0	1354	1255	231	153.884338715019	207.413434186446	248.606778614725	208.265454933485	190.91750723002	294.065711594427	147.756244494331	105.314341642198	149.34634665902	185.677017680394	562.915053321508
Cluster-10315.0	656	557	64	46.7687696094665	66.9461228498038	54.1711268576832	52.3938251404994	58.4441348663328	90.0835102419548	35.1601261686227	50.7826437044904	69.3932519829789	54.895813922899	166.396273623339
Cluster-10320.0	997	898	52	33.6936297186479	8.96599859595587	15.4774648164809	28.8166038272747	16.8838611836072	43.4885911512885	22.1843653206786	7.15728535432415	9.05129373691029	22.6041586741349	74.3472711934067
Cluster-10322.0	332	233	0	0	0.597733239730391	0	0	0	0	0	0	0	0	0
Cluster-1033.0	1128	1029	17	9.55490992021358	1.19546647946078	4.83670775515029	11.7886106566124	0	26.9215088079405	10.0457503338922	2.38576178477472	3.01709791230343	9.68749657462924	24.7824237311356
Cluster-10331.0	1081	982	5	8.54912992861215	8.36826535622547	2.90202465309017	35.3658319698371	10.3900684206814	8.283541171674	2.51143758347305	0.340823112110674	4.52564686845515	4.84374828731462	35.4034624730508
Cluster-10339.0	462	363	2	0	0.597733239730391	0.967341551030058	0	0	2.0708852929185	0	1.70411556055337	9.05129373691029	0	0
Cluster-1034.0	1067	968	4	8.04623993281144	3.58639943838235	4.83670775515029	19.6476844276873	7.79255131551104	4.141770585837	14.2314796396806	0.340823112110674	18.1025874738206	8.07291381219103	38.9438087203559
Cluster-10342.0	377	278	16	3.520229970605	5.97733239730391	3.86936620412023	1.30984562851248	23.3776539465331	26.9215088079405	5.86002102810378	4.08987734532809	16.5940385176689	1.61458276243821	24.7824237311356
Cluster-10344.0	1230	1131	71.906	11.8687067908927	69.5157780474048	40.6283451432624	8.59455209148467	54.7724145623192	138.74931462554	27.2072404876247	41.0957692120808	64.5244102269992	33.9062380112023	33.9333336938574
Cluster-10344.1	640	541	23.094	4.22376804583025	9.98256351676534	0	7.12359545066515	14.0617887246949	0	0	3.89294975115054	22.9714292298002	0	5.01047502649852
Cluster-10354.0	816	717	157	71.4103794037015	92.0509189184802	40.6283451432624	37.9855232268621	55.8466177611624	265.073317493568	53.9959080446705	35.4456036595101	39.2222728599446	51.6666483980226	148.694542386813
Cluster-10355.0	414	315	3	2.01155998320286	7.77053211649508	7.73873240824046	3.92953688553745	6.49379276292586	13.4607544039703	6.69716688926146	6.13481601799213	4.52564686845515	1.61458276243821	14.1613849892203
Cluster-10356.0	335	236	7	2.51444997900357	0	0.967341551030058	1.30984562851248	5.19503421034069	11.3898691110518	3.34858344463073	2.72658489688539	6.03419582460686	6.45833104975283	10.6210387419152
Cluster-1036.0	232	133	136.232	0	26.1142479639331	4.31247634840057	1.30984562851248	0	270.905965921073	0	19.5554417858853	0	3.86791061152459	10.6210387419152
Cluster-10363.0	599	500	1	2.51444997900357	0	6.77139085721041	1.30984562851248	5.19503421034069	0	0.837145861157682	0.340823112110674	4.52564686845515	3.22916552487641	0
Cluster-10366.0	2109	2010	93	89.0115292567265	52.002791856544	162.51338057305	230.532830618197	209.100126966213	75.5873131915253	43.5315847801995	22.8351485114151	105.59842693062	95.2603829838542	290.308392279017
Cluster-10367.0	1110	1011	5	0	0	0.967341551030058	0	0	2.0708852929185	0.837145861157682	1.02246933633202	1.50854895615172	0	10.6210387419152
Cluster-10372.0	377	278	20	6.03467994960858	14.3455977535294	14.5101232654509	13.0984562851249	14.2863440784369	23.8151808685628	8.37145861157682	8.86140091487752	27.1538812107309	16.1458276243821	56.6455399568813
Cluster-10374.0	723	624	1	1.00577999160143	1.79319971919117	0	0	0	0	0	0	3.01709791230343	1.61458276243821	0
Cluster-10375.0	354	255	0	0	0	0	0	5.19503421034069	1.03544264645925	0	0.340823112110674	3.01709791230343	0	0
Cluster-10376.0	294	195	10	0	2.39093295892156	1.93468310206012	0	2.59751710517035	7.24809852521475	2.09286465289421	0.681646224221348	1.50854895615172	0	0
Cluster-10378.0	590	491	0	0.502889995800715	0	0.967341551030058	0	0	1.03544264645925	0.837145861157682	1.3632924484427	0	0	0
Cluster-10380.0	401	302	8	3.520229970605	6.5750656370343	0.967341551030058	1.30984562851248	0	16.567082343348	2.51143758347305	8.17975469065617	0	3.22916552487641	10.6210387419152
Cluster-10384.0	568	469	7	6.53756994540929	6.5750656370343	4.83670775515029	3.92953688553745	1.29875855258517	6.2126558787555	5.02287516694609	3.06740800899606	0	0	21.2420774838305
Cluster-10394.0	711	612	20	14.08091988242	4.78186591784313	49.3344191025329	86.449811481824	58.4441348663328	14.4961970504295	16.7429172231536	2.38576178477472	18.1025874738206	43.5937345858316	173.476966117949
Cluster-10408.0	485	386	61	14.5838098782207	29.8866619865196	65.7792254700439	35.3658319698371	25.9751710517035	77.6581984844438	22.6029382512574	14.655393820759	42.239370772248	33.9062380112023	102.670041171847
Cluster-10409.0	322	223	1	0	1.79319971919117	3.86936620412023	0	0	0	0.837145861157682	0.340823112110674	0	1.61458276243821	0
Cluster-1041.0	1139	1040	116	71.9132693995022	59.1755907333087	18.3794894695711	31.4362950842996	6.49379276292586	10.3544264645925	2.09286465289421	1.02246933633202	0	12.9166620995057	14.1613849892203
Cluster-10410.0	1232	1133	90	66.8843694414951	77.1075879252205	76.4199825313746	119.195952194636	71.4317203921845	68.3392146663105	58.6002102810378	28.6291414172966	48.2735665968549	61.3541449726518	187.638351107169
Cluster-10411.0	499	400	105	36.2080796976515	25.7025293084068	30.9549296329618	45.844596997937	24.6764124991183	105.615149938844	46.0430223636725	16.700332493423	28.6624301668826	27.4479069614495	141.613849892203
Cluster-10419.0	512	413	42.2952	20.8983481104924	32.2775949454411	59.0078346128335	100.858113395461	77.9255131551104	46.003991972332	20.9286465289421	20.7902098387511	89.0043884129512	43.5937345858316	300.929431020932
Cluster-10422.0	1275	1176	25.4592	49.036652623529	33.0977447236752	49.2737667872834	31.1751118659742	127.418863828737	29.0635290106708	29.4343414793555	22.1642041329141	65.0822716309841	47.8433164165689	33.9317759415086
Cluster-10422.1	561	462	83.5408	54.0556456486188	54.7690415166923	148.064199825314	145.65352404496	114.150226952106	114.862688214371	46.7458063141144	30.3225551321297	88.7897218964908	81.3233045784876	281.159075472106
Cluster-10423.0	639	540	16	3.01733997480429	0	5.80404930618035	17.0279931706623	1.29875855258517	5.17721323229625	0.837145861157682	1.3632924484427	7.54274478075858	0	10.6210387419152
Cluster-10425.0	1051	952	329.347	134.019680990895	147.705860869777	121.92469643338	141.755423454507	172.437471785286	328.172156926148	122.949938336507	80.0143603839987	152.927641880924	123.635544825772	351.348209998053
Cluster-10425.2	2982	2883	694.653	474.980103923771	506.214303395271	640.340445778306	707.024543821584	644.481657790788	830.488164461753	339.154577022534	285.348015798644	563.633112291141	475.375144413631	1978.20032879794
Cluster-10429.0	1405	1306	6	6.73721727374218	4.18413267811274	10.6407570613306	13.656581507434	8.46955518621711	3.41301569683252	4.60430223636725	1.02246933633202	1.50854895615172	1.61458276243821	24.7824237311356
Cluster-10429.1	2384	2285	19	17.9043925204929	14.9433309932598	13.5427817144208	32.1880154905029	13.6093012449743	14.1894989385483	9.62717740331335	2.72658489688539	4.52564686845515	9.68749657462924	7.08069249461017
Cluster-10433.0	392	293	4	0.502889995800715	1.79319971919117	1.93468310206012	0	0	0	1.67429172231536	1.02246933633202	0	0	14.1613849892203
Cluster-1044.0	414	315	0	0.502889995800715	0.597733239730391	0	0	3.89627565775552	0	0.418572930578841	0.681646224221348	1.50854895615172	0	3.54034624730508
Cluster-10442.0	395	296	1	3.01733997480429	1.19546647946078	0	0	0	0	1.25571879173652	0.340823112110674	0	0	0
Cluster-1045.0	334	235	2	1.00577999160143	3.58639943838235	2.90202465309017	6.54922814256243	0	4.141770585837	0.837145861157682	0.681646224221348	0	1.61458276243821	7.08069249461017
Cluster-10451.1	2636	2537	1011	752.82632371367	426.781533167499	479.801409310909	644.444049228143	525.997213796995	995.060383247339	573.863487823591	217.44514552661	218.739598641999	256.718659227675	796.577905643644
Cluster-10453.0	2871	2772	543.679	386.851146609675	293.787082793967	419.912326545087	641.372461229281	453.373233053537	627.698793038001	306.297439117956	177.609740183114	421.564005796597	448.623122622793	1277.3887891439
Cluster-10455.0	2019	1920	51	42.7456496430608	27.495729027598	72.5506163272543	79.9005833392616	62.3404105240883	60.0556734946365	41.8572930578841	9.20222402698819	67.8847030268272	59.7395622102136	180.557658612559
Cluster-10456.0	620	521	0	0.502889995800715	0	7.73873240824046	1.30984562851248	2.59751710517035	1.03544264645925	0	1.3632924484427	10.559842693062	9.68749657462924	0
Cluster-10459.0	477	378	10	5.02889995800715	5.97733239730391	18.3794894695711	15.7181475421498	27.2739296042886	5.17721323229625	5.86002102810378	3.40823112110674	4.52564686845515	8.07291381219103	14.1613849892203
Cluster-10462.0	823	724	1	5.02889995800715	0	1.93468310206012	7.85907377107491	1.29875855258517	7.24809852521475	5.44144809752494	0	0	4.84374828731462	0
Cluster-10469.0	604	505	36	11.0635799076157	25.1047960686764	37.7263204901723	66.8021270541367	59.742893418918	41.41770585837	17.5800630843113	9.88387025120954	37.7137239037929	25.8333241990113	130.992811150288
Cluster-1047.0	337	238	14	1.50866998740214	1.79319971919117	0.967341551030058	30.1264494557872	6.49379276292586	17.6025249898073	1.67429172231536	5.11234668166011	21.119685386124	9.68749657462924	35.4034624730508
Cluster-10470.0	783	684	2	6.92575073316786	2.39093295892156	0.967341551030058	11.4199546044675	5.19503421034069	0	0	0	0	1.79322019927437	7.08069249461017
Cluster-10470.10	2381	2282	88.9809	12.1622939704411	14.4048928909106	46.9875517655789	385.783593583268	46.0935904105241	43.2377033980514	10.1650854764002	8.31758355719373	52.5053481286517	41.5357873968278	180.098829738908
Cluster-10470.11	573	474	0	4.52600996220643	4.18413267811274	1.93468310206012	43.224905740912	19.4813782887776	4.141770585837	0.418572930578841	0.340823112110674	15.0854895615172	14.5312448619439	14.1613849892203
Cluster-10470.12	278	179	5	0	0.597733239730391	3.86936620412023	34.0559863413246	1.29875855258517	1.03544264645925	1.67429172231536	0	6.03419582460686	1.61458276243821	7.08069249461017
Cluster-10470.13	426	327	0	0	0	0	17.375233246781	0	0	0	0	1.50854895615172	0	0
Cluster-10470.14	382	283	11	3.34407263397597	4.18413267811274	4.2272342109238	86.219147666643	4.35251654969316	6.56541047955124	0	0.340823112110674	0	9.00178327542173	0
Cluster-10470.15	2850	2751	25.2894	12.5994562437907	13.3240716468301	24.7022273154138	440.666125417941	60.5699428652042	34.3540196684896	8.54340837145861	8.14301395917064	57.9115350228126	42.5909172320812	157.097200170167
Cluster-10470.16	1013	914	6	1.50866998740214	1.19546647946078	14.5101232654509	117.886106566124	12.9875855258517	10.3544264645925	3.34858344463073	0.340823112110674	3.01709791230343	37.1354035360787	14.1613849892203
Cluster-10470.2	771	672	1	3.01733997480429	0.597733239730391	14.5101232654509	161.111012307036	18.1826197361924	10.3544264645925	4.18572930578841	3.06740800899606	12.0683916492137	25.8333241990113	46.0245012149661
Cluster-10470.3	456	357	0	2.51444997900357	0	0	5.23938251404994	1.29875855258517	6.2126558787555	0	0.340823112110674	1.50854895615172	3.22916552487641	21.2420774838305
Cluster-10470.4	847	748	5	1.50866998740214	4.78186591784313	1.93468310206012	166.350394821086	11.6888269732666	9.31898381813325	4.18572930578841	0.681646224221348	1.50854895615172	20.9895759116967	14.1613849892203
Cluster-10470.5	2124	2025	6	5.67078874864718	0.613537306588863	12.9187496798513	168.584991463328	3.89627565775552	0	2.51143758347305	0.681646224221348	1.50854895615172	8.07291381219103	36.0159423738346
Cluster-10470.6	1420	1321	70.8445	4.76601421270232	2.66074376600347	9.07485357876971	124.702150263214	10.8349321876984	5.75822081007747	3.28910841692478	3.86340038733054	1.75569453163805	6.97561107518278	46.1338979140078
Cluster-10470.7	2006	1907	4	55.7378126845722	0	6.77139085721041	105.156371825425	3.89627565775552	10.3544264645925	2.51143758347305	1.70411556055337	16.5940385176689	40.1859962074295	24.7824237311356
Cluster-10470.8	559	460	5	48.2774395968686	2.39093295892156	2.90202465309017	67.7647326065306	3.89627565775552	2.0708852929185	7.1157398198403	1.70411556055337	4.52564686845515	9.68749657462924	21.2420774838305
Cluster-10470.9	1436	1337	23.8852	5.40641947785475	2.46980385990399	15.2683255731482	184.781232659885	36.4330346688298	2.23906188755641	6.04678826972805	0.807031638935743	14.5455497191313	19.3749931492585	69.2222659658079
Cluster-10474.0	544	445	10	8.04623993281144	6.5750656370343	5.80404930618035	13.0984562851249	11.6888269732666	8.283541171674	5.02287516694609	0.681646224221348	13.5769406053654	3.22916552487641	17.7017312365254
Cluster-10484.0	882	783	18	5.02889995800715	7.17279887676469	0.967341551030058	6.54922814256243	2.59751710517035	9.31898381813325	3.34858344463073	3.40823112110674	3.01709791230343	8.07291381219103	7.08069249461017
Cluster-10485.0	420	321	94	21.12137982363	23.9093295892156	9.67341551030058	11.7886106566124	15.5851026310221	101.473379353007	20.0915006677844	16.0186862692017	31.679528079186	8.07291381219103	56.6455399568813
Cluster-10488.0	916	817	0	1.50866998740214	5.37959915757352	0	0	6.49379276292586	0	0.418572930578841	0	0	0	0
Cluster-10495.0	494	395	11	9.55490992021358	12.5523980343382	19.3468310206012	9.16891939958739	20.7801368413628	11.3898691110518	6.27859395868262	2.04493867266404	10.559842693062	4.84374828731462	35.4034624730508
Cluster-1050.0	370	271	50	12.5722498950179	6.5750656370343	0	2.61969125702497	2.59751710517035	55.9139029087995	17.9986360148902	2.38576178477472	0	1.61458276243821	0
Cluster-10512.0	487	388	3	1.00577999160143	0.597733239730391	0	1.30984562851248	1.29875855258517	12.425311757511	1.25571879173652	1.02246933633202	6.03419582460686	1.61458276243821	0
Cluster-10517.0	402	303	271.538	107.536488032037	138.2987351429	123.010053653635	269.536103898414	357.958637229315	315.016858102883	111.607449063681	71.6747596537626	287.493225867569	185.295976148458	1051.04737286119
Cluster-10517.2	925	826	355.462	121.781350053089	184.477214311511	208.788098349675	309.415663904105	319.993327220145	410.828437065051	166.32497684067	99.077619513685	331.011846154634	244.183038660105	874.900985672774
Cluster-1052.0	598	499	1	1.50866998740214	6.5750656370343	0.967341551030058	2.61969125702497	5.19503421034069	2.0708852929185	0.418572930578841	0	1.50854895615172	3.22916552487641	21.2420774838305
Cluster-10523.0	446	347	0	1.50866998740214	0.597733239730391	0	0	0	2.0708852929185	0.418572930578841	0.340823112110674	0	0	0
Cluster-10524.0	391	292	18	6.53756994540929	13.1501312740686	10.6407570613306	9.16891939958739	19.4813782887776	14.4961970504295	3.34858344463073	11.2471626996522	19.6111364299723	8.07291381219103	53.1051937095762
Cluster-10526.0	695	596	2	1.00577999160143	1.19546647946078	1.93468310206012	5.23938251404994	7.79255131551104	2.0708852929185	2.09286465289421	0	0	0	3.54034624730508
Cluster-10530.0	368	269	18	15.0866998740214	11.3569315548774	57.0731515107734	75.9710464537241	45.4565493404811	8.283541171674	3.76715637520957	3.40823112110674	37.7137239037929	64.5833104975282	155.775234881424
Cluster-10539.0	1279	1180	70	65.3756994540929	28.0934622673284	56.1058099597434	70.7316639396742	48.0540664456514	112.863248464058	57.3444914893012	22.4943253993045	85.9872905006478	82.3437208843485	286.768046031712
Cluster-10539.1	492	393	0	0	0	0	0	0	0	0	0	0	0	0
Cluster-10541.0	576	477	17.1233	15.9617284667147	7.36359532688663	5.92391259776848	4.28481941381518	4.10211590075474	22.2981538472353	12.7290539626609	4.53471967125494	1.5567320098112	1.63801035832118	30.8912203739356
Cluster-10549.0	399	300	0	2.51444997900357	1.79319971919117	1.93468310206012	0	0	2.0708852929185	0	0.681646224221348	0	0	0
Cluster-1055.0	1076	977	145	87.8428129064857	98.0282513157841	182.827553144681	186.866506900477	171.001044826127	163.599938140562	85.6119772100821	56.9777854133261	220.24814759815	231.284136970986	604.160087102612
Cluster-10551.0	240	141	57.6869	7.90160877001915	23.5587590441138	26.1182218778116	53.092496798748	69.6194327079072	79.6101114172841	14.3195055269813	11.0834653589055	45.3693081464716	54.8489910227883	138.073503644898
Cluster-10551.1	242	143	22.3131	10.7053210746073	9.91430238078813	0	4.54073705271395	17.3973903152994	47.7493340972037	18.3291830581683	10.388390704067	10.4469579746732	1.66140566254891	28.3227699784407
Cluster-10553.0	799	700	349	163.439248635232	227.138631097549	45.4650528984127	34.0559863413246	38.9627565775552	583.989652603017	194.636412719161	150.984638665028	122.192465448289	103.333296796045	247.824237311356
Cluster-10561.0	348	249	15	5.02889995800715	7.77053211649508	16.444806367511	24.8870669417372	18.1826197361924	14.4961970504295	7.53431275041914	2.04493867266404	18.1025874738206	8.07291381219103	42.484154967661
Cluster-10563.0	374	275	23	19.6127098362279	14.3455977535294	31.9222711839919	19.6476844276873	12.9875855258517	19.6734102827258	25.9515216958882	10.2246933633202	30.1709791230343	19.3749931492585	81.4279636880169
Cluster-10565.0	333	234	0	0	1.23720619159116	0	0	0	2.92178099649932	0.512492324742122	2.71247822827513	0	0	0
Cluster-10565.2	480	381	9	1.50866998740214	1.7514600070608	0	3.92953688553745	0	12.60982763711	6.60323912363957	2.20831563968542	1.50854895615172	1.61458276243821	3.54034624730508
Cluster-10568.0	578	479	35	18.1040398488257	13.1501312740686	7.73873240824046	24.8870669417372	27.2739296042886	52.8075749694218	22.1843653206786	6.4756391301028	21.119685386124	11.3020793370674	35.4034624730508
Cluster-1057.0	618	519	8	7.04045994121001	8.36826535622547	11.6080986123607	17.0279931706623	18.1826197361924	11.3898691110518	3.76715637520957	1.70411556055337	4.52564686845515	12.9166620995057	24.7824237311356
Cluster-10574.1	412	313	22	4.02311996640572	20.9206633905637	17.412147918541	15.7181475421498	11.6888269732666	18.6379676362665	6.69716688926146	6.4756391301028	6.03419582460686	9.68749657462924	31.8631162257457
Cluster-10577.0	352	253	0	0	0	0	0	1.29875855258517	1.03544264645925	1.25571879173652	0	0	0	0
Cluster-10578.0	1142	1043	37	28.16183976484	22.1161298700245	20.3141725716312	32.7461407128121	23.3776539465331	23.8151808685628	15.4871984314171	9.88387025120954	15.0854895615172	14.5312448619439	17.7017312365254
Cluster-10579.0	350	251	15	3.01733997480429	8.96599859595587	5.80404930618035	2.61969125702497	16.8838611836072	24.850623515022	10.8828961950499	5.45316979377078	3.01709791230343	9.68749657462924	28.3227699784407
Cluster-10580.0	268	169	1	0.502889995800715	2.98866619865196	10.6407570613306	5.23938251404994	0	5.17721323229625	2.09286465289421	0.340823112110674	0	3.22916552487641	3.54034624730508
Cluster-10593.0	683	584	45	12.0693598992172	16.1387974727206	29.0202465309017	57.6332076545493	38.9627565775552	42.4531485048293	17.1614901537325	8.17975469065617	16.5940385176689	16.1458276243821	60.1858862041864
Cluster-10595.0	641	542	11	4.02311996640572	5.37959915757352	10.6407570613306	2.61969125702497	0	14.4961970504295	3.34858344463073	1.02246933633202	0	3.22916552487641	0
Cluster-10597.1	335	236	0	0	0.597733239730391	1.93468310206012	1.30984562851248	12.9875855258517	0	1.67429172231536	1.02246933633202	6.03419582460686	1.61458276243821	0
Cluster-10603.0	2502	2403	775	282.121287644201	310.821284659803	364.687764738332	370.686312869033	366.249911829019	1047.86795821676	374.204199937484	229.714777562594	574.757152293804	644.218522212844	1352.41226647054
Cluster-10614.0	552	453	8	0	0.597733239730391	0.967341551030058	0	3.89627565775552	1.03544264645925	1.25571879173652	0.681646224221348	0	0	0
Cluster-10626.0	268	169	11	2.01155998320286	4.18413267811274	2.90202465309017	0	0	12.425311757511	1.67429172231536	1.02246933633202	21.119685386124	3.22916552487641	3.54034624730508
Cluster-10628.0	478	379	6	5.02889995800715	10.1614650754166	4.83670775515029	2.61969125702497	1.29875855258517	9.31898381813325	4.18572930578841	1.3632924484427	1.50854895615172	3.22916552487641	3.54034624730508
Cluster-10629.0	222	123	3	7.04045994121001	1.79319971919117	5.80404930618035	0	0	6.2126558787555	2.51143758347305	3.06740800899606	4.52564686845515	3.22916552487641	7.08069249461017
Cluster-10633.0	705	606	63	26.1502797816372	47.8186591784313	53.2037853066532	51.0839795119869	32.4689638146293	109.756920524681	21.3472194595209	15.3370400449803	24.1367832984274	35.5208207736405	28.3227699784407
Cluster-10638.0	596	497	0	0.502889995800715	5.35923438609591	0	0	2.59751710517035	1.1804460346694	0.418572930578841	0.681646224221348	1.50854895615172	0	0
Cluster-10648.0	334	235	0	0	0	0	0	0	0	0	0	0	0	0
Cluster-10649.0	2455	2356	356	188.583748425268	206.815700946715	116.080986123607	216.12452870456	163.643577625732	352.050499796145	145.244806910858	92.0222402698819	138.786503965958	158.229110718944	385.897740956254
Cluster-1065.0	1016	917	8	1.50866998740214	5.37959915757352	2.90202465309017	3.92953688553745	2.59751710517035	10.3544264645925	1.67429172231536	1.3632924484427	0	1.61458276243821	0
Cluster-10651.0	373	274	7	2.01155998320286	2.98866619865196	2.90202465309017	1.30984562851248	3.89627565775552	7.24809852521475	3.34858344463073	0.681646224221348	0	6.45833104975283	7.08069249461017
Cluster-10661.0	326	227	26	3.520229970605	11.9546647946078	4.83670775515029	3.92953688553745	12.9875855258517	27.9569514543998	5.02287516694609	7.8389315785455	18.1025874738206	0	7.08069249461017
Cluster-10662.0	425	326	1	1.00577999160143	0	0	0	1.29875855258517	0	0.418572930578841	0	0	1.61458276243821	0
Cluster-10666.0	496	397	3	4.02311996640572	12.5523980343382	11.6080986123607	0	3.89627565775552	19.6734102827258	4.60430223636725	4.77152356954943	1.50854895615172	8.07291381219103	0
Cluster-10668.0	583	484	17	18.1040398488257	23.9093295892156	2.90202465309017	9.16891939958739	7.79255131551104	40.3822632119108	16.7429172231536	10.5655164754309	6.03419582460686	4.84374828731462	21.2420774838305
Cluster-10669.0	316	217	2	1.00577999160143	0	0	1.30984562851248	0	0	0.418572930578841	0.340823112110674	1.50854895615172	0	0
Cluster-10682.0	636	537	2	0	2.98866619865196	0	0	0	0	0	0	1.50854895615172	0	0
Cluster-10692.0	1423	1324	31	6.03467994960858	7.77053211649508	5.80404930618035	28.8166038272747	15.5851026310221	38.3113779189923	8.79003154215567	2.38576178477472	12.0683916492137	4.84374828731462	28.3227699784407
Cluster-10699.0	272	173	12	0.502889995800715	8.36826535622547	0	1.30984562851248	0	18.6379676362665	4.18572930578841	2.72658489688539	0	6.45833104975283	0
Cluster-10703.0	431	332	0	0	0	0	0	0	0	0.837145861157682	0	0	0	0
Cluster-10704.0	462	363	33	18.1040398488257	19.7251969111029	0.967341551030058	0	9.09130986809621	47.6303617371255	15.4871984314171	16.0186862692017	0	1.61458276243821	0
Cluster-10708.0	565	466	0	0	0.597733239730391	0.967341551030058	0	0	0	0	0	0	0	0
Cluster-10712.0	314	215	3	1.50866998740214	0	1.93468310206012	1.30984562851248	3.89627565775552	1.03544264645925	0.418572930578841	0.681646224221348	0	0	0
Cluster-10716.0	394	295	0	0.502889995800715	0	4.83670775515029	0	1.29875855258517	0	0	0	0	0	3.54034624730508
Cluster-10722.0	488	389	319	245.410317950749	340.707946646323	1359.11487919723	1325.56377605463	1897.48624532694	325.128990988205	168.684891023273	137.010891068491	1252.09563360592	1004.27047823656	2379.11267818902
Cluster-10726.0	891	792	34	30.6762897438436	14.3455977535294	3.86936620412023	10.4787650280999	7.79255131551104	57.984788201718	23.4400841124151	12.2696320359843	1.50854895615172	1.61458276243821	10.6210387419152
Cluster-10727.0	703	604	28	40.2311996640572	67.5438560895342	129.623767838028	153.251938535961	88.3155815757918	65.2328867269327	33.9044073768861	35.7864267716207	149.34634665902	171.14577281845	531.051937095762
Cluster-10735.0	342	243	5	2.01155998320286	8.96599859595587	5.80404930618035	1.30984562851248	2.59751710517035	2.0708852929185	1.67429172231536	4.43070045743876	10.559842693062	6.45833104975283	10.6210387419152
Cluster-1074.0	1867	1768	521	191.601088400072	206.815700946715	427.564965555286	320.912178985559	345.469774987656	770.369328965682	214.309340456367	145.531468871258	414.850962941722	594.16645657726	1051.48283544961
Cluster-10743.0	396	297	5	0.502889995800715	2.39093295892156	1.93468310206012	0	0	2.0708852929185	0.837145861157682	0.340823112110674	0	0	0
Cluster-10744.1	2219	2120	10	8.54912992861215	7.77053211649508	3.86936620412023	7.85907377107491	0	4.141770585837	2.93001051405189	4.08987734532809	6.03419582460686	0	3.54034624730508
Cluster-10745.0	1247	1148	21	5.53178995380786	8.36826535622547	58.0404930618035	75.9710464537241	64.9379276292587	54.8784602623403	10.464323264471	6.81646224221348	45.2564686845515	46.822900110708	120.371772408373
Cluster-1075.0	436	337	8	3.01733997480429	13.747864513799	0.967341551030058	2.61969125702497	5.19503421034069	22.7797382221035	5.02287516694609	3.06740800899606	6.03419582460686	0	7.08069249461017
Cluster-10750.0	428	329	0	0.502889995800715	0.597733239730391	0	0	0	0	0	0	0	3.22916552487641	0
Cluster-10752.0	1399	1300	9	4.56949988904328	2.79151584419168	2.47404373066795	21.6818746887672	10.5691282623263	12.8960239845914	3.22430495581257	2.94572393327919	13.5769406053654	8.07291381219103	49.5648474622712
Cluster-10752.1	476	377	0	1.11420810359602	2.81433132195219	0.569306621003067	6.10005587963292	5.01597436869577	24.5410261637307	1.72476324628456	0.185635102003984	0	0	0
Cluster-10752.2	445	346	18	2.36253696907209	10.5329562839091	6.63006225660491	3.6543252205307	0	34.0083889131015	9.7009718109744	7.09334693849219	6.03419582460686	16.1458276243821	21.2420774838305
Cluster-10756.0	1418	1319	364	156.901678689823	216.379432782402	111.244278368457	130.984562851248	190.91750723002	554.997258502158	161.987724134012	120.310558575068	156.889091439778	74.2708070721575	237.203198569441
Cluster-1076.0	800	701	0	1.50866998740214	0.597733239730391	0	0	0	0	0	3.74905423321741	0	0	3.54034624730508
Cluster-10765.0	1288	1189	0	2.01155998320286	4.18413267811274	1.93468310206012	0	0	0	0.837145861157682	0	0	0	0
Cluster-10771.0	326	227	4	1.50866998740214	9.56373183568626	0	3.92953688553745	9.09130986809621	6.2126558787555	2.09286465289421	1.02246933633202	0	0	7.08069249461017
Cluster-10776.0	382	283	8	7.54334993701072	3.58639943838235	2.90202465309017	1.30984562851248	1.29875855258517	11.3898691110518	6.27859395868262	5.79399290588145	1.50854895615172	0	0
Cluster-10779.0	609	510	0	0	0	0	0	0	1.03544264645925	0	0.340823112110674	0	0	0
Cluster-10793.0	840	741	2	0	0.597733239730391	0	0	0	6.2126558787555	1.25571879173652	1.02246933633202	0	3.22916552487641	0
Cluster-10794.2	858	759	0	3.01733997480429	2.98866619865196	0.967341551030058	5.23938251404994	0	3.10632793937775	2.09286465289421	0	0	0	3.54034624730508
Cluster-10801.0	339	240	2	0.502889995800715	1.79319971919117	0	0	0	0	0	0	0	0	0
Cluster-10803.0	559	460	6	22.0679696627257	9.25715445702854	12.434788701871	5.23938251404994	2.66684483670734	18.2148857709233	14.864487482595	4.34314299993753	0	15.3455758240072	7.08069249461017
Cluster-10804.2	2577	2478	51	22.1271598152315	53.7959915757352	127.689084735968	106.097495909511	119.485786837836	64.1974440804735	19.2543548066267	26.9250258567432	102.581329018317	114.635376133113	272.606661042491
Cluster-10809.0	307	208	2.59374	7.5262516771535	6.79030937666121	1.38652933875342	7.12252137724977	1.80443019503421	7.04433376681804	8.20641530504959	1.30271795672727	6.03419582460686	0	20.5272815764996
Cluster-10809.1	483	384	19.4063	6.0517782094658	6.95755513713778	9.25422772257721	5.97593490787508	13.7807373739155	37.4797103853562	4.76934554289449	5.51373406079285	0	4.84374828731462	4.25514215463598
Cluster-10816.0	426	327	0	5.53178995380786	11.3569315548774	2.90202465309017	3.92953688553745	0	4.141770585837	3.76715637520957	5.11234668166011	0	1.61458276243821	0
Cluster-1082.0	380	281	1	1.00577999160143	0	0	0	0	0	0	0	0	0	0
Cluster-10820.0	735	636	3	0	1.19546647946078	0.967341551030058	0	0	3.52079492190246	0.418572930578841	0	0	0	0
Cluster-10822.0	333	234	15	6.53756994540929	8.36826535622547	1.93468310206012	5.23938251404994	1.29875855258517	17.6025249898073	16.3243442925748	2.72658489688539	6.03419582460686	4.84374828731462	7.08069249461017
Cluster-10826.0	518	419	4	3.520229970605	4.18413267811274	0.967341551030058	0	2.59751710517035	5.17721323229625	2.09286465289421	0.340823112110674	0	1.61458276243821	0
Cluster-10832.0	1436	1337	12	8.04623993281144	2.98866619865196	1.93468310206012	3.92953688553745	3.89627565775552	11.3898691110518	6.69716688926146	2.04493867266404	1.50854895615172	0	0
Cluster-10834.0	486	387	11	20.1155998320286	1.79319971919117	3.86936620412023	3.92953688553745	0	6.2126558787555	11.7200420562076	2.38576178477472	1.50854895615172	4.84374828731462	10.6210387419152
Cluster-10835.0	699	600	325	180.034618496656	200.838368549411	226.357922941034	171.589777335136	302.610742752345	385.184664482841	146.081952772016	93.3855327183246	143.312150834413	306.770724863259	400.059125945474
Cluster-1085.0	539	440	1	0	0	0	0	0	1.03544264645925	1.67429172231536	0.340823112110674	0	0	0
Cluster-10852.0	384	285	0	3.01733997480429	1.19546647946078	0	0	0	0	0	0	0	3.22916552487641	3.54034624730508
Cluster-10856.0	316	217	2	1.00577999160143	0.597733239730391	4.83670775515029	0	2.59751710517035	9.31898381813325	0	1.70411556055337	0	3.22916552487641	0
Cluster-10861.0	550	451	61	24.641609794235	33.4730614249019	10.6407570613306	22.2673756847122	31.1702052620442	153.245511675969	43.9501577107783	28.9699645294073	25.6453322545792	4.84374828731462	31.8631162257457
Cluster-10866.0	3537	3438	148.745	111.977006694958	118.363733864652	84.4811298785733	129.778849950203	133.8864216689	123.108953450773	87.8111593873434	103.014467281675	112.318107400902	90.9194157687628	219.433492684967
Cluster-1087.0	315	216	2	0	0	0	0	0	2.0708852929185	0	0	0	0	0
Cluster-10870.0	356	257	5	2.01155998320286	0.597733239730391	0.967341551030058	0	1.29875855258517	6.2126558787555	1.67429172231536	0.681646224221348	3.01709791230343	3.22916552487641	0
Cluster-10873.0	431	332	2	0	1.79319971919117	0	0	0	2.0708852929185	0	0	0	0	0
Cluster-10882.0	1091	992	23	5.02889995800715	10.1614650754166	0.967341551030058	7.85907377107491	3.89627565775552	17.6025249898073	7.95288568099798	2.38576178477472	0	11.3020793370674	0
Cluster-10885.0	442	343	0	0	0	0	0	2.59751710517035	0	0	0	0	0	0
Cluster-10889.0	419	320	203	152.878558723417	145.846910494215	877.378786784263	653.61296862773	610.416519715031	538.43017615881	171.196328606746	203.130574817962	1129.90316815763	1301.35370652519	3958.10710448708
Cluster-10896.0	539	440	4	1.50866998740214	7.77053211649508	5.80404930618035	6.54922814256243	7.79255131551104	3.10632793937775	1.25571879173652	6.81646224221348	3.01709791230343	8.07291381219103	7.08069249461017
Cluster-1090.0	2412	2313	242	142.820758807403	153.61744261071	86.0933980416751	123.125489080174	118.187028285251	361.369483614278	126.827597965389	90.6589478214392	167.44893413284	87.1874691716632	276.147007289796
Cluster-10903.0	3799	3700	57	68.8959294246979	26.3002625481372	107.374912164336	142.773173507861	141.564682231784	43.4885911512885	23.4400841124151	7.8389315785455	75.4274478075858	83.9583036467867	205.340082343695
Cluster-10905.0	588	489	12.8323	6.53756994540929	2.76792929055192	10.9961583471791	4.40058357046312	7.79255131551104	25.2373613434745	4.18572930578841	1.76479911566467	4.52564686845515	4.10475375694665	21.2420774838305
Cluster-10908.0	411	312	32	11.5664699034164	28.6911955070588	27.0855634288416	23.5772213132247	42.8590322353107	23.8151808685628	11.7200420562076	4.43070045743876	13.5769406053654	12.9166620995057	35.4034624730508
Cluster-10911.0	377	278	0	0	0	0	0	0	3.10632793937775	0	0	0	0	0
Cluster-10915.0	358	259	0	1.50866998740214	2.98866619865196	9.67341551030058	9.16891939958739	5.19503421034069	2.0708852929185	0.837145861157682	4.43070045743876	21.119685386124	6.45833104975283	24.7824237311356
Cluster-10923.0	589	490	1	4.52600996220643	0.597733239730391	0	0	2.59751710517035	3.10632793937775	0.418572930578841	2.72658489688539	6.03419582460686	0	0
Cluster-10926.0	428	329	7	7.54334993701072	1.19546647946078	6.77139085721041	3.92953688553745	3.89627565775552	12.425311757511	2.09286465289421	0.340823112110674	6.03419582460686	4.84374828731462	7.08069249461017
Cluster-10929.0	422	323	0	2.01155998320286	0.597733239730391	4.83670775515029	3.92953688553745	0	0	0	1.02246933633202	6.03419582460686	1.61458276243821	7.08069249461017
Cluster-10932.0	323	224	0	0	1.19546647946078	0	0	0	0	0	0	0	0	0
Cluster-10938.0	1071	972	7	2.51444997900357	2.98866619865196	2.90202465309017	0	0	4.141770585837	2.51143758347305	1.3632924484427	3.01709791230343	0	3.54034624730508
Cluster-10944.0	680	581	0	0	0	3.86936620412023	0	0	0	0	0	3.01709791230343	0	0
Cluster-10946.0	1042	943	128	104.098229130748	117.155714987157	151.872623511719	82.5202745962866	80.5230302602807	133.572101393243	78.2731380182433	58.9623983951466	119.175367535986	143.697865857	205.340082343695
Cluster-10950.0	363	264	0	0.502889995800715	1.19546647946078	0	0	0	11.3898691110518	7.95288568099798	2.72658489688539	0	1.61458276243821	3.54034624730508
Cluster-10955.0	371	272	1	0.502889995800715	0	0	0	0	1.03544264645925	0.418572930578841	4.08987734532809	0	0	0
Cluster-10958.1	499	400	0	0.502889995800715	0.597733239730391	0	0	1.29875855258517	1.03544264645925	0	0	0	0	0
Cluster-10959.0	1445	1346	23	12.5722498950179	11.3569315548774	9.67341551030058	9.16891939958739	2.59751710517035	24.850623515022	9.20860447273451	3.74905423321741	10.559842693062	4.84374828731462	10.6210387419152
Cluster-10973.0	276	177	958	288.65885758961	395.101671461788	161.54603902202	61.5627445400868	90.9130986809621	649.22253932995	379.22707510443	247.77840250446	125.209563360592	146.927031381877	166.396273623339
Cluster-10977.1	373	274	142.878	61.6774464249745	75.5797817644696	79.7907809000939	80.28410613929	61.0978882168301	147.029749469274	58.046438293882	35.1156868869869	121.154432911561	81.9239293661146	278.497089128758
Cluster-10977.2	674	575	242.122	84.6635423530336	105.533389873839	185.260417145522	148.938616881269	207.745521795867	384.152328164321	123.614213577335	78.7192325579781	248.439910490714	190.940557485942	542.862532176772
Cluster-10978.0	346	247	7.45083	0.502889995800715	1.8266249619569	0	0	2.59751710517035	3.33554387802443	1.75685104714274	0.718526693182844	4.52564686845515	0	0
Cluster-10979.0	720	621	5	1.50866998740214	4.78186591784313	0.967341551030058	1.30984562851248	0	2.0708852929185	1.25571879173652	1.3632924484427	0	3.22916552487641	3.54034624730508
Cluster-10984.0	353	254	0	0	0	1.93468310206012	0	0	0	0	0	0	0	7.08069249461017
Cluster-10989.1	867	768	16	41.7398696514593	14.3455977535294	7.73873240824046	10.4787650280999	11.6888269732666	57.984788201718	20.9286465289421	5.45316979377078	4.52564686845515	12.9166620995057	56.6455399568813
Cluster-10989.2	395	296	20	12.5722498950179	8.36826535622547	8.70607395927052	9.16891939958739	5.19503421034069	42.4531485048293	17.5800630843113	7.8389315785455	1.50854895615172	9.68749657462924	21.2420774838305
Cluster-10994.0	540	441	3	9.55490992021358	5.37959915757352	3.86936620412023	1.30984562851248	0	2.0708852929185	5.02287516694609	1.70411556055337	3.01709791230343	3.22916552487641	14.1613849892203
Cluster-10998.0	3313	3214	375	319.335147333454	319.787283255759	445.944455024857	686.359109340542	484.43694011427	450.417551209774	239.005143360518	146.55393820759	517.432291960038	448.854007957821	1355.95261271785
Cluster-11002.0	1463	1364	198	58.3352395128829	150.031043172328	77.3873240824046	113.956569680586	111.693235522325	250.577120443139	71.5759711289818	62.3706295162533	55.8163113776135	77.4999725970339	237.203198569441
Cluster-11004.0	336	237	0	0	0	0	0	0	0	0	0	0	0	0
Cluster-11005.0	322	223	0	7.54334993701072	7.77053211649508	8.70607395927052	0	0	2.0708852929185	12.1386149867864	0.681646224221348	0	4.84374828731462	0
Cluster-11014.0	431	332	0	0	4.9289202494816	0	6.54922814256243	0	1.7896487157137	2.09286465289421	1.58545799407204	0	0	23.1278075089951
Cluster-11014.1	569	470	3	2.51444997900357	6.42802326006063	16.444806367511	0	10.3900684206814	4.4230071630418	0	4.5493750650757	3.01709791230343	4.84374828731462	26.4370399532761
Cluster-11021.0	902	803	3	7.54334993701072	13.747864513799	1.93468310206012	2.61969125702497	0	6.2126558787555	5.44144809752494	2.04493867266404	0	17.7604103868203	7.08069249461017
Cluster-11028.0	318	219	45	8.54912992861215	16.1387974727206	3.86936620412023	0	9.09130986809621	49.701247030044	8.37145861157682	8.52057780276684	3.01709791230343	3.22916552487641	10.6210387419152
Cluster-11033.0	421	322	74	25.6473897858365	26.8979957878676	9.67341551030058	18.3378387991748	15.5851026310221	65.2328867269327	25.1143758347305	18.0636249418657	24.1367832984274	14.5312448619439	21.2420774838305
Cluster-11039.0	359	260	0	0	2.39093295892156	1.93468310206012	0	0	0	0	0	0	1.61458276243821	0
Cluster-11043.0	380	281	14	9.55490992021358	4.18413267811274	9.67341551030058	37.9855232268621	27.2739296042886	38.3113779189923	10.0457503338922	8.17975469065617	4.52564686845515	11.3020793370674	42.484154967661
Cluster-11048.0	372	273	2	0.502889995800715	0	1.93468310206012	0	1.29875855258517	1.03544264645925	0	0.681646224221348	1.50854895615172	0	0
Cluster-11049.0	2287	2188	154.53	78.1284868576033	137.109843729076	41.9890077689413	39.7568274702995	55.8460982577414	154.820419941234	83.3156861129266	92.3927149927462	49.4431446025593	44.1011979480659	60.7310995262714
Cluster-11051.0	494	395	1	0	0	0	0	0	0	0	0	0	0	0
Cluster-11054.0	2372	2273	0	1.43628903030655	4.95491566807747	5.6097007151629	0	3.50921963391409	7.52133113076242	0.837145861157682	9.74812040565586	20.5895812829323	0	10.6210387419152
Cluster-11054.1	2065	1966	3	1.9221813442492	5.16407448332393	3.29312084217163	3.92953688553745	0	7.37828472915407	0	7.76926733443007	19.7684780860989	0	10.6210387419152
Cluster-11054.2	2671	2572	2	4.18487956245498	6.01983123064874	9.47665823882106	6.54922814256243	1.68581457642661	3.73835177635001	0.837145861157682	7.36269944399325	13.9496427104723	4.84374828731462	7.08069249461017
Cluster-1106.0	1143	1044	0	2.01155998320286	0	0	0	0	4.141770585837	0.837145861157682	0	0	0	3.54034624730508
Cluster-11062.0	2700	2601	392	186.069298446264	186.492770795882	107.374912164336	176.829159849185	119.485786837836	472.161846785418	167.847745162115	129.853605714167	110.124073799075	113.020793370674	336.332893493983
Cluster-11065.0	360	261	3	1.50866998740214	2.24414162990857	0.967289314586302	0	1.29875855258517	3.64983178450421	3.34858344463073	2.31397421267085	1.50854895615172	0	0
Cluster-11065.1	365	266	0	0.502889995800715	0.74452456874338	5.20777030070991e-05	3.92953688553745	0	3.59826674071054	0	0.753433796325219	0	0	0
Cluster-11072.0	418	319	0	0.502889995800715	0	0	0	0	0	0	0	0	1.61458276243821	0
Cluster-11075.0	328	229	0	0	0	0.967341551030058	0	0	0	0	0	0	0	0
Cluster-11077.0	322	223	3	0	4.78186591784313	0	1.30984562851248	3.89627565775552	5.17721323229625	2.09286465289421	2.38576178477472	0	0	0
Cluster-11080.0	388	289	9	0.502889995800715	6.5750656370343	0	1.30984562851248	0	3.10632793937775	5.02287516694609	2.38576178477472	1.50854895615172	1.61458276243821	3.54034624730508
Cluster-11081.1	1956	1857	1279	1058.0805511647	727.441352751886	1290.4336290741	2521.45283488653	1598.77177823235	1700.19682548609	758.45415020886	437.276052837994	1949.04525134802	1422.44741370806	6333.67943642879
Cluster-11083.0	355	256	9	2.01155998320286	1.79319971919117	0	0	1.29875855258517	4.141770585837	0.837145861157682	0	0	1.61458276243821	0
Cluster-11086.0	785	686	0	2.01155998320286	3.58639943838235	6.77139085721041	6.54922814256243	11.6888269732666	2.0708852929185	1.25571879173652	2.04493867266404	0	3.22916552487641	3.54034624730508
Cluster-11089.0	823	724	308	271.560597732386	176.929038960196	26.1182218778116	56.3233620260368	55.8466177611624	451.452993856233	232.307976471257	102.246933633202	42.239370772248	40.3645690609552	67.2665786987966
Cluster-11095.0	1398	1299	8	3.01733997480429	13.747864513799	2.90202465309017	6.54922814256243	2.59751710517035	7.24809852521475	3.34858344463073	5.11234668166011	3.01709791230343	1.61458276243821	17.7017312365254
Cluster-11104.1	1631	1532	343	203.167558303489	249.852494207303	110.276936817427	89.069502738849	94.8093743387176	385.184664482841	154.034838453014	84.5241318034471	102.581329018317	79.1145553594721	148.694542386813
Cluster-11106.0	418	319	37	39.0581081708529	85.9121985464491	6.77139085721041	13.0984562851249	2.59751710517035	37.7159983972782	39.1168123667983	53.6326065679598	1.50854895615172	1.61458276243821	53.1051937095762
Cluster-11107.0	352	253	22	28.16183976484	17.9319971919117	0.967341551030058	2.61969125702497	3.89627565775552	19.6734102827258	13.3943337785229	3.74905423321741	6.03419582460686	3.22916552487641	0
Cluster-11109.0	400	301	1	0	0	2.90202465309017	0	0	0	0.418572930578841	0	0	0	0
Cluster-11111.0	1644	1545	172	82.4739593113172	77.7053211649508	37.7263204901723	62.8725901685993	42.8590322353107	128.394888160947	39.3458554744111	30.33325697785	36.2051749476412	46.822900110708	53.1051937095762
Cluster-11123.0	480	381	1	1.50866998740214	0	0	0	6.49379276292586	0	0.418572930578841	0.340823112110674	0	1.61458276243821	0
Cluster-11131.0	405	306	14	4.02311996640572	10.759198315147	0.967341551030058	0	0	10.3544264645925	3.76715637520957	8.17975469065617	4.52564686845515	6.45833104975283	0
Cluster-11139.1	365	266	10	1.50866998740214	5.97733239730391	2.90202465309017	1.30984562851248	0	13.4607544039703	3.76715637520957	2.04493867266404	1.50854895615172	0	3.54034624730508
Cluster-1114.0	751	652	212	109.630019084556	125.523980343382	89.9627642457954	58.9430532830618	159.747301967976	170.848036665776	109.666107811656	67.4829761979134	99.5642311060132	54.895813922899	141.613849892203
Cluster-11142.0	345	246	3	5.53178995380786	4.18413267811274	2.90202465309017	0	2.59751710517035	3.10632793937775	1.25571879173652	1.3632924484427	1.50854895615172	1.61458276243821	0
Cluster-11146.0	433	334	69	79.9595093323137	133.892245699608	29.9875880819318	24.8870669417372	38.9627565775552	21.7442955756443	31.8115427239919	13.9737475965376	27.1538812107309	30.6770724863259	28.3227699784407
Cluster-11149.0	1888	1789	51	54.8150095422779	57.9801242538479	211.847799675583	261.969125702497	179.228680256754	25.8860661614813	24.2772299735728	12.6104551480949	95.0385842375581	127.552038232618	336.332893493983
Cluster-11151.0	953	854	69	86.497079277723	75.3143882060293	110.276936817427	96.9285765099239	146.759716442125	167.741708726399	64.4602313091415	70.2095610947988	117.666818579834	80.7291381219103	247.824237311356
Cluster-11153.0	331	232	8	1.50866998740214	0	0	1.30984562851248	0	2.0708852929185	2.51143758347305	1.3632924484427	1.50854895615172	1.61458276243821	14.1613849892203
Cluster-11169.0	1672	1573	0	0.502889995800715	9.56373183568626	0	1.30984562851248	0	0	0	2.72658489688539	1.50854895615172	12.9166620995057	7.08069249461017
Cluster-11171.0	474	375	1	0	0	0	0	0	0	0	0.340823112110674	0	0	0
Cluster-11172.0	358	259	7	9.55490992021358	4.78186591784313	29.9875880819318	28.8166038272747	24.6764124991183	26.9215088079405	2.93001051405189	2.72658489688539	7.54274478075858	27.4479069614495	53.1051937095762
Cluster-11173.0	673	574	34	13.0751398908186	19.7251969111029	13.5427817144208	31.4362950842996	14.2863440784369	27.9569514543998	13.8129067091018	8.86140091487752	6.03419582460686	19.3749931492585	24.7824237311356
Cluster-11179.0	1525	1426	6	2.51444997900357	5.97733239730391	1.93468310206012	14.4083019136373	0	10.3544264645925	3.34858344463073	1.3632924484427	12.0683916492137	3.22916552487641	28.3227699784407
Cluster-11181.0	554	455	0	0.502889995800715	0.597733239730391	0.967341551030058	0	0	0	0	0	0	0	0
Cluster-11183.0	433	334	4	7.04045994121001	7.17279887676469	2.90202465309017	1.30984562851248	1.29875855258517	9.31898381813325	3.76715637520957	2.72658489688539	0	3.22916552487641	10.6210387419152
Cluster-11187.0	362	263	0	0.502889995800715	1.19546647946078	4.83670775515029	1.30984562851248	7.79255131551104	3.10632793937775	0.837145861157682	2.38576178477472	4.52564686845515	1.61458276243821	21.2420774838305
Cluster-11188.0	1962	1863	647	445.542432239585	384.342473146641	592.905885481996	752.717198726613	773.954897898004	1028.19454793404	327.742604643233	306.374416054087	800.692529456646	766.871916344225	2562.61590487933
Cluster-11188.1	334	235	0	1.02377339565118	0	2.97606497540601	5.68322370527139	2.70246978380475	0	0	0.36643256075467	4.87280923973434	1.66936555556773	11.2145777902759
Cluster-11200.0	350	251	0	1.00577999160143	0	2.90202465309017	11.7886106566124	0	9.31898381813325	0.837145861157682	0.340823112110674	3.01709791230343	0	7.08069249461017
Cluster-11204.0	757	658	166	88.5086392609258	52.6005250962744	37.7263204901723	40.605214483887	67.535444734429	184.308791069747	55.6701997669859	17.3819787176444	37.7137239037929	14.5312448619439	60.1858862041864
Cluster-11205.0	440	341	99	13.5780298866193	43.0367932605882	5.80404930618035	11.7886106566124	9.09130986809621	90.0835102419548	25.9515216958882	30.6740800899606	30.1709791230343	9.68749657462924	63.7262324514915
Cluster-11207.0	329	230	30	12.5722498950179	25.1047960686764	19.3468310206012	51.0839795119869	11.6888269732666	26.722807364085	13.8129067091018	10.9063395875416	13.5769406053654	19.3749931492585	53.1051937095762
Cluster-1121.0	445	346	5	2.01155998320286	2.98866619865196	0	0	0	1.03544264645925	1.81745203603194	1.02246933633202	0	1.61458276243821	0
Cluster-11211.0	215	116	141.249	8.34646526030447	15.6484171228457	4.07876662967171	3.03231882691897	12.2562026345489	177.506968325156	12.7985789264301	15.2236822778923	6.43663142963945	0	3.54034624730508
Cluster-11211.1	986	887	1532.75	560.923501316117	263.492766737951	122.643431205795	124.022733335705	78.6568440960711	2070.44005258052	272.249461225882	182.113035963433	81.0591627706913	75.8853898345957	102.670041171847
Cluster-11217.0	437	338	0	1.00577999160143	0	2.90202465309017	0	1.29875855258517	3.10632793937775	2.51143758347305	0	0	0	0
Cluster-11218.0	594	495	6	1.50866998740214	11.9546647946078	4.83670775515029	3.92953688553745	0	10.3544264645925	6.69716688926146	2.38576178477472	3.01709791230343	4.84374828731462	10.6210387419152
Cluster-11224.0	595	496	8	21.6242698194307	17.9319971919117	19.3468310206012	18.3378387991748	12.9875855258517	23.8151808685628	12.1386149867864	2.38576178477472	9.05129373691029	12.9166620995057	7.08069249461017
Cluster-11225.0	602	503	1	2.01155998320286	1.19546647946078	0	1.30984562851248	0	2.0708852929185	0	0.681646224221348	0	0	3.54034624730508
Cluster-11228.0	343	244	0	0	0	0	0	0	0	0	0	0	0	0
Cluster-11233.2	339	240	101	40.2311996640572	57.3823910141175	15.4774648164809	24.8870669417372	42.8590322353107	156.351839615347	51.9030433917763	36.1272498837314	42.239370772248	25.8333241990113	56.6455399568813
Cluster-11240.0	330	231	0	1.50866998740214	0.597733239730391	0.967341551030058	1.30984562851248	0	0	0.418572930578841	0.340823112110674	3.01709791230343	0	7.08069249461017
Cluster-11242.0	354	255	0	2.51444997900357	5.37959915757352	15.4774648164809	10.4787650280999	25.9751710517035	8.283541171674	4.18572930578841	6.4756391301028	13.5769406053654	16.1458276243821	49.5648474622712
Cluster-11244.0	875	776	0	0.502889995800715	0	0	0	2.59751710517035	0	0.837145861157682	1.02246933633202	1.50854895615172	0	0
Cluster-11254.0	980	881	18	13.0751398908186	14.9433309932598	9.67341551030058	27.5067581987622	14.2863440784369	8.283541171674	8.37145861157682	4.43070045743876	7.54274478075858	4.84374828731462	24.7824237311356
Cluster-11260.0	551	452	0	0	0	0	0	0	0	0.418572930578841	0	0	0	0
Cluster-11264.0	1757	1658	658.236	265.70997552124	188.083936680044	504.71722564079	342.126438784947	543.246026133879	740.386016252162	225.879533403427	138.561295405482	522.976209373896	496.143522486874	1159.01377201901
Cluster-11264.1	1718	1619	156.764	57.6482917786191	76.1141552807885	348.478022367721	264.332087216334	282.764413310291	200.831349379297	72.1443931687079	52.6404704886057	324.828303983368	303.074944920038	653.643506601196
Cluster-11265.0	243	144	1	0	1.79319971919117	5.80404930618035	3.92953688553745	6.49379276292586	2.0708852929185	4.60430223636725	1.02246933633202	15.0854895615172	4.84374828731462	0
Cluster-11266.0	1148	1049	23	6.53756994540929	4.78186591784313	3.86936620412023	15.7181475421498	16.8838611836072	14.4961970504295	4.18572930578841	3.74905423321741	6.03419582460686	4.84374828731462	60.1858862041864
Cluster-11269.0	263	164	2	0	1.19546647946078	1.93468310206012	0	2.59751710517035	3.10632793937775	0	0.681646224221348	0	0	7.08069249461017
Cluster-11270.0	348	249	8	1.00577999160143	2.39093295892156	3.86936620412023	3.92953688553745	1.29875855258517	4.141770585837	1.67429172231536	1.02246933633202	3.01709791230343	0	0
Cluster-11272.0	394	295	4	1.00577999160143	7.17279887676469	0.967341551030058	0	5.19503421034069	0	0.837145861157682	1.70411556055337	6.03419582460686	3.22916552487641	7.08069249461017
Cluster-11291.0	503	404	0	2.51444997900357	1.19546647946078	0.967341551030058	2.61969125702497	0	3.10632793937775	2.93001051405189	0.681646224221348	0	1.61458276243821	0
Cluster-1130.0	340	241	23	15.5895898698222	5.37959915757352	4.83670775515029	10.4787650280999	5.19503421034069	12.425311757511	7.1157398198403	7.15728535432415	6.03419582460686	3.22916552487641	31.8631162257457
Cluster-11314.0	2794	2695	107	110.132909080357	118.351181466617	188.631602450861	271.138045102084	175.332404598998	119.075904342814	68.64596061493	36.8088961079528	129.735210229048	106.562462320922	339.873239741288
Cluster-11316.0	1245	1146	276	150.866998740214	188.883703754804	85.1260564906451	140.153482250836	149.357233547295	413.141615937241	143.989088119121	98.8387025120954	144.820699790565	67.8124760224047	318.631162257457
Cluster-11318.0	3584	3485	350	202.161778311887	193.067836432916	109.309595266397	142.773173507861	110.39447696974	358.263155674901	169.94060981501	111.44915766019	75.4274478075858	62.96872773509	169.936619870644
Cluster-11322.0	941	842	53.1897	34.881003287733	28.6911955070588	44.4977113473827	58.8435050152949	66.4438381709812	60.5737054506601	38.7162380722344	18.4044480539764	72.8061931413765	48.4374828731462	177.017312365254
Cluster-11322.1	546	447	2.81035	3.84150124442229	0	0	7.95856964501672	3.68913665620371	6.73008727804412	1.04821126140206	0	4.12980362236094	0	0
Cluster-1133.0	483	384	0	4.52600996220643	0	0	0	0	0	0.418572930578841	0	1.50854895615172	0	0
Cluster-11339.0	506	407	3	4.02311996640572	2.39093295892156	2.90202465309017	11.7886106566124	3.89627565775552	6.2126558787555	3.34858344463073	1.02246933633202	3.01709791230343	9.68749657462924	38.9438087203559
Cluster-11340.0	2541	2442	5054	2534.0626888398	2067.55927622742	24788.1272451452	25125.4588461265	28686.9789095013	12950.2811792658	4027.50873802961	2598.43540673178	54292.6769319002	50394.3571812213	129937.787968591
Cluster-11364.0	1531	1432	202	166.456588610037	0.597733239730391	0	0	0	210.194857231228	91.6674717967662	0	0	0	0
Cluster-11369.0	408	309	5	1.50866998740214	1.79319971919117	0	0	0	11.3898691110518	0.418572930578841	1.3632924484427	0	1.61458276243821	0
Cluster-1137.0	505	406	21	6.03467994960858	7.77053211649508	7.73873240824046	6.54922814256243	27.2739296042886	12.425311757511	6.27859395868262	5.11234668166011	15.0854895615172	1.61458276243821	46.0245012149661
Cluster-11379.0	366	267	2	3.01733997480429	2.98866619865196	0	0	0	0	0.837145861157682	0.340823112110674	0	1.61458276243821	3.54034624730508
Cluster-11381.0	447	348	2	4.02311996640572	3.58639943838235	0.967341551030058	7.85907377107491	5.19503421034069	6.2126558787555	1.25571879173652	0.340823112110674	3.01709791230343	1.61458276243821	3.54034624730508
Cluster-11384.0	363	264	1	4.02311996640572	2.39093295892156	2.90202465309017	2.61969125702497	0	6.2126558787555	0.418572930578841	0.340823112110674	0	6.45833104975283	3.54034624730508
Cluster-11387.0	324	225	10	3.520229970605	4.18413267811274	14.5101232654509	13.0984562851249	10.3900684206814	3.10632793937775	5.44144809752494	1.3632924484427	0	29.0624897238877	24.7824237311356
Cluster-11388.1	322	223	22	5.02889995800715	8.36826535622547	5.80404930618035	9.16891939958739	0	12.7751878277496	4.043050350942	3.06740800899606	9.05129373691029	1.61458276243821	14.1613849892203
Cluster-1139.0	457	358	1	1.50866998740214	0	0.967341551030058	0	0	2.0708852929185	0	0.340823112110674	0	0	0
Cluster-11392.0	343	244	200	110.635799076157	88.4645194800979	68.6812501231341	72.0415095681867	187.021231572265	302.349252766101	107.991816089341	49.078528143937	340.932064090288	158.229110718944	474.406397138881
Cluster-11394.0	1230	1131	8	2.01155998320286	8.36826535622547	0.967341551030058	11.7886106566124	7.79255131551104	1.03544264645925	1.67429172231536	4.08987734532809	6.03419582460686	0	31.8631162257457
Cluster-1140.0	342	243	0	0.502889995800715	1.79319971919117	0	0	6.49379276292586	11.3898691110518	2.09286465289421	1.02246933633202	1.50854895615172	0	0
Cluster-11402.0	770	671	1	4.02311996640572	1.79319971919117	0.967341551030058	0	0	2.0708852929185	4.60430223636725	2.04493867266404	1.50854895615172	4.84374828731462	10.6210387419152
Cluster-11404.0	391	292	11.3157	7.91503593290703	3.83151190799859	9.1908281573227	10.9156378405776	20.8157228257036	2.5719152806872	3.52607929584269	1.7452972171897	4.00706807928843	1.61458276243821	17.9501927361613
Cluster-11404.1	381	282	5.68435	7.17166394111441	1.54808724957493	5.31929510812816	11.3517378441346	6.45818080341398	7.7825111839053	2.75251466283993	1.32211079180636	2.02712774531843	0	24.5339622314997
Cluster-11405.0	1180	1081	11	5.53178995380786	9.56373183568626	3.86936620412023	6.54922814256243	12.9875855258517	14.4961970504295	2.09286465289421	8.86140091487752	9.05129373691029	8.07291381219103	35.4034624730508
Cluster-11406.0	531	432	0	0.502889995800715	2.39093295892156	0	1.30984562851248	3.89627565775552	6.2126558787555	2.51143758347305	2.38576178477472	1.50854895615172	1.61458276243821	3.54034624730508
Cluster-11414.0	579	480	7	3.520229970605	3.58639943838235	1.93468310206012	1.30984562851248	6.49379276292586	10.3544264645925	2.93001051405189	0.340823112110674	3.01709791230343	0	0
Cluster-11419.0	2031	1932	1053	654.25988453673	584.583108456322	365.655106289362	499.051184463257	375.341221697115	1529.34878882031	562.980591628541	407.965265196477	407.308218160963	376.197783648102	998.377641740033
Cluster-1143.0	3235	3136	33	38.722529676655	22.7138631097549	14.5101232654509	19.6476844276873	10.3900684206814	78.693641130903	30.5558239322554	10.5655164754309	18.1025874738206	19.3749931492585	38.9438087203559
Cluster-11439.0	380	281	111	33.6936297186479	44.8299929797793	5.80404930618035	26.1969125702497	101.303167101643	126.324002868029	52.3216163223552	31.6965494262927	82.9701925883443	9.68749657462924	67.2665786987966
Cluster-11440.0	1366	1267	4	5.02889995800715	1.79319971919117	2.90202465309017	2.61969125702497	5.19503421034069	9.31898381813325	0.418572930578841	0.340823112110674	0	3.22916552487641	0
Cluster-11443.0	849	750	11	3.520229970605	0.597733239730391	2.90202465309017	0	0	0	2.51143758347305	0.681646224221348	0	0	0
Cluster-11446.0	1265	1166	6	5.02889995800715	0	0.967341551030058	9.16891939958739	2.59751710517035	3.10632793937775	4.18572930578841	2.72658489688539	7.54274478075858	11.3020793370674	17.7017312365254
Cluster-11448.0	353	254	11	9.05201992441287	5.37959915757352	13.5427817144208	14.4083019136373	2.59751710517035	18.6379676362665	7.1157398198403	0.340823112110674	7.54274478075858	9.68749657462924	21.2420774838305
Cluster-11451.0	391	292	40.0804	17.4210649455288	21.882177079994	41.5956866942925	41.9150601123995	50.1245473301827	26.9215088079405	18.3554275809156	10.9063395875416	37.1071363685243	35.9995445627035	153.727498611982
Cluster-11453.0	635	536	0	3.01733997480429	2.39093295892156	2.90202465309017	1.30984562851248	0	1.03544264645925	0.837145861157682	1.02246933633202	1.50854895615172	1.61458276243821	7.08069249461017
Cluster-11454.0	319	220	0	0	0	0	0	0	0	0	0	0	0	0
Cluster-1146.0	320	221	46	47.7745496010679	34.0707946646323	43.5303697963526	48.464288254962	53.2491006559921	45.559476444207	45.2058765025148	25.5617334083005	49.7821155530066	53.2812311604608	162.855927376034
Cluster-11460.1	530	431	14	16.5953698614236	2.39093295892156	7.73873240824046	11.7886106566124	5.45814970550892	7.63583037860788	14.6500525702594	3.3178789140862	0	3.22916552487641	21.2420774838305
Cluster-11460.2	377	278	6	0	2.39093295892156	0	1.30984562851248	2.33440161000212	5.82492402536237	0	0.771998431241887	0	1.61458276243821	0
Cluster-11460.3	452	353	7	6.53756994540929	8.96599859595587	4.83670775515029	14.4083019136373	11.6888269732666	8.283541171674	5.86002102810378	2.38576178477472	4.52564686845515	6.45833104975283	7.08069249461017
Cluster-11465.0	366	267	0	0.502889995800715	0	0	0	0	2.0708852929185	0.418572930578841	0	0	0	0
Cluster-1147.0	629	530	0	0	0	0	0	0	0	0	0	0	0	0
Cluster-11475.0	524	425	22	8.54912992861215	10.759198315147	0	5.23938251404994	0	27.9569514543998	8.37145861157682	1.3632924484427	0	3.22916552487641	10.6210387419152
Cluster-11477.0	384	285	3	3.01733997480429	0.597733239730391	0.967341551030058	0	0	4.141770585837	0.418572930578841	1.3632924484427	0	0	0
Cluster-11479.0	285	186	36	4.52600996220643	13.747864513799	10.6407570613306	11.7886106566124	7.79255131551104	14.4961970504295	9.62717740331335	7.8389315785455	10.559842693062	9.68749657462924	14.1613849892203
Cluster-11484.0	653	554	0	0.502889995800715	1.79319971919117	0	3.92953688553745	0	0	0.418572930578841	0.340823112110674	4.52564686845515	0	0
Cluster-11485.0	3465	3366	294	196.127098362279	176.331305720465	143.166549552449	141.463327879348	162.344819073147	475.268174724796	185.009235315848	104.632695417977	159.906189352082	95.2603829838542	339.873239741288
Cluster-1149.0	287	188	6	0	2.98866619865196	0	3.92953688553745	6.49379276292586	8.283541171674	2.51143758347305	2.04493867266404	6.03419582460686	4.84374828731462	3.54034624730508
Cluster-11493.0	335	236	0	0	0	0	0	0	0	0	0.340823112110674	1.50854895615172	0	3.54034624730508
Cluster-11494.0	453	354	0	1.50866998740214	0	0	0	0	1.03544264645925	0	0.340823112110674	1.50854895615172	0	0
Cluster-11495.0	533	434	0	0	0	0	0	3.89627565775552	1.03544264645925	0.418572930578841	0	0	0	0
Cluster-11500.0	3562	3463	124.556	102.329565015517	72.2868693467948	148.263472184826	241.640321547983	157.180955068068	174.850022494341	103.534014378676	49.2929058814546	274.724867502701	185.987017570782	525.210365787709
Cluster-11500.1	3314	3215	129.444	127.994053061211	104.642169613401	50.0411588397155	91.0604680941879	72.6991788636524	259.000446372085	102.822440396692	38.2986339309885	105.429318592635	52.9713927283489	214.72022972593
Cluster-11503.0	291	192	14	7.04045994121001	8.96599859595587	12.5754401633908	2.61969125702497	12.9875855258517	5.17721323229625	4.60430223636725	1.3632924484427	6.03419582460686	8.07291381219103	3.54034624730508
Cluster-11507.0	240	141	60	6.03467994960858	37.0594608632842	30.9549296329618	1.30984562851248	15.5851026310221	99.402494060088	14.6500525702594	22.1535022871938	30.1709791230343	11.3020793370674	24.7824237311356
Cluster-11508.0	327	228	31	2.01155998320286	15.5410642329902	4.83670775515029	2.61969125702497	16.8838611836072	42.4531485048293	7.95288568099798	7.8389315785455	19.6111364299723	0	28.3227699784407
Cluster-11509.0	1077	978	66	17.0982598572243	21.5183966302941	52.2364437556231	112.646724052074	107.796959864569	64.1974440804735	12.9757608479441	12.9512782602056	40.7308218160963	29.0624897238877	148.694542386813
Cluster-11510.0	313	214	5	1.00577999160143	0	0	0	0	2.0708852929185	0	0	0	0	0
Cluster-11516.0	562	463	0	1.50866998740214	1.19546647946078	0.967341551030058	0	0	3.10632793937775	1.67429172231536	1.3632924484427	3.01709791230343	0	10.6210387419152
Cluster-11517.0	2075	1976	178	79.9595093323137	144.053710775024	58.0404930618035	45.844596997937	92.2118572335473	249.541677796679	89.574607143872	76.3443771127909	61.8505072022203	53.2812311604608	138.073503644898
Cluster-11518.1	5658	5559	1677	1021.87247146705	748.36201614245	890.921568498683	1573.12459984349	1223.43055653523	3343.44430541692	925.046176579239	537.137224686422	1111.80058068381	1010.72880928632	3388.11135867096
Cluster-11526.0	668	569	21	6.53756994540929	10.759198315147	8.70607395927052	6.54922814256243	9.09130986809621	22.7797382221035	8.79003154215567	2.72658489688539	10.559842693062	20.9895759116967	24.7824237311356
Cluster-11527.0	452	353	9	1.00577999160143	0.597733239730391	3.86936620412023	1.30984562851248	0	7.24809852521475	3.76715637520957	0.681646224221348	4.52564686845515	0	7.08069249461017
Cluster-11528.0	1020	921	1375	1015.83779151744	991.041711472988	764.199825313746	1054.42573095255	751.981201946815	2128.87008112022	769.755619334489	619.275594705094	1161.58269623682	1038.17671624777	3097.80296639195
Cluster-11533.0	2167	2068	68	65.8785894498937	45.4277262195097	129.623767838028	280.306964501672	198.710058545531	192.592332241421	45.2058765025148	42.2620659017236	111.632622755227	98.4895485087306	545.213322084983
Cluster-11535.0	1431	1332	280	173.999938547047	176.331305720465	252.476144818845	225.293448104147	303.90950130493	403.822632119108	125.571879173652	84.5241318034471	531.009232565404	505.364404643159	1083.34595167536
Cluster-11539.0	343	244	5.24995	1.6361676880375	0.866235011017283	0	0	0	15.0741811356831	1.93914374413913	2.94598295884439	3.01709791230343	1.61458276243821	0
Cluster-11539.1	838	739	136.75	53.6814954917431	49.941090366066	18.3794894695711	23.5772213132247	51.9503421034069	222.042391992015	68.3810039498735	41.7017527054136	81.4616436321926	32.2916552487641	53.1051937095762
Cluster-11544.0	1470	1371	0	1.00577999160143	0.597733239730391	10.6407570613306	17.0279931706623	10.3900684206814	2.0708852929185	0	0.340823112110674	0	11.3020793370674	17.7017312365254
Cluster-11545.0	1453	1354	213	76.9421693575094	134.489978939338	307.614613227558	155.871629792986	212.996402623968	268.179645432946	89.1560342132932	97.8162331757634	202.14556012433	372.968618123226	499.188820870017
Cluster-11546.0	562	463	9	6.53756994540929	8.36826535622547	2.90202465309017	9.16891939958739	9.09130986809621	6.2126558787555	4.18572930578841	4.08987734532809	6.03419582460686	0	24.7824237311356
Cluster-11560.0	1646	1547	102	54.3121195464772	43.6345265003186	21.2815141226613	23.5772213132247	19.4813782887776	126.324002868029	45.6244494330937	38.8538347806168	9.05129373691029	16.1458276243821	42.484154967661
Cluster-11567.0	1897	1798	582	238.369858009539	276.152756755441	168.31742987923	197.786689905385	272.739296042886	852.169298035963	307.232531044869	234.145478020033	256.453322545792	229.270752266225	573.536092063423
Cluster-1157.0	787	688	129	66.3814794456944	53.7959915757352	60.9425177148936	77.2808920822366	101.303167101643	108.721477878221	85.3888778380836	44.3070045743876	98.0556821498615	92.0312174589778	194.71904360178
Cluster-11572.0	386	287	0	0	1.79319971919117	0.967341551030058	0	0	7.24809852521475	0	1.02246933633202	3.01709791230343	0	3.54034624730508
Cluster-11573.0	1291	1192	70	21.6242698194307	46.0254594592401	46.4323944494428	24.8870669417372	38.9627565775552	97.3316087671695	23.0215111818363	23.8576178477472	28.6624301668826	24.2187414365731	74.3472711934067
Cluster-11575.0	453	354	81	10.560689911815	38.254927342745	7.73873240824046	0	2.59751710517035	46.5949190906663	11.3014691256287	19.4269173903084	7.54274478075858	0	10.6210387419152
Cluster-11577.0	312	213	47.2714	16.7444264561789	9.22756666166189	16.3843475205716	25.3174822152664	75.049672092121	57.2809978349197	18.08528061152	7.69288887500607	57.1801904888702	8.39681526016376	139.799422440459
Cluster-11577.1	210	111	65.7286	1.86250338844753	38.5910925167694	22.3093145206307	16.5975778971331	10.6684183536714	69.0430050331089	6.1919493620528	22.2995449907332	3.16181301366706	17.4365250846752	44.2985824194048
Cluster-1158.0	346	247	4	0.502889995800715	1.19546647946078	2.90202465309017	9.16891939958739	3.89627565775552	3.10632793937775	0.418572930578841	0.681646224221348	0	4.84374828731462	0
Cluster-11584.0	374	275	3	1.50866998740214	0	1.93468310206012	1.30984562851248	0	0	1.25571879173652	0.681646224221348	0	0	3.54034624730508
Cluster-11599.0	217	118	12	3.01733997480429	5.37959915757352	2.90202465309017	0	0	3.10632793937775	0.418572930578841	1.02246933633202	0	1.61458276243821	0
Cluster-11602.0	1061	962	49	15.5895898698222	8.96599859595587	3.86936620412023	78.5907377107491	11.6888269732666	51.7721323229625	14.6500525702594	5.79399290588145	3.01709791230343	1.61458276243821	120.371772408373
Cluster-11608.0	394	295	13	11.0635799076157	7.77053211649508	0	1.30984562851248	0	24.850623515022	3.76715637520957	7.49810846643482	0	0	0
Cluster-11614.0	355	256	7	4.52600996220643	1.79319971919117	1.93468310206012	0	0	4.141770585837	4.60430223636725	1.3632924484427	0	0	0
Cluster-11616.0	2241	2142	112	102.589559143346	58.5778574935783	118.983010776697	113.956569680586	125.979579600762	156.351839615347	78.6917109488221	34.423134323178	113.141171711379	175.989521105765	392.978433450864
Cluster-11623.0	424	325	37	14.08091988242	11.3569315548774	12.5754401633908	10.4787650280999	15.5851026310221	66.268329373392	23.0215111818363	14.9962169328696	18.1025874738206	8.07291381219103	7.08069249461017
Cluster-11634.0	448	349	0	0	0	0	0	0	1.03544264645925	2.09286465289421	0	0	1.61458276243821	0
Cluster-11635.0	352	253	6	0.502889995800715	0	1.93468310206012	0	0	11.3898691110518	0.418572930578841	0.681646224221348	1.50854895615172	0	0
Cluster-11636.0	212	113	22	7.54334993701072	7.77053211649508	18.3794894695711	9.16891939958739	14.2863440784369	17.6025249898073	8.79003154215567	4.77152356954943	7.54274478075858	12.9166620995057	38.9438087203559
Cluster-11641.0	520	421	8	4.52600996220643	3.58639943838235	0	5.23938251404994	5.19503421034069	19.6734102827258	10.0457503338922	2.72658489688539	1.50854895615172	1.61458276243821	14.1613849892203
Cluster-11650.0	602	503	3	3.01733997480429	6.5750656370343	0.967341551030058	2.61969125702497	0	1.03544264645925	2.09286465289421	3.74905423321741	0	0	10.6210387419152
Cluster-11658.0	316	217	19	11.5664699034164	11.4862810279551	2.90202465309017	7.97075120936188	23.2840134548917	22.7797382221035	10.0457503338922	5.94576143770434	7.54274478075858	6.45833104975283	22.2954367027912
Cluster-11666.0	216	117	22	0	7.77053211649508	17.412147918541	2.61969125702497	10.3900684206814	6.2126558787555	1.25571879173652	8.86140091487752	7.54274478075858	0	0
Cluster-11668.0	379	280	30	3.520229970605	12.5523980343382	20.3141725716312	9.16891939958739	20.7801368413628	8.283541171674	6.27859395868262	10.2246933633202	22.6282343422757	4.84374828731462	46.0245012149661
Cluster-1167.0	563	464	21	13.5780298866193	17.3342639521813	23.2161972247214	30.1264494557872	22.0788953939479	25.8860661614813	14.2314796396806	8.52057780276684	1.50854895615172	14.5312448619439	31.8631162257457
Cluster-11670.0	243	144	378.546	1.00577999160143	5.37959915757352	0	40.1558064487444	2.64618158813571	429.142311152976	2.09286465289421	4.08987734532809	1.50854895615172	3.22916552487641	88.5086561826271
Cluster-11670.1	542	443	967.61	253.231263165442	882.122760529317	188.428460725145	252.57098331792	209.107919517528	1404.9507092747	351.394905231451	686.097374065513	214.535272701204	201.582272473173	727.243764736421
Cluster-11671.0	2903	2804	151	100.577999160143	70.5325222881862	52.2364437556231	100.858113395461	81.8217888128659	180.16702048391	74.0874087124549	43.9661814622769	76.9359967637375	59.7395622102136	162.855927376034
Cluster-11676.1	305	206	32.6435	13.2525091923375	36.8339958852579	20.1610424041032	4.8980236448033	22.5402144318262	67.3675552868731	12.8533701230428	9.8095367304582	12.7942601504452	29.8558956933499	37.7393829270227
Cluster-11676.2	1343	1244	99.3565	63.6895092981731	71.9533341990253	76.5731126989026	123.466834850964	82.6592283275728	280.540759746376	52.862412548663	54.9468204882586	79.2271809183407	60.5607390031897	270.270740588519
Cluster-11704.0	1288	1189	2	3.520229970605	5.37959915757352	0.967341551030058	7.85907377107491	5.19503421034069	7.24809852521475	1.67429172231536	0.681646224221348	3.01709791230343	8.07291381219103	7.08069249461017
Cluster-11705.0	665	566	21	9.55490992021358	13.1501312740686	30.9549296329618	37.9855232268621	25.9751710517035	9.31898381813325	5.02287516694609	2.72658489688539	13.5769406053654	11.3020793370674	17.7017312365254
Cluster-11708.0	615	516	47	22.6300498110322	19.1274636713725	15.4774648164809	28.8166038272747	27.2739296042886	41.41770585837	39.3458554744111	18.7452711660871	4.52564686845515	14.5312448619439	10.6210387419152
Cluster-11709.1	283	184	20	1.00577999160143	11.3569315548774	12.5754401633908	10.4787650280999	12.9875855258517	31.0632793937775	2.93001051405189	10.2246933633202	25.6453322545792	22.6041586741349	14.1613849892203
Cluster-1171.0	873	774	19	9.05201992441287	0	4.83670775515029	11.7886106566124	9.09130986809621	11.3898691110518	12.5571879173652	4.77152356954943	4.52564686845515	3.22916552487641	14.1613849892203
Cluster-11719.0	496	397	2	0.502889995800715	0	0	0	0	1.03544264645925	0.837145861157682	0	0	0	0
Cluster-11727.0	548	449	10	10.560689911815	22.1161298700245	15.4774648164809	14.4083019136373	11.6888269732666	11.3898691110518	5.44144809752494	7.15728535432415	9.05129373691029	9.68749657462924	53.1051937095762
Cluster-1174.0	470	371	2	1.00577999160143	0	0	9.16891939958739	0	1.03544264645925	1.25571879173652	1.02246933633202	1.50854895615172	0	0
Cluster-11743.0	399	300	0	0	0	0	0	11.6888269732666	0	0	0	6.03419582460686	0	0
Cluster-1175.0	331	232	0	0	0	1.93468310206012	1.30984562851248	0	0	0	0	1.50854895615172	0	0
Cluster-11754.0	349	250	116	91.5259792357301	64.5551898908822	88.9954226947653	61.5627445400868	44.1577907878959	108.721477878221	79.9474297405587	37.8313654442848	76.9359967637375	92.0312174589778	180.557658612559
Cluster-11754.1	2104	2005	549.471	308.11567152714	436.857522389634	360.912230664661	285.29223696379	372.013802285392	669.24282289924	379.019044357932	226.825620041232	438.102228002888	415.228707347283	962.768839184639
Cluster-11754.2	277	178	2	0.502889995800715	0	0	0	1.29875855258517	4.141770585837	1.25571879173652	1.02246933633202	4.52564686845515	0	10.6210387419152
Cluster-11754.3	1171	1072	807.529	592.56031095194	648.026514521306	529.041996282992	611.952018567262	572.183665444029	1059.94121947448	512.542553493791	311.334073981522	572.625572618761	553.520950115641	1200.38271791877
Cluster-11769.0	277	178	14	2.01155998320286	2.98866619865196	7.73873240824046	2.61969125702497	2.59751710517035	6.2126558787555	1.67429172231536	2.72658489688539	13.5769406053654	6.45833104975283	31.8631162257457
Cluster-11770.0	1997	1898	246	326.878497270465	254.036626885416	865.770688171902	1095.03094543644	613.014036820202	183.273348423287	153.197692591856	59.6440446193679	460.107431626273	411.718604421743	1688.74515996452
Cluster-11778.0	368	269	5	6.03467994960858	1.79319971919117	0	0	0	3.10632793937775	2.09286465289421	3.06740800899606	1.50854895615172	1.61458276243821	0
Cluster-11779.0	361	262	0	1.50866998740214	0	0	0	0	0	0	0	0	0	0
Cluster-11787.1	4828	4729	1810	986.670171761003	1053.80370164468	1083.42253715366	1131.70662303479	1010.43415391126	2407.40415301776	804.497172572533	492.148573887813	710.526558347458	884.791353816137	1649.80135124417
Cluster-11788.0	672	573	6	2.01155998320286	10.759198315147	8.70607395927052	0	0	13.4607544039703	3.34858344463073	0.340823112110674	0	0	0
Cluster-11790.0	319	220	0	0	0	0	1.30984562851248	0	0	1.25571879173652	0	0	0	0
Cluster-11792.0	380	281	0	0	0.597733239730391	0	0	0	0	0	0	0	0	0
Cluster-11799.0	642	543	7	4.02311996640572	2.98866619865196	1.93468310206012	0	0	5.17721323229625	4.18572930578841	1.70411556055337	3.01709791230343	1.61458276243821	0
Cluster-11802.0	552	453	3	3.520229970605	4.18413267811274	0	1.30984562851248	0	1.03544264645925	0	1.3632924484427	0	1.61458276243821	3.54034624730508
Cluster-11808.0	521	422	5	3.01733997480429	0	0	0	0	0	0.837145861157682	0	0	1.61458276243821	0
Cluster-1181.0	748	649	6	5.02889995800715	2.98866619865196	0	3.92953688553745	0	6.2126558787555	0.418572930578841	0	3.01709791230343	0	0
Cluster-11811.0	417	318	8	1.00577999160143	2.98866619865196	4.83670775515029	6.54922814256243	1.29875855258517	33.134164686696	2.93001051405189	1.02246933633202	7.54274478075858	3.22916552487641	21.2420774838305
Cluster-11814.0	1157	1058	258.705	235.072911197069	130.305846261225	251.302759517446	725.654478195917	460.702127565776	705.727679989878	126.827597965389	141.100768413819	365.068847388715	214.657163683397	1348.87192022324
Cluster-11814.1	550	451	45	22.6300498110322	26.8979957878676	12.7816773820704	30.1264494557872	19.8389265183043	51.7721323229625	12.9757608479441	9.54304713909887	22.6282343422757	4.92623732064759	38.9438087203559
Cluster-11817.0	558	459	63	46.7687696094665	46.6231926989705	48.3670775515029	79.9005833392616	79.2242717076956	63.1620014340143	47.2987411554091	23.1759716235258	58.8334092899169	51.6666483980226	169.936619870644
Cluster-11820.0	397	298	4	1.00577999160143	0	0	0	0	4.141770585837	1.67429172231536	0.340823112110674	0	0	0
Cluster-11822.0	249	150	91	10.0577999160143	40.6458603016666	40.6283451432624	30.1264494557872	35.0664809197997	73.5164278986068	21.3472194595209	28.2883183051859	111.632622755227	37.1354035360787	127.452464902983
Cluster-11824.0	338	239	6	0	2.39093295892156	1.93468310206012	5.23938251404994	3.89627565775552	7.24809852521475	2.09286465289421	2.04493867266404	3.01709791230343	0	7.08069249461017
Cluster-11831.1	386	287	107	29.6705097522422	54.3937248154656	5.80404930618035	15.7181475421498	20.7801368413628	135.642986686162	35.1601261686227	11.5879858117629	7.54274478075858	12.9166620995057	17.7017312365254
Cluster-11832.0	664	565	215	107.115569105552	173.940372761544	93.8321304499156	69.4218183111617	61.0416519715031	398.645418886811	108.828961950499	65.77886063736	123.701014404441	124.322872707742	283.227699784407
Cluster-11834.0	203	104	0	1.00577999160143	0	0	0	0	0	0	0	0	0	0
Cluster-11840.0	1448	1349	323	123.208048971175	167.96304036424	580.404930618035	447.96720495127	419.499012485011	636.797227572439	183.753516524111	170.070732943226	841.770317532657	1149.582926856	2341.8859373986
Cluster-1185.0	452	353	16	12.0693598992172	24.507062828946	0	5.23938251404994	0	3.10632793937775	1.25571879173652	1.02246933633202	0	6.45833104975283	10.6210387419152
Cluster-11853.0	355	256	11	2.01155998320286	2.39093295892156	0.967341551030058	1.30984562851248	0	7.24809852521475	2.93001051405189	1.02246933633202	0	3.22916552487641	0
Cluster-11860.0	362	263	111	114.658919042563	77.1075879252205	60.9425177148936	115.266415309099	85.7180644706214	221.58472634228	89.1560342132932	38.8538347806168	135.769406053654	148.541614144315	276.147007289796
Cluster-11862.0	328	229	0	0.502889995800715	1.79319971919117	0	0	0	4.141770585837	1.67429172231536	0	0	0	0
Cluster-11865.0	1080	981	2653	2588.37480838628	2619.8647897383	673.26971951692	1256.14195774347	644.184242082246	649.22253932995	127.246170895968	74.9810846643482	214.213951773544	414.947769946619	782.416520654423
Cluster-11867.0	650	551	13	2.51444997900357	7.17279887676469	25.1508803267815	47.1544426264495	24.6764124991183	10.3544264645925	5.44144809752494	8.52057780276684	10.559842693062	30.6770724863259	74.3472711934067
Cluster-11873.0	445	346	31	1.00577999160143	19.7251969111029	7.73873240824046	15.7181475421498	5.19503421034069	24.850623515022	6.27859395868262	14.9962169328696	12.0683916492137	4.84374828731462	46.0245012149661
Cluster-11878.0	1975	1876	3063	1509.17287739795	2086.6867398988	2989.08539268288	4187.57647435441	3932.6408972279	6669.28608584403	1423.98510982922	1581.07841708142	3498.32502931583	2646.30114763622	11782.2723110313
Cluster-11882.0	477	378	3	7.04045994121001	5.37959915757352	1.93468310206012	0	2.59751710517035	13.4607544039703	2.93001051405189	0.340823112110674	0	0	7.08069249461017
Cluster-11884.0	482	383	8	2.01155998320286	0	4.83670775515029	3.92953688553745	5.19503421034069	1.03544264645925	2.93001051405189	2.38576178477472	0	3.22916552487641	14.1613849892203
Cluster-11887.0	491	392	0	1.00577999160143	0.597733239730391	0.967341551030058	0	0	6.2126558787555	0	0.340823112110674	0	0	0
Cluster-11889.0	618	519	5	9.05201992441287	10.1614650754166	2.90202465309017	14.4083019136373	3.89627565775552	11.3898691110518	5.02287516694609	4.43070045743876	0	3.22916552487641	24.7824237311356
Cluster-11894.0	2241	2142	619.961	196.086364272619	325.524326890691	148.711351322953	146.884778935762	158.994022007477	842.9321141869	231.946748032167	195.571118191347	236.63400635987	295.378228891495	394.858357308183
Cluster-11894.1	1978	1879	578.039	316.35854144831	556.729934951366	419.118139131691	244.759063989471	321.546642449037	792.031824572256	348.195333750107	344.974337616182	445.230121820705	463.475669454462	723.891056840223
Cluster-11899.0	523	424	0	2.01155998320286	0.597733239730391	0.967341551030058	0	1.29875855258517	7.24809852521475	0.837145861157682	0	0	3.22916552487641	0
Cluster-11907.0	559	460	26	9.05201992441287	5.37959915757352	0.967341551030058	7.85907377107491	2.59751710517035	27.9569514543998	10.8828961950499	2.38576178477472	0	0	14.1613849892203
Cluster-11911.0	554	455	11	3.01733997480429	2.39093295892156	1.93468310206012	3.92953688553745	2.59751710517035	10.3544264645925	4.18572930578841	2.04493867266404	4.52564686845515	0	7.08069249461017
Cluster-11920.0	251	152	43.1504	10.560689911815	26.8979957878676	15.4774648164809	5.23938251404994	2.59751710517035	64.1974440804735	4.18572930578841	0.681646224221348	1.50854895615172	6.45833104975283	0
Cluster-11921.0	234	135	1	1.50866998740214	0.597733239730391	0	0	0	0	0.837145861157682	0.340823112110674	0	1.61458276243821	3.54034624730508
Cluster-11934.0	314	215	4	0	0.597733239730391	0.967341551030058	0	0	1.03544264645925	2.09286465289421	0	0	0	3.54034624730508
Cluster-11937.0	453	354	2	0	0	0	0	0	0	0	0	0	0	7.08069249461017
Cluster-11938.0	478	379	0	1.00577999160143	0.597733239730391	0	0	0	5.17721323229625	2.51143758347305	1.02246933633202	3.01709791230343	3.22916552487641	3.54034624730508
Cluster-11941.0	215	116	3	3.520229970605	2.98866619865196	5.80404930618035	1.30984562851248	5.19503421034069	3.10632793937775	0.418572930578841	2.04493867266404	1.50854895615172	4.84374828731462	3.54034624730508
Cluster-11942.0	364	265	2	0.502889995800715	7.77053211649508	5.80404930618035	5.23938251404994	3.89627565775552	7.24809852521475	1.67429172231536	2.04493867266404	0	4.84374828731462	14.1613849892203
Cluster-11945.0	759	660	0	0	0	0	0	0	1.03544264645925	0	0	0	0	0
Cluster-11947.0	319	220	0	0	0	0	0	0	2.0708852929185	0	0	0	0	0
Cluster-11948.0	327	228	9	3.520229970605	0	6.77139085721041	0	0	0	0.837145861157682	0	0	4.84374828731462	0
Cluster-1195.0	1199	1100	0	2.01155998320286	0.597733239730391	0.967341551030058	0	2.59751710517035	2.0708852929185	1.67429172231536	1.02246933633202	0	3.22916552487641	0
Cluster-11953.0	561	462	43	16.5953698614236	20.3229301508333	9.67341551030058	9.16891939958739	12.9875855258517	38.3113779189923	11.7200420562076	19.0860942781977	12.0683916492137	9.68749657462924	21.2420774838305
Cluster-11956.0	608	509	0	0	1.19546647946078	0	0	0	2.0708852929185	0	0	0	0	0
Cluster-11958.0	1529	1430	216	121.699378983773	128.512646542034	124.787060082877	124.435334708686	119.485786837836	171.883479312236	86.2260236992413	57.9399290588145	84.478741544496	72.6562243097193	166.396273623339
Cluster-11959.0	313	214	3	3.01733997480429	4.18413267811274	0.967341551030058	1.30984562851248	0	3.10632793937775	2.93001051405189	0.340823112110674	0	3.22916552487641	3.54034624730508
Cluster-1196.0	674	575	15	65.3756994540929	19.7251969111029	18.3794894695711	64.1824357971118	31.1702052620442	4.141770585837	6.27859395868262	6.81646224221348	1.50854895615172	22.6041586741349	35.4034624730508
Cluster-11961.0	509	410	5	16.5953698614236	5.37959915757352	21.2815141226613	35.3658319698371	14.2863440784369	4.141770585837	2.09286465289421	0.340823112110674	13.5769406053654	12.9166620995057	60.1858862041864
Cluster-11962.0	1340	1241	10	25.1444997900357	11.9546647946078	39.6610035922324	78.5907377107491	20.7801368413628	18.6379676362665	8.37145861157682	4.08987734532809	15.0854895615172	12.9166620995057	60.1858862041864
Cluster-11963.0	1754	1655	20	36.7109696934522	25.7025293084068	36.7589789391422	55.0135163975244	28.5726881568738	36.2404926260738	22.1843653206786	12.2696320359843	9.05129373691029	19.3749931492585	130.992811150288
Cluster-11965.0	317	218	10	3.01733997480429	6.5750656370343	0	3.92953688553745	10.3900684206814	11.3898691110518	0.837145861157682	2.04493867266404	4.52564686845515	3.22916552487641	3.54034624730508
Cluster-11967.0	3011	2912	50	22.6300498110322	47.8186591784313	24.1835387757514	40.605214483887	40.2615151301404	51.7721323229625	15.0686255008383	20.7902098387511	24.1367832984274	3.22916552487641	53.1051937095762
Cluster-11968.0	377	278	25	17.601149853025	8.36826535622547	12.5754401633908	23.5772213132247	14.2863440784369	27.9569514543998	14.2314796396806	2.72658489688539	3.01709791230343	3.22916552487641	31.8631162257457
Cluster-1197.0	461	362	5	1.50866998740214	7.17279887676469	18.3794894695711	23.5772213132247	20.7801368413628	2.0708852929185	4.60430223636725	0.340823112110674	9.05129373691029	11.3020793370674	10.6210387419152
Cluster-11979.0	367	268	4	3.520229970605	2.98866619865196	12.5754401633908	9.16891939958739	9.09130986809621	8.283541171674	1.67429172231536	1.02246933633202	18.1025874738206	37.1354035360787	35.4034624730508
Cluster-11984.0	357	258	4	1.50866998740214	4.18413267811274	3.86936620412023	2.61969125702497	1.29875855258517	10.3544264645925	2.51143758347305	0.681646224221348	6.03419582460686	3.22916552487641	0
Cluster-11985.0	333	234	0	0	0	0	0	0	0	0	0	0	0	0
Cluster-11986.0	350	251	1	0	1.79319971919117	0	0	0	0	0	0	0	0	0
Cluster-11988.0	324	225	0	0.502889995800715	1.19546647946078	0	0	0	1.03544264645925	0	0.340823112110674	0	0	0
Cluster-12000.0	745	646	64	56.3236795296801	20.9206633905637	8.70607395927052	9.16891939958739	2.59751710517035	138.74931462554	61.9487937256685	25.5617334083005	10.559842693062	14.5312448619439	7.08069249461017
Cluster-12003.0	1084	985	8	4.52600996220643	1.19546647946078	5.80404930618035	5.23938251404994	2.59751710517035	6.2126558787555	3.76715637520957	0.340823112110674	6.03419582460686	1.61458276243821	10.6210387419152
Cluster-12004.0	371	272	18	3.520229970605	0.597733239730391	0.967341551030058	2.61969125702497	7.79255131551104	7.24809852521475	2.51143758347305	0	0	0	3.54034624730508
Cluster-12013.0	547	448	0	1.00577999160143	8.36826535622547	0	2.61969125702497	1.29875855258517	2.0708852929185	0	2.72658489688539	4.52564686845515	0	0
Cluster-12015.0	597	498	2	1.00577999160143	1.79319971919117	0.967341551030058	3.92953688553745	2.59751710517035	4.141770585837	0.418572930578841	0.340823112110674	0	0	0
Cluster-12025.0	387	288	16	4.52600996220643	13.747864513799	1.93468310206012	3.92953688553745	7.79255131551104	15.5316396968888	9.20860447273451	6.13481601799213	4.52564686845515	3.22916552487641	0
Cluster-12030.0	577	478	3494.27	637.689659175096	955.637971683757	3504.31084959251	5456.04407946219	2850.73606016788	6599.49725147268	1204.59847972493	470.533572117754	3095.63297096069	4439.18228453048	31988.7631140626
Cluster-12030.5	957	858	1104.73	243.372104797769	248.19677313325	513.062481201526	400.270486234616	639.02167683572	2258.71458898621	515.317692023529	140.902750185683	813.015865879449	688.726110642216	2207.44128865719
Cluster-12031.0	410	311	0	0.502889995800715	5.37959915757352	1.93468310206012	2.61969125702497	0	0	0.418572930578841	1.70411556055337	4.52564686845515	4.84374828731462	7.08069249461017
Cluster-12033.0	771	672	6	7.54334993701072	1.19546647946078	1.93468310206012	0	0	9.31898381813325	10.8828961950499	1.70411556055337	0	1.61458276243821	0
Cluster-12036.0	524	425	3	2.01155998320286	3.58639943838235	5.80404930618035	1.30984562851248	7.79255131551104	4.141770585837	1.25571879173652	1.70411556055337	1.50854895615172	0	7.08069249461017
Cluster-12037.0	520	421	5	2.51444997900357	7.17279887676469	3.86936620412023	2.61969125702497	0	3.10632793937775	0	2.72658489688539	6.03419582460686	1.61458276243821	0
Cluster-1204.0	383	284	0	1.00577999160143	0	0	0	0	1.03544264645925	0.418572930578841	0	1.50854895615172	0	0
Cluster-12041.0	377	278	0	0	0	0.967341551030058	0	0	0	0	0	1.50854895615172	3.22916552487641	3.54034624730508
Cluster-1205.0	682	583	7	3.01733997480429	1.19546647946078	0	3.92953688553745	3.89627565775552	1.03544264645925	1.25571879173652	0.681646224221348	9.05129373691029	4.84374828731462	0
Cluster-12050.0	794	695	2	1.50866998740214	2.39093295892156	0	0	0	1.03544264645925	1.67429172231536	0.681646224221348	1.50854895615172	3.22916552487641	0
Cluster-12051.0	427	328	7	5.02889995800715	8.36826535622547	10.6407570613306	7.85907377107491	3.89627565775552	8.39371226925727	5.02287516694609	5.79399290588145	10.559842693062	1.61458276243821	7.08069249461017
Cluster-12056.0	414	315	0	0.502889995800715	1.19546647946078	0.967341551030058	0	1.29875855258517	0	1.25571879173652	0	0	0	3.54034624730508
Cluster-12060.0	636	537	0	5.02889995800715	2.39093295892156	2.90202465309017	2.61969125702497	0	4.141770585837	0	0.340823112110674	1.50854895615172	1.61458276243821	17.7017312365254
Cluster-12071.0	361	262	1	0	1.19546647946078	0	0	0	0	2.09286465289421	1.70411556055337	4.52564686845515	0	7.08069249461017
Cluster-12074.0	335	236	7	2.01155998320286	1.19546647946078	0.967341551030058	5.23938251404994	5.19503421034069	5.17721323229625	1.25571879173652	0.681646224221348	1.50854895615172	0	10.6210387419152
Cluster-12075.0	1152	1053	19	10.560689911815	19.1274636713725	26.1182218778116	6.54922814256243	3.89627565775552	6.2126558787555	6.69716688926146	4.77152356954943	13.5769406053654	17.7604103868203	14.1613849892203
Cluster-12076.0	316	217	0	1.00577999160143	0	0	0	0	1.03544264645925	0	0.681646224221348	0	0	0
Cluster-12079.0	1162	1063	55	17.601149853025	22.7138631097549	4.83670775515029	18.3378387991748	12.9875855258517	41.41770585837	21.3472194595209	16.3595093813123	12.0683916492137	3.22916552487641	42.484154967661
Cluster-12081.0	518	419	8	2.51444997900357	5.37959915757352	0.967341551030058	3.92953688553745	0	15.5316396968888	4.18572930578841	3.74905423321741	6.03419582460686	0	3.54034624730508
Cluster-12082.0	300	201	17	9.05201992441287	7.77053211649508	43.5303697963526	48.464288254962	50.6515835508217	79.7290837773623	14.2314796396806	17.0411556055337	60.3419582460686	33.9062380112023	162.855927376034
Cluster-12091.0	1275	1176	15	27.1560597732386	20.9206633905637	57.0731515107734	85.1399658533115	51.9503421034069	22.7797382221035	14.2314796396806	10.9063395875416	19.6111364299723	32.2916552487641	177.017312365254
Cluster-12092.0	595	496	0	4.52600996220643	2.98866619865196	0	2.61969125702497	2.59751710517035	7.24809852521475	2.09286465289421	2.38576178477472	3.01709791230343	4.84374828731462	7.08069249461017
Cluster-12094.0	792	693	37	10.0577999160143	25.7025293084068	21.2815141226613	6.54922814256243	11.6888269732666	36.2404926260738	8.79003154215567	12.2696320359843	31.679528079186	12.9166620995057	74.3472711934067
Cluster-12095.0	434	335	1	0.502889995800715	0.597733239730391	0	1.30984562851248	0	2.0708852929185	0.418572930578841	0.340823112110674	6.03419582460686	8.07291381219103	3.54034624730508
Cluster-12101.0	4059	3960	206	102.589559143346	139.271844857181	64.8118839190139	87.7596571103365	84.4193059180362	314.774564523612	107.991816089341	77.3668464491229	67.8847030268272	66.1978932599665	237.203198569441
Cluster-12102.0	338	239	3	9.55490992021358	10.1614650754166	10.6407570613306	1.30984562851248	5.19503421034069	6.2126558787555	3.34858344463073	3.40823112110674	3.01709791230343	1.61458276243821	3.54034624730508
Cluster-12104.0	1883	1784	96.5789	29.1670665774461	19.5747474546628	28.7755091184911	58.4720327950487	21.720697785145	108.651067778262	39.3055050439033	15.3790635347036	27.1538812107309	17.7604103868203	134.533157397593
Cluster-12104.1	498	399	11.4211	6.53812312440467	7.32324833320483	2.17939149422419	1.78081372270043	12.047011594484	4.21262592613421	5.06322559745389	2.68456481539327	0	0	7.08069249461017
Cluster-12110.0	351	252	0	0	0	0	0	0	0	0	1.02246933633202	0	1.61458276243821	0
Cluster-12118.0	484	385	32	29.1676197564415	21.5183966302941	38.6936620412023	62.8725901685993	64.9379276292587	34.1696073331553	17.5800630843113	14.9962169328696	48.2735665968549	19.3749931492585	120.371772408373
Cluster-12119.0	373	274	2	0	0	0	0	0	0	0	0	0	0	10.6210387419152
Cluster-12122.0	358	259	26	4.52600996220643	5.97733239730391	3.86936620412023	2.61969125702497	0	21.7442955756443	6.27859395868262	3.74905423321741	1.50854895615172	3.22916552487641	0
Cluster-1213.0	402	303	371	101.944854168729	50.566199788176	113.178961470517	47.1544426264495	30.5778414862101	318.783798450702	79.4727680372823	34.0823112110674	40.7308218160963	33.9062380112023	60.1858862041864
Cluster-12131.0	1554	1455	166	112.64735905936	90.2577191992891	115.113644572577	157.181475421498	158.448543415391	181.202463130369	67.8088147537723	39.8763041169488	125.209563360592	71.0416415472811	439.00293466583
Cluster-12132.0	823	724	2	2.01155998320286	0	1.93468310206012	0	0	2.0708852929185	1.25571879173652	1.3632924484427	0	0	0
Cluster-12133.1	259	160	58	12.0693598992172	13.1501312740686	9.67341551030058	26.1969125702497	11.6888269732666	36.2404926260738	15.0686255008383	15.677863157091	21.119685386124	8.07291381219103	28.3227699784407
Cluster-12135.0	374	275	5	2.01155998320286	4.78186591784313	0.967341551030058	1.30984562851248	6.49379276292586	10.3544264645925	2.51143758347305	3.06740800899606	1.50854895615172	1.61458276243821	0
Cluster-12136.1	836	737	5	3.520229970605	4.18413267811274	1.93468310206012	2.61969125702497	5.19503421034069	8.283541171674	2.09286465289421	1.3632924484427	0	3.22916552487641	0
Cluster-12142.0	279	180	9	6.03467994960858	14.3455977535294	3.86936620412023	1.30984562851248	1.29875855258517	13.4607544039703	2.09286465289421	0	0	0	0
Cluster-12149.0	730	631	6	2.51444997900357	5.37959915757352	5.80404930618035	2.61969125702497	11.6888269732666	5.17721323229625	2.09286465289421	2.04493867266404	1.50854895615172	4.84374828731462	10.6210387419152
Cluster-1215.0	1513	1414	88	41.2369796556586	40.6458603016666	24.1835387757514	57.6332076545493	57.1453763137476	85.9417396561178	43.1130118496206	26.5842027446326	36.2051749476412	35.5208207736405	74.3472711934067
Cluster-12151.1	708	609	133	18.1040398488257	43.0367932605882	20.3141725716312	19.6476844276873	19.4813782887776	93.1898381813325	39.7644284049899	26.9250258567432	43.7479197283997	6.45833104975283	88.5086561826271
Cluster-12156.0	470	371	54	18.1040398488257	36.4617276235539	53.2037853066532	56.3233620260368	45.4565493404811	42.4531485048293	21.3472194595209	8.17975469065617	19.6111364299723	19.3749931492585	77.8876174407118
Cluster-12158.0	323	224	0	3.01733997480429	1.79319971919117	3.86936620412023	1.30984562851248	10.3900684206814	1.03544264645925	3.34858344463073	0	6.03419582460686	0	7.08069249461017
Cluster-1216.0	229	130	8	2.51444997900357	2.39093295892156	2.90202465309017	1.30984562851248	0	3.10632793937775	0.837145861157682	0.681646224221348	0	0	3.54034624730508
Cluster-12161.0	1463	1364	152	101.583779151744	92.6486521582106	83.191373388585	107.407341538024	96.1081328913028	162.564495494102	69.0645335455088	38.1721885563955	43.7479197283997	58.1249794477754	148.694542386813
Cluster-12162.0	1566	1467	368	184.560628458862	188.883703754804	247.639437063695	509.529949491357	813.022853918318	499.083355593359	167.010599300958	114.857388781297	831.210474839595	285.781148951563	1129.37045289032
Cluster-12166.0	500	401	0	0	0.597733239730391	0	0	0	0	0	0	0	0	3.54034624730508
Cluster-12169.0	1382	1283	142	62.8612494750894	97.4305180760537	46.4323944494428	17.0279931706623	31.1702052620442	51.7721323229625	17.1614901537325	17.722801829755	7.54274478075858	11.3020793370674	63.7262324514915
Cluster-1217.0	1006	907	2	1.50866998740214	1.79319971919117	0	0	2.59751710517035	3.10632793937775	0.837145861157682	0	0	0	0
Cluster-12177.1	246	147	9	3.01733997480429	5.97733239730391	11.6080986123607	10.4787650280999	15.5851026310221	14.4961970504295	5.44144809752494	4.08987734532809	10.559842693062	3.22916552487641	28.3227699784407
Cluster-12178.0	405	306	5.73299	1.00577999160143	7.70866672618299	1.93468310206012	1.30984562851248	2.59751710517035	10.1558906915604	0.837145861157682	1.70411556055337	6.03419582460686	1.61458276243821	0
Cluster-12178.1	440	341	2.32724	12.2637771715937	20.1562223502725	14.6599644717054	5.23938251404994	1.35231935529379	3.54163838237568	6.08445983348015	10.8596127388712	1.63320035639853	10.4369858929531	28.2602474637133
Cluster-12178.2	352	253	26.9398	10.6813835108072	12.7809712252111	14.3602820591963	6.54922814256243	23.3241450941666	38.1110197669024	11.4475929356938	8.18237902861942	13.4522892051186	8.93800725630542	15.0609869706606
Cluster-12181.0	340	241	0	0.502889995800715	13.747864513799	2.90202465309017	0	0	1.03544264645925	0.418572930578841	4.77152356954943	0	8.07291381219103	0
Cluster-12184.1	1024	925	393	247.924767929752	203.229301508333	226.357922941034	292.095575158284	268.843020385131	395.539090947434	179.567787218323	120.992204799289	156.889091439778	153.38536243163	477.946743386186
Cluster-1219.0	559	460	16	8.04623993281144	11.9546647946078	2.90202465309017	5.23938251404994	1.29875855258517	28.992394100859	7.53431275041914	4.77152356954943	0	0	0
Cluster-12194.0	712	613	0	1.00577999160143	0	0	1.30984562851248	0	3.10632793937775	0.418572930578841	0	0	0	3.54034624730508
Cluster-12195.0	1225	1126	278.176	169.347200305899	196.494043363051	187.568494086279	199.619163939674	188.961576849827	261.941103488029	150.533057315791	131.255070351166	235.593107580126	201.910032773947	655.927029930707
Cluster-12195.1	382	283	21.9576	9.38493310163294	39.0128530907232	24.2794990576136	32.2074012058049	17.2180317591874	66.3089187251332	14.3846773322725	19.9782328564586	23.0906045973362	49.9642323333078	52.1429275995587
Cluster-1220.0	509	410	0	0	0	0.967341551030058	0	0	0	0.418572930578841	0	0	0	17.7017312365254
Cluster-12207.0	972	873	22	9.55490992021358	7.77053211649508	11.6080986123607	9.16891939958739	11.6888269732666	20.708852929185	9.20860447273451	10.2246933633202	13.5769406053654	8.07291381219103	42.484154967661
Cluster-12210.0	1501	1402	51	79.9595093323137	17.9319971919117	174.12147918541	233.152521875222	102.601925654229	56.9493455552588	30.9743968628343	7.15728535432415	92.0214863252546	138.854117569686	608.939554536474
Cluster-12218.0	395	296	1.09338	2.6264787833681	1.79319971919117	3.31999359045924	14.1744944689479	10.9345080059251	11.3050663583067	5.09453485266119	0.681646224221348	15.6510445651784	6.00479475178393	11.8748877688608
Cluster-12229.1	880	781	23	22.6300498110322	32.2775949454411	5.80404930618035	26.1969125702497	20.7801368413628	31.0632793937775	15.4871984314171	9.88387025120954	19.6111364299723	9.68749657462924	38.9438087203559
Cluster-12238.0	488	389	13	27.6589497690393	7.17279887676469	54.1711268576832	13.0984562851249	37.66399802497	10.3544264645925	31.8115427239919	6.13481601799213	28.6624301668826	53.2812311604608	35.4034624730508
Cluster-12239.0	419	320	5	1.00577999160143	0	0.967341551030058	11.7886106566124	2.59751710517035	2.0708852929185	0.837145861157682	2.04493867266404	1.50854895615172	0	3.54034624730508
Cluster-1224.0	344	245	6	0	2.39093295892156	0.967341551030058	2.61969125702497	1.29875855258517	6.2126558787555	2.09286465289421	0.340823112110674	4.52564686845515	0	14.1613849892203
Cluster-12241.0	790	691	1	3.01733997480429	3.58639943838235	2.90202465309017	0	0	4.141770585837	0.837145861157682	1.02246933633202	0	4.84374828731462	3.54034624730508
Cluster-12242.0	400	301	8	0	10.759198315147	1.93468310206012	1.30984562851248	0	7.24809852521475	2.51143758347305	3.74905423321741	3.01709791230343	0	3.54034624730508
Cluster-12245.0	1558	1459	227	245.410317950749	188.883703754804	352.112324574941	403.432453581845	346.768533540241	320.987220402368	158.220567758802	105.99598786642	482.735665968549	529.583146079732	1444.46126890047
Cluster-12250.0	425	326	0	3.01733997480429	7.77053211649508	1.93468310206012	0	0	3.10632793937775	1.67429172231536	4.43070045743876	0	0	0
Cluster-12257.0	760	661	6	4.52600996220643	4.78186591784313	0.967341551030058	0	5.19503421034069	6.2126558787555	5.44144809752494	3.40823112110674	3.01709791230343	3.22916552487641	7.08069249461017
Cluster-12261.0	413	314	0	1.50866998740214	2.98866619865196	1.93468310206012	1.30984562851248	12.9875855258517	3.10632793937775	1.25571879173652	0.681646224221348	1.50854895615172	4.84374828731462	7.08069249461017
Cluster-12262.0	1192	1093	243.239	124.450690150799	166.539239787202	347.981776152043	423.520246140713	485.66296818791	570.187202125715	103.739952260521	159.051921728688	466.156712940441	338.526338634894	1572.80944140402
Cluster-12262.1	322	223	18.761	0.768974121478831	18.7582438491911	2.19587499425374	37.5450221419933	10.4632274899485	16.9086748724149	4.67026933022648	7.95130095860839	27.1387957211694	2.15099559360305	94.6939951112938
Cluster-12266.0	581	482	0	0	2.98866619865196	2.90202465309017	0	1.29875855258517	0	0.837145861157682	0	3.01709791230343	1.61458276243821	3.54034624730508
Cluster-12267.0	332	233	0	0	0.597733239730391	0	0	0	1.03544264645925	0	0	0	0	0
Cluster-12269.0	1697	1598	50	39.2254196724558	40.0481270619362	96.7341551030058	171.589777335136	37.66399802497	47.6303617371255	25.9515216958882	16.3595093813123	48.2735665968549	54.895813922899	233.662852322135
Cluster-12271.0	515	416	4	0.502889995800715	4.80223068932074	0	1.30984562851248	10.3900684206814	6.06765249054535	0.837145861157682	0	3.01709791230343	3.22916552487641	28.3227699784407
Cluster-12283.0	533	434	3	1.50866998740214	3.58639943838235	0.967341551030058	1.30984562851248	0	1.03544264645925	0.837145861157682	0	1.50854895615172	0	3.54034624730508
Cluster-12285.0	1351	1252	7	8.54912992861215	1.19546647946078	1.93468310206012	1.30984562851248	0	2.0708852929185	5.44144809752494	2.72658489688539	0	0	14.1613849892203
Cluster-12291.0	759	660	5	1.00577999160143	8.36826535622547	0	0	0	8.283541171674	2.93001051405189	1.3632924484427	0	0	0
Cluster-12293.3	453	354	0	0	1.19546647946078	2.90202465309017	1.30984562851248	0	1.03544264645925	0	0	0	0	0
Cluster-12294.0	1933	1834	16	22.1271598152315	11.3569315548774	7.73873240824046	5.23938251404994	6.49379276292586	30.0278367473183	10.464323264471	4.43070045743876	3.01709791230343	8.07291381219103	3.54034624730508
Cluster-12297.0	1553	1454	58	25.6473897858365	40.6458603016666	9.67341551030058	14.4083019136373	16.8838611836072	97.3316087671695	34.322980307465	17.0411556055337	24.1367832984274	1.61458276243821	31.8631162257457
Cluster-12298.0	382	283	4	19.6127098362279	3.58639943838235	10.6407570613306	30.1264494557872	20.7801368413628	8.283541171674	0.837145861157682	2.72658489688539	10.559842693062	9.68749657462924	28.3227699784407
Cluster-12305.0	238	139	5	2.51444997900357	2.98866619865196	0.967341551030058	1.30984562851248	0	7.24809852521475	2.93001051405189	3.06740800899606	1.50854895615172	4.84374828731462	0
Cluster-12307.0	478	379	6	3.520229970605	11.9546647946078	4.83670775515029	0	2.59751710517035	4.141770585837	2.93001051405189	3.40823112110674	3.01709791230343	16.1458276243821	3.54034624730508
Cluster-12312.0	403	304	7	1.00577999160143	5.97733239730391	1.93468310206012	0	0	3.10632793937775	1.25571879173652	4.77152356954943	4.52564686845515	3.22916552487641	10.6210387419152
Cluster-12322.0	862	763	4	8.54912992861215	0.597733239730391	2.90202465309017	0	5.19503421034069	7.24809852521475	4.60430223636725	3.06740800899606	0	0	7.08069249461017
Cluster-12326.0	1677	1578	470.092	169.081674388116	261.673266756212	211.307055748557	392.212315928008	282.438424913592	687.445904623993	186.673481287829	122.432182447957	330.657337149938	281.752764959279	1012.9390858552
Cluster-12326.1	588	489	59.9078	14.9761143639449	31.215841391708	35.3649430299528	7.29045668528135	56.537687186993	107.367118896653	18.8456601972095	13.2154161720914	40.4460077731749	62.1533634400588	56.2461889001853
Cluster-12349.0	376	277	0	0	1.19546647946078	0	0	0	2.0708852929185	0.418572930578841	0	0	0	0
Cluster-12353.0	815	716	13	0	0.597733239730391	6.77139085721041	0	0	2.0708852929185	0	0	0	0	3.54034624730508
Cluster-12355.1	1189	1090	75	51.2947795716729	32.8753281851715	59.9751761638636	52.3938251404994	63.6391690766735	107.686035231762	38.9272825438322	23.5167947356365	43.7479197283997	45.2083173482698	113.291079913763
Cluster-12362.0	522	423	0	4.52600996220643	4.78186591784313	5.80404930618035	6.54922814256243	6.49379276292586	0	0.837145861157682	1.3632924484427	4.52564686845515	0	14.1613849892203
Cluster-12364.0	795	696	13	2.51444997900357	2.39093295892156	5.80404930618035	7.85907377107491	3.89627565775552	15.5316396968888	3.34858344463073	1.02246933633202	9.05129373691029	1.61458276243821	21.2420774838305
Cluster-12366.0	369	270	5	1.50866998740214	1.19546647946078	0	3.92953688553745	1.29875855258517	6.2126558787555	2.09286465289421	0.681646224221348	4.52564686845515	0	0
Cluster-12369.0	315	216	0	0	1.19546647946078	0.967341551030058	0	0	3.10632793937775	2.09286465289421	0	0	0	0
Cluster-12370.0	355	256	6	0.502889995800715	3.58639943838235	0.967341551030058	0	7.79255131551104	3.10632793937775	2.93001051405189	3.40823112110674	0	0	7.08069249461017
Cluster-12370.1	438	339	17	5.53178995380786	8.96599859595587	0.967341551030058	2.61969125702497	3.89627565775552	28.992394100859	11.3014691256287	4.43070045743876	7.54274478075858	1.61458276243821	3.54034624730508
Cluster-12371.0	532	433	0	1.50866998740214	0	3.86936620412023	0	0	0	0	0.340823112110674	0	0	0
Cluster-12371.1	789	690	2	3.520229970605	2.98866619865196	0	3.92953688553745	0	2.0708852929185	2.93001051405189	0	0	0	3.54034624730508
Cluster-12373.0	1238	1139	13.6938	3.90842584506345	7.91195580101529	26.5398860599056	60.4079846339902	20.4923319461099	34.0815947082062	2.51143758347305	10.3615679251439	34.2163040038507	13.766239403273	66.0632150093376
Cluster-12373.1	466	367	8.30616	3.63492409194727	8.22684167170527	16.023142185417	33.9009006189087	37.9518029202229	17.6905376147563	1.67429172231536	4.97547211983646	9.53160063905944	3.99417098354726	68.4699423882556
Cluster-12374.0	1180	1081	270	208.699348257297	156.008375569632	396.610035922324	538.346553318631	400.017634196233	199.840430766635	114.688982978602	48.7377050318264	188.568619518964	330.989466299832	902.788293062796
Cluster-12394.0	860	761	22	7.04045994121001	11.3569315548774	4.83670775515029	5.23938251404994	0	25.8860661614813	5.91121249751357	3.06740800899606	12.0683916492137	8.07291381219103	10.6210387419152
Cluster-12394.1	992	893	48	75.9363893659079	49.0141256578921	21.2815141226613	34.0559863413246	5.19503421034069	91.118952888414	49.7591128413515	12.9512782602056	16.5940385176689	11.3020793370674	35.4034624730508
Cluster-12399.0	279	180	27	5.02889995800715	19.7251969111029	8.70607395927052	31.4362950842996	10.3900684206814	74.551870545066	11.7200420562076	11.5879858117629	24.1367832984274	29.0624897238877	70.8069249461016
Cluster-12409.0	289	190	42	37.7167496850536	29.2889287467892	44.4977113473827	40.605214483887	19.4813782887776	28.992394100859	17.9986360148902	16.700332493423	57.3248603337652	19.3749931492585	81.4279636880169
Cluster-12416.0	411	312	1	0.502889995800715	0	1.93468310206012	0	0	1.03544264645925	0.418572930578841	0	0	0	3.54034624730508
Cluster-12422.0	526	427	0	3.01733997480429	0	0	0	0	1.03544264645925	0	0	0	1.61458276243821	0
Cluster-12424.0	1221	1122	22	12.5722498950179	14.9433309932598	57.0731515107734	45.844596997937	71.4317203921845	8.283541171674	18.417208945469	1.70411556055337	58.8334092899169	56.5103966853372	120.371772408373
Cluster-12428.0	406	307	4	4.52600996220643	3.58639943838235	6.77139085721041	3.92953688553745	1.29875855258517	2.0708852929185	0	1.70411556055337	7.54274478075858	11.3020793370674	7.08069249461017
Cluster-12429.1	443	344	153	47.7745496010679	57.9801242538479	34.8242958370821	36.6756775983496	36.3652394723848	157.387282261806	61.9487937256685	35.1047805473994	19.6111364299723	24.2187414365731	46.0245012149661
Cluster-12431.0	319	220	25	11.5664699034164	16.4407723054324	7.73873240824046	9.16891939958739	12.9875855258517	27.9569514543998	11.8299174504845	13.1504893692343	9.05129373691029	6.45833104975283	38.9438087203559
Cluster-12432.0	326	227	0	0.502889995800715	7.77053211649508	0	1.30984562851248	2.59751710517035	1.03544264645925	1.67429172231536	0.681646224221348	3.01709791230343	0	3.54034624730508
Cluster-12433.0	422	323	0	1.00577999160143	1.79319971919117	0.967341551030058	2.61969125702497	0	1.03544264645925	3.76715637520957	1.70411556055337	3.01709791230343	6.45833104975283	10.6210387419152
Cluster-12437.0	1240	1141	7	5.02889995800715	1.79319971919117	0	0	1.29875855258517	6.2126558787555	2.09286465289421	2.72658489688539	4.52564686845515	0	3.54034624730508
Cluster-1244.0	345	246	6	4.02311996640572	11.9546647946078	5.80404930618035	7.85907377107491	6.49379276292586	1.03544264645925	0.837145861157682	2.72658489688539	6.03419582460686	1.61458276243821	3.54034624730508
Cluster-12440.0	766	667	3819	2352.01651035994	2422.01508738754	4016.4021198768	3663.63822294942	3844.32531565211	4325.04393426029	1770.5634963485	1383.74183516934	3139.29037775172	3153.28013504182	9388.99824785308
Cluster-12442.0	522	423	0	0.502889995800715	0.597733239730391	0.967341551030058	0	1.29875855258517	0	0	0.340823112110674	1.50854895615172	0	0
Cluster-12444.0	689	590	4	2.51444997900357	2.39093295892156	0	1.30984562851248	0	3.10632793937775	0.837145861157682	0.681646224221348	0	0	3.54034624730508
Cluster-12449.0	337	238	20	4.02311996640572	15.5410642329902	15.4774648164809	5.23938251404994	15.5851026310221	28.992394100859	9.20860447273451	13.632924484427	7.54274478075858	17.7604103868203	53.1051937095762
Cluster-12454.0	742	643	126	87.5028592693244	77.1075879252205	21.2815141226613	20.9575300561998	45.4565493404811	236.080923392709	89.9931800744509	39.8763041169488	18.1025874738206	19.3749931492585	60.1858862041864
Cluster-12457.0	467	368	31	8.04623993281144	22.1161298700245	7.73873240824046	11.7886106566124	31.1702052620442	54.8784602623403	12.9757608479441	8.86140091487752	18.1025874738206	3.22916552487641	31.8631162257457
Cluster-1246.0	2329	2230	65	61.3525794876872	31.0821284659803	49.3344191025329	23.5772213132247	31.1702052620442	120.111346989273	53.9959080446705	18.7452711660871	39.2222728599446	25.8333241990113	81.4279636880169
Cluster-12461.0	375	276	9.33551	4.96312194655641	14.4944333302223	0	0	0	22.3311844676574	14.0555952942514	5.45316979377078	0	0	3.54034624730508
Cluster-1247.0	251	152	0	0	0	0	0	0	0	0	0	0	0	0
Cluster-12478.0	469	370	27.9066	11.454426012352	8.96599859595587	15.0594765322808	21.1913375008892	18.9369387035339	16.651885096093	11.2298094399136	3.06740800899606	32.6225220316765	13.3701983974745	27.0689209514951
Cluster-12481.0	253	154	45	5.53178995380786	24.507062828946	31.9222711839919	24.8870669417372	48.0540664456514	39.3468205654515	13.3943337785229	9.20222402698819	24.1367832984274	11.3020793370674	24.7824237311356
Cluster-12482.0	360	261	1	0	1.79319971919117	1.93468310206012	2.61969125702497	0	1.03544264645925	1.25571879173652	1.3632924484427	0	1.61458276243821	3.54034624730508
Cluster-12486.0	332	233	0	0	0	0	0	0	0	0	0	0	0	0
Cluster-12491.0	1470	1371	1220	859.941892819223	676.634027374803	892.856251600743	1362.23945365298	1311.74613811102	1371.96150655851	654.229490494729	367.748137967417	1078.61250364848	1076.92670254628	3915.62294951942
Cluster-12493.0	547	448	32	5.02889995800715	8.36826535622547	40.6283451432624	40.605214483887	15.5851026310221	21.7442955756443	5.44144809752494	3.06740800899606	3.01709791230343	17.7604103868203	35.4034624730508
Cluster-12497.0	388	289	5	5.02889995800715	1.79319971919117	11.6080986123607	1.30984562851248	1.29875855258517	16.567082343348	5.02287516694609	0	1.50854895615172	0	10.6210387419152
Cluster-12501.0	724	625	49	13.0751398908186	58.5778574935783	45.4650528984127	17.0279931706623	32.4689638146293	76.6227558379845	23.4400841124151	30.6740800899606	21.119685386124	17.7604103868203	63.7262324514915
Cluster-12505.0	362	263	0	0	5.97733239730391	1.93468310206012	0	0	3.10632793937775	0	0.681646224221348	1.50854895615172	3.22916552487641	7.08069249461017
Cluster-12513.0	1286	1187	58	19.1098198404272	2.39093295892156	10.6407570613306	44.5347513694245	366.249911829019	89.0480675954955	21.7657923900997	5.79399290588145	312.269633923405	8.07291381219103	145.154196139508
Cluster-12515.0	420	321	12	1.50866998740214	7.77053211649508	0.967341551030058	1.30984562851248	1.29875855258517	13.4607544039703	10.464323264471	3.74905423321741	0	1.61458276243821	0
Cluster-12521.0	230	131	0	0	0	0	0	0	1.03544264645925	0.837145861157682	0	0	0	0
Cluster-12523.0	1070	971	2	3.01733997480429	5.37959915757352	0.967341551030058	0	0	5.17721323229625	2.93001051405189	0	4.52564686845515	8.07291381219103	3.54034624730508
Cluster-12528.0	398	299	5	2.01155998320286	8.36826535622547	1.93468310206012	2.61969125702497	1.29875855258517	14.4961970504295	2.51143758347305	0.681646224221348	3.01709791230343	4.84374828731462	3.54034624730508
Cluster-12529.0	526	427	16	15.5895898698222	11.3569315548774	29.0202465309017	23.5772213132247	25.9751710517035	27.9569514543998	10.464323264471	6.81646224221348	27.1538812107309	37.1354035360787	74.3472711934067
Cluster-12536.0	499	400	2	0	0.597733239730391	3.86936620412023	0	3.89627565775552	2.0708852929185	1.25571879173652	0	3.01709791230343	3.22916552487641	0
Cluster-12540.0	319	220	18	0	11.9546647946078	0.967341551030058	5.23938251404994	10.3900684206814	35.2050499796145	5.44144809752494	16.700332493423	4.52564686845515	3.22916552487641	17.7017312365254
Cluster-12543.0	617	518	0	1.50866998740214	1.19546647946078	0	0	0	6.2126558787555	2.93001051405189	0.681646224221348	3.01709791230343	4.84374828731462	0
Cluster-12548.0	464	365	0	2.51444997900357	3.58639943838235	0	1.30984562851248	2.59751710517035	2.0708852929185	0.837145861157682	0	9.05129373691029	0	0
Cluster-12549.0	717	618	3770.69	1907.31088707337	2670.73188843936	5096.59373625002	4562.63767162268	5114.73196903435	6341.80664004836	2716.68481998238	2544.70805133865	9828.5585010779	10944.9336300161	31023.2044820351
Cluster-12557.0	1244	1145	38	25.1444997900357	45.4277262195097	7.73873240824046	17.0279931706623	5.19503421034069	68.3392146663105	31.8115427239919	18.4044480539764	21.119685386124	6.45833104975283	7.08069249461017
Cluster-12567.0	319	220	0	2.51444997900357	2.39093295892156	0.967341551030058	0	0	2.0708852929185	0	0	0	1.61458276243821	0
Cluster-12576.0	204	105	2	0	0	0	0	0	1.03544264645925	0	1.02246933633202	4.52564686845515	3.22916552487641	0
Cluster-12586.0	228	129	49	3.520229970605	14.9433309932598	6.77139085721041	5.23938251404994	15.5851026310221	35.2050499796145	9.20860447273451	9.54304713909887	21.119685386124	11.3020793370674	42.484154967661
Cluster-12596.0	316	217	0	1.50866998740214	0	0	0	0	0	0	0.340823112110674	0	0	0
Cluster-12597.0	393	294	0	0	0.597733239730391	2.90202465309017	1.30984562851248	0	0	0.837145861157682	2.04493867266404	7.54274478075858	1.61458276243821	0
Cluster-12605.0	232	133	0	3.520229970605	0	0	0	0	0	0	0	1.50854895615172	0	0
Cluster-12616.0	3706	3607	10	11.0635799076157	28.0934622673284	31.9222711839919	60.2528989115743	33.7677223672145	8.283541171674	4.60430223636725	3.06740800899606	16.5940385176689	30.6770724863259	113.291079913763
Cluster-12617.0	358	259	15.0668	15.9159151880972	5.4286431698934	3.19072773899509	18.2568903393327	26.5885747160894	26.9013176763345	12.4134499730045	2.20948807119108	1.88476598032639	11.8432228957262	47.4109008054107
Cluster-12617.1	401	302	41.9332	23.3095044843585	34.6194540053808	46.1437397306154	51.164927971829	131.860358326867	52.8277661010277	18.1423739592509	16.535783094896	41.8631386625838	17.219202244851	221.655413989776
Cluster-1262.0	742	643	22	8.54912992861215	15.5410642329902	10.6407570613306	20.9575300561998	16.8838611836072	19.6734102827258	10.8828961950499	6.81646224221348	12.0683916492137	24.2187414365731	46.0245012149661
Cluster-12631.0	638	539	0	1.00577999160143	1.19546647946078	0.967341551030058	1.30984562851248	3.89627565775552	2.0708852929185	0.837145861157682	0.340823112110674	0	0	0
Cluster-12635.0	1456	1357	1	1.50866998740214	0	0	1.30984562851248	1.29875855258517	0	0	0	1.50854895615172	0	7.08069249461017
Cluster-12643.0	236	137	14	4.52600996220643	5.37959915757352	22.2488556736913	2.61969125702497	23.3776539465331	13.4607544039703	7.1157398198403	1.70411556055337	31.679528079186	35.5208207736405	7.08069249461017
Cluster-12649.0	337	238	7	1.00577999160143	0	0.967341551030058	1.30984562851248	0	0	1.25571879173652	0.340823112110674	6.03419582460686	0	0
Cluster-12650.0	320	221	0	0	0	0	0	0	0	0	0	0	0	0
Cluster-12657.0	595	496	2	1.00577999160143	1.79319971919117	0	1.30984562851248	0	0	0	0	0	0	0
Cluster-12664.0	868	769	8	2.75200515521992	5.6151000766949	1.93468310206012	1.30984562851248	0	7.24809852521475	1.25571879173652	3.99461728549315	0	1.61458276243821	0
Cluster-12664.1	417	318	1	1.2711148111858	1.5576988000698	0	0	1.29875855258517	0	0	0.776906284056281	3.01709791230343	0	0
Cluster-12665.0	2554	2455	95	67.8901494330965	40.0481270619362	14.5101232654509	19.6476844276873	2.59751710517035	173.954364605154	50.2287516694609	17.722801829755	10.559842693062	14.5312448619439	10.6210387419152
Cluster-12666.0	2359	2260	179	216.745588190108	156.606108809362	515.593046699021	758.400618908729	494.827008534951	157.387282261806	124.316160381916	56.2358134982612	319.812378704164	311.614473150574	1186.0159928472
Cluster-12668.0	1648	1549	15	9.49969259867466	7.52755355454468	0.967341551030058	13.6992824749235	4.90677474959441	2.44219502593879	5.02287516694609	2.38576178477472	0	3.22916552487641	14.1613849892203
Cluster-12668.1	418	319	0	0.0551951943791033	0.242980952883363	0	3.32864520345735	1.58701801333145	7.91223143865371	1.67429172231536	0	0	4.84374828731462	0
Cluster-12674.0	958	859	85	114.658919042563	65.750656370343	49.3344191025329	91.6891939958739	44.1577907878959	114.934133756977	74.9245545736126	34.0823112110674	79.9530946760409	75.8853898345957	261.985622300576
Cluster-12680.0	874	775	7	3.01733997480429	4.18413267811274	1.93468310206012	7.85907377107491	1.29875855258517	7.24809852521475	2.93001051405189	1.70411556055337	4.52564686845515	0	10.6210387419152
Cluster-12681.0	1006	907	19	23.6358298026336	25.7025293084068	4.83670775515029	6.54922814256243	15.5851026310221	31.0632793937775	11.7200420562076	11.5879858117629	7.54274478075858	11.3020793370674	28.3227699784407
Cluster-12682.0	327	228	0	0	0	0.967341551030058	0	1.29875855258517	4.141770585837	0.837145861157682	1.3632924484427	0	0	3.54034624730508
Cluster-12688.0	1023	924	94	27.6589497690393	37.6571941030146	25.1508803267815	26.1969125702497	16.8838611836072	135.642986686162	42.6944389190418	17.722801829755	37.7137239037929	22.6041586741349	53.1051937095762
Cluster-12690.0	676	577	5.46919	2.51444997900357	1.19546647946078	1.93468310206012	2.61969125702497	0	2.0708852929185	1.25571879173652	0	0	0	7.08069249461017
Cluster-12690.1	465	366	1.53081	0	0	0	0	0	2.0708852929185	0.837145861157682	0	0	0	0
Cluster-12697.0	212	113	0	0	0	0	1.30984562851248	0	2.0708852929185	0.418572930578841	0	0	0	0
Cluster-1270.0	630	531	0	0	0	0	0	0	0	0	0	0	0	0
Cluster-12711.0	1081	982	39	22.1271598152315	13.1501312740686	7.73873240824046	7.85907377107491	9.09130986809621	48.6658043835848	25.5329487653093	10.5655164754309	7.54274478075858	12.9166620995057	3.54034624730508
Cluster-12731.0	911	812	80	30.1733997480429	50.2095921373528	20.3141725716312	24.8870669417372	20.7801368413628	107.686035231762	36.4158449603592	20.1085636145298	30.1709791230343	24.2187414365731	63.7262324514915
Cluster-12740.0	331	232	1	1.50866998740214	2.39093295892156	2.90202465309017	2.61969125702497	0	4.141770585837	0.418572930578841	1.3632924484427	0	0	14.1613849892203
Cluster-12743.0	755	656	0	0	0	0	0	0	0	0	0	0	0	0
Cluster-12744.0	352	253	10	8.04623993281144	12.5523980343382	1.93468310206012	2.61969125702497	6.49379276292586	15.5316396968888	4.18572930578841	3.74905423321741	4.52564686845515	0	24.7824237311356
Cluster-12745.0	418	319	0	1.00577999160143	0	0	0	0	0	0	0	0	0	0
Cluster-1275.0	445	346	7	3.520229970605	1.19546647946078	6.77139085721041	5.23938251404994	2.59751710517035	7.24809852521475	7.1157398198403	2.04493867266404	4.52564686845515	3.22916552487641	53.1051937095762
Cluster-12753.0	422	323	66.1138	33.9043406268884	67.0058961737768	29.0396900960774	54.3405177135947	63.0414803907738	93.0213716627536	30.3786420107414	12.3481576810146	37.5132377475203	29.7388384430731	95.943029267343
Cluster-12762.0	253	154	2	3.01733997480429	0	0	0	0	3.10632793937775	1.25571879173652	1.02246933633202	0	0	0
Cluster-12772.0	701	602	37	3.01733997480429	20.9206633905637	24.1835387757514	10.4787650280999	3.89627565775552	37.275935272533	8.79003154215567	9.54304713909887	16.5940385176689	38.749986298517	56.6455399568813
Cluster-12773.0	504	405	0	0	0	0	0	0	0	0	0.340823112110674	1.50854895615172	0	0
Cluster-12774.0	811	712	3	7.04045994121001	3.58639943838235	0.967341551030058	5.23938251404994	0	10.3544264645925	6.27859395868262	1.02246933633202	3.01709791230343	0	7.08069249461017
Cluster-12775.0	830	731	35	46.2658796136658	37.6571941030146	24.1835387757514	20.9575300561998	14.2863440784369	77.6581984844438	33.9044073768861	20.4493867266404	25.6453322545792	22.6041586741349	46.0245012149661
Cluster-12776.0	338	239	0	0.502889995800715	0	1.93468310206012	1.30984562851248	6.49379276292586	1.03544264645925	0	0	0	0	3.54034624730508
Cluster-12778.0	783	684	127	44.2543196304629	84.8781200417155	375.328521799662	331.390944013659	261.05046906962	228.832824867494	68.64596061493	65.77886063736	500.838253442369	624.843529063586	1791.41520113637
Cluster-12783.0	780	681	2	1.00577999160143	1.79319971919117	1.93468310206012	14.4083019136373	2.59751710517035	0	0.418572930578841	0	3.01709791230343	1.61458276243821	10.6210387419152
Cluster-12788.0	216	117	4	1.50866998740214	2.98866619865196	3.86936620412023	2.61969125702497	1.29875855258517	1.03544264645925	0	1.70411556055337	1.50854895615172	3.22916552487641	10.6210387419152
Cluster-12797.0	580	481	1	4.02311996640572	4.78186591784313	0	0	2.59751710517035	5.17721323229625	2.09286465289421	0	1.50854895615172	1.61458276243821	3.54034624730508
Cluster-12798.0	1786	1687	1410	967.057461924775	718.47535415593	591.045687679365	580.261613431031	522.10093813924	1553.16396968888	811.194339461794	440.684283959101	365.068847388715	353.593624973967	1108.12837540649
Cluster-12800.0	372	273	3	4.02311996640572	1.79319971919117	0.967341551030058	0	0	7.24809852521475	3.34858344463073	3.40823112110674	3.01709791230343	1.61458276243821	0
Cluster-12803.0	307	208	32.8382	4.7752020129256	31.3463863312651	25.4632349136091	24.2202245322615	30.2227608979333	23.9152046282107	6.87028865334887	21.3323912454968	43.4563172151756	9.24610193903388	55.3104753870226
Cluster-12805.0	569	470	1	0	0.597733239730391	0	0	3.89627565775552	2.13455466124928	0	0	0	0	0
Cluster-12808.0	337	238	12	3.520229970605	31.0821284659803	71.5832747762243	58.9430532830618	57.1453763137476	6.2126558787555	1.25571879173652	15.3370400449803	15.0854895615172	62.96872773509	92.0490024299321
Cluster-12812.0	316	217	5	2.01155998320286	20.3229301508333	10.6407570613306	1.30984562851248	6.49379276292586	1.03544264645925	0.837145861157682	6.4756391301028	10.559842693062	14.5312448619439	10.6210387419152
Cluster-12816.0	522	423	102	18.6069298446264	28.0934622673284	155.741989715839	39.2953688553745	250.660400648938	145.997413150754	36.834417890938	18.7452711660871	458.598882670121	174.374938343326	283.227699784407
Cluster-12818.0	1095	996	204	17.8734144967515	27.8250800426894	119.917462714992	92.9990396243864	122.711123827326	292.128398402902	16.7916809695661	32.3098265342246	93.8560327108307	151.8400452697	343.033706836257
Cluster-12818.1	396	297	0	7.77397528908493	27.1663780125065	1.00059875355447	0	60.4138320871835	35.0716849667506	10.4155595180586	24.2668100761472	64.5416076850994	3.15986763271256	49.944726614607
Cluster-1282.0	666	567	2	1.00577999160143	0	0	1.30984562851248	0	0	0	0	0	0	0
Cluster-12821.0	370	271	2	0	2.98866619865196	0	1.30984562851248	5.19503421034069	3.10632793937775	0	1.02246933633202	0	1.61458276243821	0
Cluster-12831.0	832	733	28	14.5838098782207	1.79319971919117	4.83670775515029	2.61969125702497	5.19503421034069	18.6379676362665	7.95288568099798	2.04493867266404	0	9.68749657462924	24.7824237311356
Cluster-12838.0	370	271	1	0	0	0	2.61969125702497	5.19503421034069	0	0	0.340823112110674	0	0	14.1613849892203
Cluster-12839.0	452	353	3	6.03467994960858	7.77053211649508	13.5427817144208	9.16891939958739	7.79255131551104	2.0708852929185	0.837145861157682	3.74905423321741	16.5940385176689	16.1458276243821	49.5648474622712
Cluster-12841.0	365	266	0	0	0	0.967341551030058	0	1.29875855258517	0	0	0	0	0	0
Cluster-12850.0	539	440	1	0	3.58639943838235	0.967341551030058	0	0	0	2.93001051405189	0	0	0	0
Cluster-12856.0	234	135	0	0	0	0.967341551030058	0	7.79255131551104	0	0	0	0	0	0
Cluster-12859.0	1609	1510	118	85.9941892819222	83.0849203225244	222.488556736913	175.519314220673	212.996402623968	329.270761574042	103.387513852974	64.0747450768067	257.961871501943	226.041586741349	623.100939525695
Cluster-1286.0	514	415	0	0	2.39093295892156	0	1.30984562851248	0	2.0708852929185	0	0.340823112110674	0	0	3.54034624730508
Cluster-12862.0	366	267	0	0	0.597733239730391	0	2.61969125702497	5.19503421034069	0	0.418572930578841	0	1.50854895615172	0	0
Cluster-12865.0	354	255	8	1.50866998740214	1.19546647946078	2.90202465309017	5.23938251404994	0	7.24809852521475	2.93001051405189	1.02246933633202	0	1.61458276243821	0
Cluster-1287.0	330	231	0	1.00577999160143	0	0	1.30984562851248	0	0	0.837145861157682	0	0	0	0
Cluster-12873.0	413	314	32.8112	33.3371310006248	35.4210142798593	23.050588351185	34.4700285444974	25.9751710517035	31.9364681775366	20.4536081100281	5.6222862220001	15.0854895615172	16.1458276243821	35.4034624730508
Cluster-12873.1	1258	1159	28.1888	26.5067784996603	29.7319088507534	17.5777567920774	37.5714810236893	16.8838611836072	21.9065494383444	11.7765075445426	6.98816892609483	6.03419582460686	12.9166620995057	46.0245012149661
Cluster-12876.0	906	807	6	9.55490992021358	13.747864513799	46.4323944494428	41.9150601123995	9.09130986809621	15.5316396968888	4.60430223636725	4.77152356954943	15.0854895615172	3.22916552487641	63.7262324514915
Cluster-12882.0	370	271	0	0	0	0	0	0	0	0	0	0	0	0
Cluster-12883.0	652	553	9	2.51444997900357	4.18413267811274	8.70607395927052	5.23938251404994	6.49379276292586	9.31898381813325	3.34858344463073	1.02246933633202	7.54274478075858	6.45833104975283	7.08069249461017
Cluster-12887.0	324	225	3	0	0	2.90202465309017	0	1.29875855258517	0	0.418572930578841	0	0	4.84374828731462	0
Cluster-12892.0	830	731	19	6.03467994960858	2.98866619865196	3.86936620412023	10.4787650280999	7.79255131551104	26.9215088079405	7.1157398198403	1.70411556055337	12.0683916492137	8.07291381219103	56.6455399568813
Cluster-12899.0	574	475	395	193.109758387475	195.458769391838	47.3997360004728	36.6756775983496	41.5602736827255	590.202308481773	200.915006677844	118.265619902404	33.1880770353377	12.9166620995057	31.8631162257457
Cluster-12902.0	392	293	11.5654	6.65987279238803	4.33106148577087	5.110184885042	3.03867157821726	8.15311266487973	3.10632793937775	3.57588110312296	0.764047028036345	12.8518716350807	5.77037348050553	3.54034624730508
Cluster-12902.1	377	278	8.4346	8.92971707743413	12.608286092253	12.3019727069146	6.13024782137014	10.898025878183	11.3898691110518	2.85514874541786	8.86140091487752	11.2849116633468	13.6046196687529	3.54034624730508
Cluster-12903.0	373	274	0	0	0	0	0	0	0	0	0	0	0	0
Cluster-12905.0	604	505	2	1.00577999160143	0.597733239730391	5.80404930618035	3.92953688553745	5.19503421034069	2.0708852929185	0.837145861157682	0.340823112110674	3.01709791230343	6.45833104975283	0
Cluster-12909.0	1047	948	22	10.0577999160143	10.759198315147	2.90202465309017	17.0279931706623	2.59751710517035	14.4961970504295	11.7200420562076	7.8389315785455	13.5769406053654	8.07291381219103	10.6210387419152
Cluster-12910.0	975	876	8	14.08091988242	20.3229301508333	16.444806367511	26.1969125702497	9.09130986809621	10.3544264645925	12.1386149867864	8.17975469065617	15.0854895615172	3.22916552487641	24.7824237311356
Cluster-12911.0	473	374	3	0	0	0	0	0	0	0	0	0	0	3.54034624730508
Cluster-12915.0	1059	960	81	43.7514296346622	52.002791856544	44.4977113473827	37.9855232268621	51.9503421034069	111.827805817599	48.1358870165667	24.1984409598578	57.3248603337652	17.7604103868203	95.5893486772372
Cluster-12916.0	376	277	9	2.01155998320286	0.597733239730391	2.90202465309017	0	0	1.03544264645925	2.09286465289421	1.02246933633202	1.50854895615172	0	24.7824237311356
Cluster-12917.0	486	387	67	15.0866998740214	12.5523980343382	1.93468310206012	0	0	28.992394100859	19.2543548066267	10.5655164754309	3.01709791230343	1.61458276243821	0
Cluster-12918.0	314	215	3	0	0	0	0	1.29875855258517	8.283541171674	0.418572930578841	0.340823112110674	0	0	0
Cluster-12923.0	2662	2563	720	374.150156875732	387.331139345293	328.89612735022	599.909297858718	531.192248007336	761.050345147549	328.57975050439	227.329015777819	506.872449266976	381.041531935417	1196.63703158912
Cluster-12929.0	233	134	26	15.3490072958311	16.1387974727206	19.3468310206012	13.0984562851249	10.318039271355	25.3633747135486	9.35054255349379	5.45316979377078	21.119685386124	8.55129853887385	58.4730666897402
Cluster-12933.0	530	431	277	63.2137753621457	185.297304316421	173.15413763438	129.674717222736	198.710058545531	177.060692544532	65.7159501008781	79.0709620096763	152.363444571323	82.3437208843485	265.525968547881
Cluster-12935.0	985	886	1	0.502889995800715	1.19546647946078	9.67341551030058	24.8870669417372	9.09130986809621	6.2126558787555	1.25571879173652	1.02246933633202	9.05129373691029	4.84374828731462	42.484154967661
Cluster-12937.0	1455	1356	101	39.7283096682565	70.5325222881862	12.5754401633908	7.85907377107491	2.59751710517035	157.387282261806	41.8572930578841	34.0823112110674	10.559842693062	8.07995339303526	21.2420774838305
Cluster-12944.0	1246	1147	40.3839	56.0767605417419	39.3561910636243	77.264665173734	76.4966875044462	44.7597653770191	58.1869066063068	40.3128845159274	17.3972816753781	41.5935609641195	104.25812980237	145.818719130128
Cluster-12944.1	1004	905	61.6161	69.1428484126361	29.9808647451011	115.236496949558	80.684787917052	61.7384359349651	96.0940477161214	35.8673888494217	15.3217370872466	70.0390617911074	76.5751395907093	172.81244312733
Cluster-12950.0	496	397	3	1.00577999160143	10.1614650754166	0	1.30984562851248	5.19503421034069	5.17721323229625	1.25571879173652	3.06740800899606	7.54274478075858	1.61458276243821	7.08069249461017
Cluster-12952.0	694	595	5.0184	1.51354802036141	6.04397965353385	5.89272550616327	6.54922814256243	5.22243801580024	3.12114512364858	0.423968335654002	0.342356816115172	1.50854895615172	3.22916552487641	3.54034624730508
Cluster-12954.0	323	224	43	54.8150095422779	26.8979957878676	65.7792254700439	132.294408479761	72.7304789447697	38.3113779189923	20.9286465289421	9.20222402698819	34.6966259914894	32.2916552487641	134.533157397593
Cluster-12962.0	372	273	4	1.00577999160143	1.19546647946078	1.93468310206012	9.16891939958739	5.19503421034069	5.17721323229625	0	0	3.01709791230343	1.61458276243821	3.54034624730508
Cluster-1297.0	345	246	0	1.00577999160143	0	0	0	0	0	0	0.681646224221348	0	0	0
Cluster-12973.0	1000	901	5	68.8959294246979	13.747864513799	11.6080986123607	7.85907377107491	9.09130986809621	12.425311757511	71.157398198403	3.06740800899606	6.03419582460686	1.61458276243821	0
Cluster-12983.0	285	186	7	4.52600996220643	2.98866619865196	6.77139085721041	2.61969125702497	0	6.2126558787555	2.51143758347305	1.02246933633202	1.50854895615172	3.22916552487641	14.1613849892203
Cluster-12984.0	394	295	2	1.00577999160143	4.18413267811274	0	5.23938251404994	0	4.141770585837	1.25571879173652	1.02246933633202	0	0	0
Cluster-12994.0	325	226	17	4.02311996640572	5.37959915757352	3.86936620412023	3.92953688553745	2.59751710517035	28.992394100859	5.02287516694609	2.38576178477472	1.50854895615172	3.22916552487641	0
Cluster-12995.0	597	498	2	2.01155998320286	2.98866619865196	5.80404930618035	2.61969125702497	12.9875855258517	5.17721323229625	2.93001051405189	1.02246933633202	4.52564686845515	0	0
Cluster-12997.0	439	340	4	0	1.79319971919117	5.80404930618035	9.16891939958739	2.59751710517035	1.03544264645925	0	1.02246933633202	1.50854895615172	3.22916552487641	7.08069249461017
Cluster-13000.0	2141	2042	731	272.063487728187	420.206467530465	453.683187433097	724.344632567404	670.159413133949	1060.29326997427	347.415532380438	246.074286943906	686.389775049031	557.031053041181	2102.96567089922
Cluster-13002.0	1708	1609	72	73.4219393869044	36.4617276235539	49.3344191025329	44.5347513694245	35.0664809197997	134.607544039703	43.1130118496206	15.677863157091	15.0854895615172	38.749986298517	60.1858862041864
Cluster-1301.0	1990	1891	347	315.814917362849	267.784491399215	508.82165584181	581.571459059543	477.943147351344	391.397320361597	205.100735983632	131.216898162609	432.953550415542	495.676908068529	1380.73503644898
Cluster-13010.0	430	331	2	0	0	3.86936620412023	0	2.59751710517035	3.10632793937775	0.418572930578841	2.38576178477472	1.50854895615172	3.22916552487641	17.7017312365254
Cluster-13015.0	507	408	5	0.502889995800715	3.58639943838235	0.967341551030058	2.61969125702497	5.19503421034069	0	1.67429172231536	0	1.50854895615172	0	0
Cluster-13024.0	357	258	0	0	0	0	0	0	0	0	0	0	0	0
Cluster-13028.0	373	274	14	4.02311996640572	2.98866619865196	0.967341551030058	3.92953688553745	0	8.283541171674	7.95288568099798	3.74905423321741	1.50854895615172	0	0
Cluster-13031.0	1263	1164	31	17.0982598572243	7.77053211649508	76.4199825313746	123.125489080174	85.7180644706214	10.3544264645925	13.8129067091018	8.86140091487752	64.8676051145238	72.6562243097193	230.12250607483
Cluster-13034.0	3416	3317	94	62.8662783750474	59.1755907333087	20.3141725716312	23.5772213132247	25.9751710517035	106.650592585303	53.1696450797079	23.1759716235258	30.1709791230343	32.2916552487641	31.8631162257457
Cluster-13044.0	229	130	31	8.04623993281144	15.5410642329902	59.0078346128335	37.9855232268621	37.66399802497	19.6734102827258	10.0457503338922	12.2696320359843	37.7137239037929	85.5728864092249	120.371772408373
Cluster-13050.0	244	145	3	0	1.19546647946078	0	0	0	4.141770585837	0	0	0	0	0
Cluster-13059.0	728	629	0	1.00577999160143	0	0	0	0	0	0	1.02246933633202	0	0	0
Cluster-13061.0	432	333	0	0.502889995800715	1.79319971919117	0	2.61969125702497	0	6.2126558787555	0.418572930578841	0.340823112110674	3.01709791230343	1.61458276243821	3.54034624730508
Cluster-13063.0	1403	1304	3405	1878.79702431147	1591.76361740203	2086.55572557183	2138.97791136089	3475.47788671792	4396.48947686598	1999.10431644455	1110.40169925658	5654.04148765663	2381.50957459635	7130.25734207244
Cluster-13064.0	1666	1567	975	623.080704797086	460.852327832131	222.488556736913	278.997118873159	210.398885518798	1506.56905059821	591.862123838481	272.99931280065	321.320927660315	347.135293924214	1193.09668534181
Cluster-13069.0	522	423	0	0	1.19546647946078	12.5754401633908	2.61969125702497	5.19503421034069	1.03544264645925	0	0	1.50854895615172	3.22916552487641	17.7017312365254
Cluster-13077.0	345	246	0	0	0	0	0	0	0	0	0	0	0	0
Cluster-13079.0	572	473	0	0	1.79319971919117	0	0	1.29875855258517	0	0	0	0	0	0
Cluster-13080.0	315	216	4	0	1.79319971919117	0.967341551030058	6.54922814256243	1.29875855258517	5.17721323229625	1.25571879173652	0.340823112110674	4.52564686845515	0	0
Cluster-13082.0	1053	954	5	0	1.19546647946078	0	0	10.3900684206814	1.03544264645925	0	0	0	0	10.6210387419152
Cluster-13083.0	2561	2462	33	18.6069298446264	28.6911955070588	5.80404930618035	3.92953688553745	12.9875855258517	65.2328867269327	14.2314796396806	6.4756391301028	7.54274478075858	11.3020793370674	14.1613849892203
Cluster-13089.0	370	271	0	0.502889995800715	1.79319971919117	2.90202465309017	1.30984562851248	11.6888269732666	4.141770585837	1.25571879173652	0	3.01709791230343	3.22916552487641	0
Cluster-13103.0	540	441	18	11.0635799076157	7.77053211649508	11.6080986123607	2.61969125702497	18.1826197361924	27.9569514543998	8.79003154215567	6.13481601799213	6.03419582460686	1.61458276243821	10.6210387419152
Cluster-13107.0	280	181	15.5233	11.0196273219827	4.3524902224152	30.6497333736119	44.9664764885822	20.0995873598081	11.5022146381926	10.7176017447643	4.53761666770788	9.85210695028343	18.277399787353	121.714625739976
Cluster-13109.0	336	237	4	3.01733997480429	4.78186591784313	0	1.30984562851248	0	9.31898381813325	5.44144809752494	2.72658489688539	10.559842693062	3.22916552487641	10.6210387419152
Cluster-13110.1	532	433	13	14.5838098782207	14.9433309932598	6.77139085721041	10.4787650280999	22.0788953939479	62.126558787555	8.37145861157682	6.13481601799213	25.6453322545792	12.9166620995057	28.3227699784407
Cluster-13112.0	852	753	1909	825.242483108973	885.84066128044	770.003874619926	1089.79156292239	1180.57152429992	2378.4117589169	805.752891364269	571.5603590096	884.009688304905	691.041422323552	2407.43544816746
Cluster-13132.0	412	313	0	0	0	0	0	0	0	0.418572930578841	0	0	0	0
Cluster-13134.0	660	561	9	7.54334993701072	11.3569315548774	11.6080986123607	7.85907377107491	2.59751710517035	13.4607544039703	7.53431275041914	3.40823112110674	3.01709791230343	3.22916552487641	10.6210387419152
Cluster-13140.0	1584	1485	5	3.77524548747555	3.9028693021576	0.967341551030058	0	0	1.45581165206878	5.23463121252593	3.06740800899606	4.52564686845515	0	0
Cluster-13140.1	1189	1090	0	2.76232445793375	5.06312929379826	0.967341551030058	0	1.29875855258517	6.82772951960523	5.2296920519451	0	0	0	7.08069249461017
Cluster-13146.0	489	390	8	5.02889995800715	0	17.412147918541	11.7886106566124	10.3900684206814	0	0.837145861157682	0	1.50854895615172	4.84374828731462	3.54034624730508
Cluster-13151.0	433	334	5	2.01155998320286	1.19546647946078	0.967341551030058	2.61969125702497	0	1.03544264645925	0	1.02246933633202	0	1.61458276243821	10.6210387419152
Cluster-13155.0	1074	975	2.04394	2.55028089120438	1.79319971919117	0.967341551030058	0	0	5.17721323229625	4.24357608479441	0	0	1.96137899398231	17.7017312365254
Cluster-13156.0	556	457	0	0.502889995800715	0.597733239730391	0	0	0	0	0	0	0	0	0
Cluster-13159.0	321	222	2	1.00577999160143	4.18413267811274	0	1.30984562851248	0	5.17721323229625	3.34858344463073	3.40823112110674	6.03419582460686	3.22916552487641	0
Cluster-13169.0	379	280	1	0	0.597733239730391	1.93468310206012	1.30984562851248	2.59751710517035	0	0.418572930578841	0	3.01709791230343	0	0
Cluster-13171.0	317	218	0	0	1.19546647946078	0	0	0	0	0	0	0	0	3.54034624730508
Cluster-13174.0	601	502	0	0	0	0	0	0	0	0	0	0	0	0
Cluster-13175.0	410	311	2	2.51444997900357	7.77053211649508	7.73873240824046	5.23938251404994	0	3.10632793937775	2.09286465289421	1.02246933633202	1.50854895615172	0	3.54034624730508
Cluster-13180.0	1782	1683	8	6.03467994960858	6.5750656370343	0	9.16891939958739	5.19503421034069	7.24809852521475	1.25571879173652	1.02246933633202	1.50854895615172	0	3.54034624730508
Cluster-13183.0	3753	3654	806	383.202176800145	296.475686906274	81.2566902865249	53.7036707690119	97.406891443888	850.098412743044	320.626864823392	188.816004109313	138.786503965958	101.718714033607	120.371772408373
Cluster-1319.0	386	287	1	1.50866998740214	0	0.967341551030058	0	0	2.0708852929185	0.418572930578841	0	1.50854895615172	1.61458276243821	0
Cluster-13199.0	390	291	23	9.55490992021358	18.5297304316421	3.86936620412023	13.0984562851249	6.49379276292586	56.9493455552588	15.4871984314171	18.0636249418657	9.05129373691029	4.84374828731462	17.7017312365254
Cluster-13205.0	357	258	1	2.01155998320286	1.79319971919117	0	0	2.59751710517035	0	0.837145861157682	0.340823112110674	1.50854895615172	3.22916552487641	14.1613849892203
Cluster-13207.0	842	743	4	1.50866998740214	2.98866619865196	0	0	1.29875855258517	1.03544264645925	1.67429172231536	1.70411556055337	0	3.22916552487641	0
Cluster-1321.0	2218	2119	53	42.7456496430608	35.8639943838235	62.8772008169538	92.9990396243864	58.4441348663328	36.2404926260738	18.8357818760479	17.0411556055337	40.7308218160963	40.3645690609552	116.831426161068
Cluster-13210.1	546	447	30	13.0751398908186	10.1614650754166	41.5956866942925	36.6756775983496	27.2739296042886	15.5316396968888	11.3014691256287	3.06740800899606	21.119685386124	24.2187414365731	60.1858862041864
Cluster-13212.0	573	474	60	68.8959294246979	28.0934622673284	48.3670775515029	123.125489080174	210.398885518798	68.3392146663105	43.1130118496206	19.4269173903084	54.3077624214617	40.3645690609552	184.098004859864
Cluster-13214.0	442	343	9	8.04623993281144	19.7251969111029	10.6407570613306	5.23938251404994	0	8.283541171674	1.67429172231536	8.86140091487752	6.03419582460686	9.68749657462924	28.3227699784407
Cluster-13215.0	431	332	8	14.5838098782207	5.37959915757352	8.70607395927052	18.3378387991748	29.871446709459	18.6379676362665	8.79003154215567	0.681646224221348	13.5769406053654	4.84374828731462	17.7017312365254
Cluster-13218.0	409	310	12	4.52600996220643	21.5183966302941	51.2691022045931	56.3233620260368	42.8590322353107	19.6734102827258	8.79003154215567	9.20222402698819	30.1709791230343	16.1458276243821	120.371772408373
Cluster-13219.0	1195	1096	69	64.8728094582922	87.8667862403675	146.068574205539	200.40638116241	203.905092755872	202.946758706013	43.1130118496206	84.5241318034471	129.735210229048	103.333296796045	382.357394708949
Cluster-13222.0	513	414	65	31.1791797396443	56.7846577743871	17.412147918541	28.8166038272747	44.1577907878959	188.450561655584	39.7644284049899	35.1047805473994	49.7821155530066	9.68749657462924	31.8631162257457
Cluster-13237.0	382	283	20.0814	4.03539551120321	12.1455210180537	13.6465774628463	5.26001258269901	27.3731547577061	24.256382980219	8.44872717456168	5.48568431866614	9.16001486018015	11.3020793370674	21.6337105857074
Cluster-13238.0	732	633	0	1.50866998740214	0	0	0	0	0	0	0	0	0	0
Cluster-13250.0	316	217	0	0.502889995800715	0	0	0	0	1.03544264645925	0.418572930578841	0.681646224221348	1.50854895615172	0	0
Cluster-13255.0	552	453	17	11.5664699034164	2.39093295892156	5.80404930618035	9.16891939958739	12.9875855258517	20.708852929185	6.69716688926146	6.13481601799213	22.6282343422757	4.84374828731462	28.3227699784407
Cluster-13277.0	414	315	606.637	136.403882460986	309.084869598387	601.669032592777	414.736421355908	196.946344431121	1066.1331665003	167.247930152596	112.823356448221	115.690770302171	283.217191524811	857.978130610656
Cluster-13278.0	718	619	44	72.4161593953029	45.4277262195097	22.2488556736913	30.1264494557872	9.09130986809621	148.068298443673	46.4615952942514	22.4943253993045	7.54274478075858	20.9895759116967	24.7824237311356
Cluster-13293.0	764	665	0	1.50866998740214	0.597733239730391	0	0	0	2.0708852929185	0	0	0	0	0
Cluster-13298.0	326	227	2	2.51444997900357	3.58639943838235	2.90202465309017	7.85907377107491	3.89627565775552	3.10632793937775	2.09286465289421	4.08987734532809	0	4.84374828731462	7.08069249461017
Cluster-13299.0	290	191	4	0	1.19546647946078	0	0	7.79255131551104	0	0.418572930578841	0.681646224221348	0	1.61458276243821	7.08069249461017
Cluster-1330.0	408	309	7	4.02311996640572	4.18413267811274	1.93468310206012	6.54922814256243	0	9.31898381813325	2.09286465289421	1.3632924484427	0	4.84374828731462	3.54034624730508
Cluster-13302.0	329	230	2	1.00577999160143	1.79319971919117	0	0	0	1.03544264645925	0	0.340823112110674	0	0	0
Cluster-13307.0	1068	969	32	10.560689911815	8.96599859595587	17.412147918541	18.3378387991748	11.6888269732666	55.9139029087995	15.0686255008383	3.40823112110674	34.6966259914894	20.9895759116967	35.4034624730508
Cluster-13308.0	341	242	2	0.502889995800715	6.5750656370343	1.93468310206012	0	1.29875855258517	1.03544264645925	3.76715637520957	2.38576178477472	3.01709791230343	1.61458276243821	0
Cluster-1331.0	419	320	1	1.50866998740214	4.78186591784313	0.967341551030058	6.54922814256243	6.49379276292586	1.03544264645925	0.837145861157682	0	1.50854895615172	0	0
Cluster-13329.0	304	205	1	5.02889995800715	4.18413267811274	3.86936620412023	2.61969125702497	6.49379276292586	4.141770585837	2.09286465289421	1.3632924484427	1.50854895615172	4.84374828731462	0
Cluster-13330.0	262	163	3	0	0	0	1.30984562851248	0	6.2126558787555	0.418572930578841	0	0	0	0
Cluster-13331.0	1104	1005	3	5.02889995800715	2.39093295892156	1.93468310206012	3.92953688553745	11.6888269732666	10.3544264645925	5.02287516694609	0.340823112110674	7.54274478075858	4.84374828731462	14.1613849892203
Cluster-13332.0	229	130	16	3.01733997480429	7.17279887676469	1.93468310206012	3.92953688553745	1.29875855258517	16.567082343348	5.44144809752494	4.77152356954943	0	0	3.54034624730508
Cluster-13334.0	254	155	0	0	0	1.93468310206012	0	0	0	0	0	0	0	0
Cluster-13336.0	410	311	0	0.502889995800715	1.19546647946078	0	0	0	3.10632793937775	1.67429172231536	0	0	0	0
Cluster-1334.0	379	280	8	14.5838098782207	8.96599859595587	12.5754401633908	15.7181475421498	1.29875855258517	7.24809852521475	7.95288568099798	7.49810846643482	4.52564686845515	3.22916552487641	7.08069249461017
Cluster-13342.0	501	402	14	4.52600996220643	3.58639943838235	6.77139085721041	23.5772213132247	18.1826197361924	26.9215088079405	6.69716688926146	7.8389315785455	25.6453322545792	22.6041586741349	38.9438087203559
Cluster-1335.0	337	238	5	2.01155998320286	1.79319971919117	4.83670775515029	5.95725650921249	6.49379276292586	13.0606593653784	2.93001051405189	1.70411556055337	3.01709791230343	1.61458276243821	14.1613849892203
Cluster-13359.1	412	313	2	1.00577999160143	3.58639943838235	2.90202465309017	1.30984562851248	0	3.10632793937775	2.51143758347305	0.681646224221348	0	0	3.54034624730508
Cluster-13364.0	459	360	43	12.2563343996559	25.1047960686764	41.5956866942925	39.2953688553745	48.0540664456514	47.6303617371255	18.417208945469	21.1310329508618	54.3077624214617	69.8826940404029	127.452464902983
Cluster-13371.0	453	354	0	1.50866998740214	2.98866619865196	6.77139085721041	5.23938251404994	0	8.283541171674	1.67429172231536	1.70411556055337	0	6.45833104975283	31.8631162257457
Cluster-13373.0	387	288	0	0	0	0	0	0	0	0	0.681646224221348	0	0	0
Cluster-13386.0	697	598	19	6.03467994960858	3.58639943838235	12.5754401633908	15.7181475421498	16.8838611836072	18.6379676362665	5.02287516694609	2.04493867266404	4.52564686845515	12.9166620995057	56.6455399568813
Cluster-1339.0	766	667	36	14.5838098782207	10.1614650754166	4.83670775515029	24.8870669417372	11.6888269732666	32.0987220402368	15.4871984314171	9.88387025120954	16.5940385176689	11.3020793370674	67.2665786987966
Cluster-13395.0	934	835	4186.92	1854.542639814	3040.62117184932	33208.8354468619	22010.6459415238	29722.0894759117	7505.86161762432	3124.62599812452	3469.23845817455	49067.0633477907	51351.8047593471	113765.486310902
Cluster-13403.0	1522	1423	98	94.5433192105344	40.0481270619362	25.1508803267815	62.8725901685993	27.2739296042886	31.0632793937775	19.6729277372055	26.5842027446326	22.6282343422757	22.6041586741349	49.5648474622712
Cluster-13404.0	526	427	24	3.520229970605	22.7138631097549	23.2161972247214	14.4083019136373	10.3900684206814	13.4607544039703	6.69716688926146	15.677863157091	10.559842693062	12.9166620995057	31.8631162257457
Cluster-1341.0	851	752	1	2.01155998320286	5.97733239730391	0	1.30984562851248	5.19503421034069	0	1.25571879173652	1.02246933633202	0	0	0
Cluster-13410.0	945	846	54	25.6473897858365	40.0481270619362	4.83670775515029	22.2673756847122	9.09130986809621	60.0556734946365	21.7657923900997	11.2471626996522	10.559842693062	4.84374828731462	14.1613849892203
Cluster-13411.0	635	536	0	0.502889995800715	0	0.967341551030058	2.61969125702497	0	1.03544264645925	0	1.02246933633202	6.03419582460686	3.22916552487641	3.54034624730508
Cluster-13416.0	345	246	18	16.0924798656229	16.7365307124509	41.5956866942925	30.1264494557872	59.742893418918	27.9569514543998	16.3243442925748	3.40823112110674	92.0214863252546	50.0520656355844	74.3472711934067
Cluster-13419.0	351	252	3	3.01733997480429	19.1274636713725	2.90202465309017	19.6476844276873	9.09130986809621	27.9569514543998	7.1157398198403	7.49810846643482	6.03419582460686	11.3020793370674	17.7017312365254
Cluster-13433.0	211	112	29	9.55490992021358	18.5297304316421	16.444806367511	7.85907377107491	29.871446709459	80.7645264238215	28.88153220994	21.1310329508618	22.6282343422757	11.3020793370674	35.4034624730508
Cluster-13435.0	362	263	0	2.51444997900357	2.39093295892156	0.967341551030058	7.85907377107491	0	4.141770585837	1.67429172231536	2.04493867266404	3.01709791230343	1.61458276243821	17.7017312365254
Cluster-13436.0	477	378	0	2.01155998320286	0	0	0	0	5.17721323229625	2.09286465289421	0	0	0	0
Cluster-13437.0	496	397	0	0.502889995800715	0	0	0	0	2.0708852929185	0.418572930578841	0.340823112110674	0	0	3.54034624730508
Cluster-13438.0	396	297	10	2.51444997900357	4.78186591784313	1.93468310206012	2.61969125702497	9.09130986809621	7.24809852521475	5.44144809752494	0.340823112110674	1.50854895615172	0	7.08069249461017
Cluster-13446.0	689	590	42	37.2138596892529	78.9007876444116	294.071831513138	551.445009603756	716.914721027016	62.126558787555	24.6958029041516	19.7677405024191	451.056137889363	269.63532132718	428.381895923915
Cluster-13449.1	3666	3567	95	170.149812739197	68.9449428034622	296.757171658797	580.590384683787	334.361493087395	94.4295736619382	80.2697308971044	33.2850237049069	212.675231838269	251.366317370192	733.457072400441
Cluster-13451.0	419	320	2	0.502889995800715	0	0	0	2.59751710517035	3.10632793937775	0	0.681646224221348	0	0	0
Cluster-13455.0	2047	1948	429	218.25425817751	204.424767987794	223.455898287943	506.910258234332	355.859843408337	611.946604057417	186.683527038163	103.269402969534	230.807990291212	247.031162653046	1136.45114538493
Cluster-13456.0	236	137	1	0	1.79319971919117	0.967341551030058	0	1.29875855258517	2.0708852929185	0	2.38576178477472	1.50854895615172	1.61458276243821	0
Cluster-13475.0	410	311	99.3995	2.57301151901457	37.8782358550669	20.5452704681723	0	3.32251010439444	133.901372154817	4.86231059077605	23.3161180872257	14.0684107697901	22.0913671887845	7.08069249461017
Cluster-13475.1	261	162	6.60051	3.46166843059401	8.14722360417318	3.63829732782568	1.30984562851248	4.4700412111166	24.5214562977126	13.1363254241141	4.63137710584952	11.5769214847891	5.35660435597549	3.54034624730508
Cluster-13486.0	559	460	17.0291	8.69320791240906	14.3455977535294	6.77139085721041	3.95226270719215	14.352191137053	8.29442367388829	3.76715637520957	1.02246933633202	1.50854895615172	9.69255021867567	3.54034624730508
Cluster-13490.0	534	435	47	29.6705097522422	18.5297304316421	17.412147918541	31.4362950842996	32.4689638146293	48.6658043835848	28.0443863487824	8.17975469065617	28.6624301668826	22.6041586741349	74.3472711934067
Cluster-13496.0	1895	1796	179.028	103.587292895014	125.431929424464	89.5901442803386	118.266092782955	118.510678916555	211.589598476008	101.416453922878	84.5844574942907	71.4638862801927	66.1978932599665	195.335063848811
Cluster-13496.1	1119	1020	21.9721	8.5570755905458	18.0241676574782	4.2419764961615	2.23977053247492	12.6638959317909	30.7034630741329	14.1098004887613	13.913251494138	2.45507291319955	0	6.46449523026672
Cluster-13498.0	338	239	4	1.00577999160143	0	7.73873240824046	0	1.29875855258517	6.2126558787555	0.837145861157682	0.340823112110674	7.54274478075858	0	0
Cluster-13499.0	447	348	6	5.02889995800715	3.58639943838235	1.93468310206012	9.16891939958739	1.29875855258517	4.141770585837	0.837145861157682	0.340823112110674	3.01709791230343	3.22916552487641	0
Cluster-13502.0	2178	2079	57	52.8034495590751	32.2775949454411	31.9222711839919	47.1544426264495	42.8590322353107	59.0202308481773	43.9501577107783	21.4718560629724	22.6282343422757	35.5208207736405	77.8876174407118
Cluster-13503.0	662	563	0	0	0	0	0	0	0	0.837145861157682	0	0	0	0
Cluster-13507.0	829	730	27	32.6878497270465	30.4843952262499	15.4774648164809	22.2673756847122	38.9627565775552	56.9493455552588	23.8586570429939	17.722801829755	36.2051749476412	53.2812311604608	162.855927376034
Cluster-13508.0	496	397	1	0	1.19546647946078	1.93468310206012	0	0	1.03544264645925	0.418572930578841	0	1.50854895615172	0	3.54034624730508
Cluster-13514.0	1366	1267	120	76.9421693575094	81.2917206033332	52.2364437556231	64.1824357971118	33.7677223672145	103.544264645925	62.7859395868262	36.4680729958421	37.7137239037929	30.6770724863259	99.1296949245423
Cluster-13515.0	291	192	11	4.02311996640572	1.79319971919117	0	0	2.59751710517035	12.425311757511	1.25571879173652	0.681646224221348	1.50854895615172	0	0
Cluster-13515.1	1062	963	25	21.12137982363	19.7251969111029	3.86936620412023	0	9.09130986809621	40.3822632119108	10.464323264471	2.72658489688539	0	3.22916552487641	0
Cluster-13516.2	932	833	853	634.144284704701	484.761657421347	917.039790376495	1324.25393042612	1624.74694928405	1575.94370791098	497.683214458242	412.055142541805	2022.96415019945	1427.29116199537	4503.32042657207
Cluster-1352.0	429	330	9	3.520229970605	7.77053211649508	2.90202465309017	6.54922814256243	3.89627565775552	7.24809852521475	4.18572930578841	3.40823112110674	6.03419582460686	1.61458276243821	7.08069249461017
Cluster-13523.0	320	221	0	0	0	0	0	0	0	0	0	0	3.22916552487641	0
Cluster-13528.0	367	268	5	4.02311996640572	2.39093295892156	1.93468310206012	0	3.89627565775552	3.10632793937775	3.34858344463073	0.340823112110674	6.03419582460686	3.22916552487641	0
Cluster-13529.0	447	348	12	3.520229970605	16.1387974727206	4.83670775515029	11.7886106566124	5.19503421034069	9.31898381813325	4.60430223636725	2.38576178477472	1.50854895615172	4.84374828731462	14.1613849892203
Cluster-1353.0	316	217	0	0	0	0.967341551030058	0	0	4.141770585837	2.09286465289421	1.70411556055337	0	1.61458276243821	0
Cluster-13535.0	2504	2405	28	30.6762897438436	19.7251969111029	43.5303697963526	44.5347513694245	42.8590322353107	20.708852929185	15.905771361996	9.88387025120954	15.0854895615172	22.6041586741349	67.2665786987966
Cluster-13536.0	549	450	8	0.502889995800715	2.39093295892156	6.77139085721041	11.7886106566124	7.79255131551104	3.10632793937775	0.418572930578841	0.340823112110674	6.03419582460686	0	24.7824237311356
Cluster-13539.0	227	128	29	0.502889995800715	11.9546647946078	2.90202465309017	2.61969125702497	18.1826197361924	22.7797382221035	2.09286465289421	6.13481601799213	21.119685386124	0	14.1613849892203
Cluster-13549.0	2221	2122	442.596	356.443400123589	308.602498873924	530.988287483664	588.551626413886	362.319868448896	466.301241406459	243.597306981899	163.097832892554	427.967796115461	463.758221437888	1007.87285037531
Cluster-13549.1	315	216	1143.46	458.550184870966	507.385262811903	406.915125465447	301.458351710891	619.533804754179	1535.38541944917	440.313608593106	253.162385206472	573.781121119173	385.036009689689	588.30641660718
Cluster-13549.2	858	759	290.941	168.370587934054	61.1995154830358	176.565951284863	135.80872430106	70.1563394935459	325.157983382305	148.00152823165	47.2636450719477	79.1218842012013	173.811448959235	263.095520849106
Cluster-13549.3	435	336	95.999	66.670138303284	79.7836396394934	111.152380921109	73.1419108807	75.3131902024406	137.505748007142	89.364902105652	55.2089134614717	55.0661099817192	64.0088419506527	141.018363653407
Cluster-13551.0	896	797	4	0.502889995800715	5.37959915757352	3.86936620412023	0	0	7.24809852521475	0.837145861157682	2.72658489688539	0	3.22916552487641	3.54034624730508
Cluster-13556.0	516	417	13	6.53756994540929	6.5750656370343	24.1835387757514	11.7886106566124	15.5851026310221	25.8860661614813	6.69716688926146	5.11234668166011	19.6111364299723	19.3749931492585	42.484154967661
Cluster-13558.0	3763	3664	4414	2263.00498110322	2413.04908879159	1087.29190335779	742.682471366579	950.691260492347	4462.75780623937	2842.52877156091	2486.64542595948	1003.18505584089	844.426784755182	1023.16006547117
Cluster-13560.1	794	695	296	278.601057673596	156.606108809362	177.023503838501	233.152521875222	290.921915779079	272.321416018783	175.800630843113	87.9323629245538	188.568619518964	143.697865857	396.518779698169
Cluster-13566.0	724	625	37.9196	20.7985747353255	30.12061477655	87.0607395927052	78.5907377107491	73.2575151654087	71.4455426056883	24.3390113381262	18.7452711660871	53.4058010005786	101.239990244544	214.468511107746
Cluster-13577.0	391	292	20	17.0982598572243	21.5183966302941	18.3794894695711	15.7181475421498	7.79255131551104	31.0632793937775	15.905771361996	8.86140091487752	18.1025874738206	22.6041586741349	60.1858862041864
Cluster-13582.0	451	352	9	5.53178995380786	0.597733239730391	0.967341551030058	2.61969125702497	5.19503421034069	9.31898381813325	4.18572930578841	3.40823112110674	7.54274478075858	0	17.7017312365254
Cluster-13595.0	367	268	8	3.520229970605	7.77053211649508	0.967341551030058	0	0	15.5316396968888	0.837145861157682	2.72658489688539	0	3.22916552487641	0
Cluster-13606.0	439	340	84	32.1849597312458	41.8413267811274	45.4650528984127	68.1119726826492	68.8342032870142	115.969576403436	34.7415532380438	25.2209102961899	72.4103498952823	35.5208207736405	138.073503644898
Cluster-13607.0	600	501	4	4.02311996640572	3.58639943838235	0	0	0	0	1.67429172231536	0.681646224221348	0	0	3.54034624730508
Cluster-13610.0	325	226	1	0	0.597733239730391	8.70607395927052	5.23938251404994	0	0	0.837145861157682	2.04493867266404	3.01709791230343	4.84374828731462	14.1613849892203
Cluster-13613.0	364	265	1	0.502889995800715	1.79319971919117	1.93468310206012	15.7181475421498	2.59751710517035	6.2126558787555	1.25571879173652	2.38576178477472	1.50854895615172	3.22916552487641	17.7017312365254
Cluster-13618.0	562	463	2	3.74200445875312	0.597733239730391	0	4.53459387671623	5.19503421034069	0	0.540988769855929	0.340823112110674	1.50854895615172	3.22916552487641	0
Cluster-13618.1	803	704	2	2.2127210104231	0	12.5754401633908	7.25401677989614	1.29875855258517	1.03544264645925	1.25571879173652	3.06740800899606	1.50854895615172	0	10.6210387419152
Cluster-13620.1	915	816	7	10.0577999160143	6.5750656370343	7.73873240824046	19.6476844276873	15.5851026310221	4.141770585837	3.34858344463073	3.40823112110674	7.54274478075858	12.9166620995057	31.8631162257457
Cluster-1363.0	1060	961	64	13.5780298866193	25.1047960686764	18.3794894695711	39.2953688553745	20.7801368413628	69.3746573127698	25.5329487653093	14.9962169328696	27.1538812107309	17.7604103868203	35.4034624730508
Cluster-13630.0	368	269	2	0	0	0	1.30984562851248	0	1.03544264645925	0.837145861157682	0.681646224221348	4.52564686845515	0	0
Cluster-13632.0	532	433	0	1.00577999160143	1.19546647946078	0.967341551030058	0	0	2.0708852929185	1.25571879173652	0.681646224221348	3.01709791230343	3.22916552487641	3.54034624730508
Cluster-13638.0	321	222	8	0	8.36826535622547	14.5101232654509	5.23938251404994	12.9875855258517	8.283541171674	5.02287516694609	4.77152356954943	4.52564686845515	1.61458276243821	10.6210387419152
Cluster-1364.0	449	350	2	0.502889995800715	0	0	1.30984562851248	0	1.03544264645925	0	0	0	1.61458276243821	0
Cluster-13645.2	2206	2107	1085	590.392855070039	607.296971566077	777.742607028166	966.666073842214	1190.9615927206	724.809852521475	499.776079111136	204.834690378515	740.697537470492	500.520656355844	1306.38776525558
Cluster-13646.0	621	522	20	12.0693598992172	19.1274636713725	9.67341551030058	20.9575300561998	9.09130986809621	42.4531485048293	8.79003154215567	7.49810846643482	9.05129373691029	6.45833104975283	42.484154967661
Cluster-1365.0	218	119	0	1.50866998740214	0.597733239730391	0	5.23938251404994	2.59751710517035	1.03544264645925	0	0.340823112110674	0	0	0
Cluster-13655.0	1259	1160	54	36.2080796976515	23.9093295892156	26.1182218778116	30.1264494557872	33.7677223672145	67.3037720198513	20.0915006677844	16.700332493423	9.05129373691029	35.5208207736405	38.9438087203559
Cluster-13657.0	413	314	0	0	0	0	0	0	0	0	0.681646224221348	0	0	0
Cluster-13661.0	346	247	7	6.53756994540929	7.77053211649508	1.93468310206012	7.85907377107491	6.49379276292586	16.567082343348	7.95288568099798	3.06740800899606	1.50854895615172	3.22916552487641	21.2420774838305
Cluster-13662.0	367	268	4	0	0.597733239730391	0	0	0	2.0708852929185	0.418572930578841	0	0	0	0
Cluster-13663.0	516	417	5	1.00577999160143	4.18413267811274	4.83670775515029	3.92953688553745	6.49379276292586	4.141770585837	0.837145861157682	0.681646224221348	10.559842693062	16.1458276243821	28.3227699784407
Cluster-13669.0	320	221	31	4.02311996640572	16.1387974727206	10.6407570613306	7.85907377107491	9.09130986809621	45.559476444207	14.2314796396806	8.86140091487752	21.119685386124	22.6041586741349	14.1613849892203
Cluster-13673.0	1259	1160	12	22.1271598152315	13.1501312740686	9.67341551030058	6.54922814256243	5.19503421034069	21.7442955756443	21.7657923900997	5.45316979377078	13.5769406053654	11.3020793370674	35.4034624730508
Cluster-13674.0	515	416	0	0	0	0	0	0	0	0	1.3632924484427	0	0	0
Cluster-1368.0	369	270	0	0	4.18413267811274	0	3.92953688553745	0	0	0	0	0	0	7.08069249461017
Cluster-13681.0	937	838	11	0.502889995800715	6.5750656370343	29.0202465309017	23.5772213132247	29.871446709459	7.24809852521475	4.18572930578841	4.43070045743876	27.1538812107309	25.8333241990113	42.484154967661
Cluster-13683.0	417	318	36	57.8323495170822	26.8979957878676	16.444806367511	52.3938251404994	28.5726881568738	45.559476444207	41.0201471967264	13.9737475965376	33.1880770353377	29.0624897238877	173.476966117949
Cluster-13688.0	1540	1441	19	17.601149853025	28.6911955070588	31.9222711839919	28.8166038272747	11.6888269732666	14.4961970504295	17.1614901537325	8.52057780276684	7.54274478075858	17.7604103868203	63.7262324514915
Cluster-13697.0	489	390	17	15.0866998740214	11.9546647946078	8.70607395927052	6.54922814256243	5.19503421034069	36.2404926260738	12.9757608479441	5.11234668166011	12.0683916492137	4.84374828731462	10.6210387419152
Cluster-13699.0	476	377	9	2.01155998320286	5.37959915757352	0	0	0	6.2126558787555	1.25571879173652	1.02246933633202	1.50854895615172	1.61458276243821	10.6210387419152
Cluster-1370.0	2301	2202	2654	1654.00519618855	2653.33785116321	4905.38900527342	4076.23959593085	5561.28412216971	4063.0769447061	1948.03841891393	2425.97891200378	9500.8413258435	9900.62149927108	17379.5597280207
Cluster-13703.0	691	592	4	6.53756994540929	15.5410642329902	46.4323944494428	37.9855232268621	36.3652394723848	13.4607544039703	7.1157398198403	4.43070045743876	30.1709791230343	58.1249794477754	180.557658612559
Cluster-13710.0	408	309	0	3.01733997480429	0	1.93468310206012	2.61969125702497	6.49379276292586	1.03544264645925	0	0	6.03419582460686	6.45833104975283	14.1613849892203
Cluster-1372.0	312	213	1	3.01733997480429	0.597733239730391	1.93468310206012	1.30984562851248	2.59751710517035	4.141770585837	0	0	6.03419582460686	1.61458276243821	3.54034624730508
Cluster-13730.0	694	595	17	15.5895898698222	13.1501312740686	18.3794894695711	13.0984562851249	29.871446709459	22.7797382221035	9.20860447273451	5.11234668166011	22.6282343422757	20.9895759116967	17.7017312365254
Cluster-13733.0	492	393	8	9.55490992021358	5.37959915757352	6.77139085721041	3.92953688553745	6.49379276292586	6.2126558787555	6.27859395868262	5.11234668166011	10.559842693062	17.7604103868203	7.08069249461017
Cluster-1375.0	2147	2048	113	70.9074894079008	102.212383993897	157.676672817899	171.589777335136	196.112541440361	196.734102827258	60.693074933932	49.078528143937	146.329248746716	122.708289945304	357.574970977813
Cluster-13754.0	587	488	2	3.520229970605	0	1.93468310206012	0	0	2.0708852929185	0.418572930578841	0	0	1.61458276243821	0
Cluster-13762.0	911	812	21	22.6300498110322	44.2322597400489	35.7916373881121	28.8166038272747	40.2615151301404	46.5949190906663	16.3243442925748	17.3819787176444	19.6111364299723	48.4374828731462	42.484154967661
Cluster-13767.0	515	416	1	44.2543196304629	61.5665236922303	0	1.30984562851248	0	0	49.3916058083033	39.8763041169488	0	0	0
Cluster-13767.1	654	555	28	34.1965197144486	33.4730614249019	1.93468310206012	0	2.59751710517035	33.134164686696	31.3929697934131	17.722801829755	9.05129373691029	4.84374828731462	3.54034624730508
Cluster-13768.0	1492	1393	437	170.479708576442	257.623026323799	747.755018946235	444.037668065732	488.333215772025	963.997103853562	272.490977806826	271.976843464318	1175.15963684219	1296.50995823788	2572.11465386085
Cluster-13779.0	962	863	27	47.2716596052672	26.3002625481372	103.505545960216	455.826278722345	140.265923679199	56.9493455552588	40.1830013355688	21.1310329508618	108.615524842923	171.14577281845	1320.5491502448
Cluster-13781.0	456	357	8	11.5664699034164	11.3569315548774	8.70607395927052	22.2673756847122	7.79255131551104	23.8151808685628	13.8129067091018	5.79399290588145	13.5769406053654	16.1458276243821	17.7017312365254
Cluster-13784.0	801	702	0	1.50866998740214	5.97733239730391	0	0	0	5.17721323229625	2.93001051405189	0.340823112110674	3.01709791230343	0	0
Cluster-13785.0	268	169	7	5.53178995380786	10.1614650754166	0.967341551030058	1.30984562851248	0	22.7797382221035	3.34858344463073	5.11234668166011	0	4.84374828731462	7.08069249461017
Cluster-13789.0	570	471	12	18.1040398488257	7.77053211649508	13.5427817144208	51.0839795119869	18.1826197361924	10.3544264645925	6.69716688926146	6.81646224221348	13.5769406053654	11.3020793370674	60.1858862041864
Cluster-13794.0	333	234	0	1.00577999160143	0	0	1.30984562851248	0	1.03544264645925	0.418572930578841	0.340823112110674	0	0	0
Cluster-13801.0	421	322	0	1.00577999160143	2.39093295892156	0	1.30984562851248	0	0	1.67429172231536	0.681646224221348	0	0	3.54034624730508
Cluster-13804.0	357	258	1	0.502889995800715	0	0	1.30984562851248	0	0	0	0.681646224221348	0	0	0
Cluster-13808.0	987	888	30	24.1387197984343	40.6458603016666	12.5754401633908	13.0984562851249	7.79255131551104	47.6303617371255	17.5800630843113	15.677863157091	6.03419582460686	16.1458276243821	17.7017312365254
Cluster-13810.0	897	798	70.2009	32.6878497270465	31.5618691641879	10.6407570613306	22.2673756847122	16.8838611836072	73.4549226054071	32.7338263192294	9.32890797775973	1.50854895615172	4.84374828731462	21.2420774838305
Cluster-13810.1	656	557	14.7991	0	1.91121617004354	0	0	0	8.34505681930014	0.752020684265863	0.554948640525326	0	0	0
Cluster-13826.0	619	520	205	87.5028592693244	71.7279887676469	42.5630282453225	48.464288254962	105.199442759399	155.316396968888	88.3188883521355	21.4718560629724	52.79921346531	16.1458276243821	56.6455399568813
Cluster-13834.0	289	190	216.149	97.050225839601	90.4113366418998	135.315605524289	124.437168492566	98.3296593954997	316.222113343362	58.5696544571055	40.3544789432401	150.570232427146	153.028216724578	361.101155840129
Cluster-13835.0	379	280	5	1.00577999160143	2.98866619865196	0.967341551030058	3.92953688553745	5.19503421034069	12.425311757511	2.51143758347305	2.38576178477472	0	1.61458276243821	10.6210387419152
Cluster-13839.0	828	729	18	14.08091988242	11.3569315548774	10.6407570613306	20.9575300561998	40.2615151301404	14.4961970504295	4.18572930578841	5.45316979377078	18.1025874738206	22.6041586741349	46.0245012149661
Cluster-13840.0	491	392	0	1.50866998740214	0	0	2.61969125702497	1.29875855258517	1.03544264645925	0.418572930578841	0	0	0	0
Cluster-13846.0	364	265	1	1.50866998740214	0	1.93468310206012	0	0	0	0	0.340823112110674	0	0	0
Cluster-13854.0	456	357	40	14.5838098782207	32.2775949454411	45.4650528984127	31.4362950842996	28.5726881568738	36.2404926260738	20.0915006677844	19.4269173903084	30.1709791230343	35.5208207736405	102.670041171847
Cluster-13866.0	433	334	300.6	130.02522575425	30.0806264228121	114.507121420081	132.058636266629	228.182786379347	264.86519352163	62.3326251030093	9.97108688559866	153.56424954042	88.9730362486436	146.082120890927
Cluster-13866.1	1114	1015	842.4	367.332980092657	510.269923426842	799.630644303324	965.592000426834	834.201709635325	758.152141180109	329.033064988207	213.608840576692	556.962308807038	403.474544836733	1868.37524786029
Cluster-13871.0	1071	972	10	21.12137982363	16.7365307124509	2.90202465309017	15.7181475421498	16.8838611836072	27.9569514543998	14.6500525702594	13.9737475965376	16.5940385176689	6.45833104975283	14.1613849892203
Cluster-13874.0	858	759	7	5.53178995380786	2.39093295892156	2.90202465309017	0	1.29875855258517	6.2126558787555	4.18572930578841	1.02246933633202	1.50854895615172	1.61458276243821	0
Cluster-13875.2	352	253	107	17.0982598572243	100.419184274706	20.3141725716312	13.0984562851249	24.6764124991183	212.265742524146	30.5558239322554	28.9699645294073	3.01709791230343	14.5312448619439	42.484154967661
Cluster-13878.0	763	664	21	8.55270044758234	17.9319971919117	3.86936620412023	10.4787650280999	1.29875855258517	25.905739571764	5.02287516694609	9.88468822667861	4.52564686845515	0	17.7017312365254
Cluster-13882.0	223	124	37	9.05201992441287	23.9093295892156	17.412147918541	15.7181475421498	14.2863440784369	45.559476444207	12.5571879173652	9.20222402698819	13.5769406053654	9.68749657462924	53.1051937095762
Cluster-13883.0	239	140	0	0.502889995800715	0.597733239730391	8.70607395927052	28.8166038272747	0	6.2126558787555	0.418572930578841	0	0	9.68749657462924	3.54034624730508
Cluster-13884.0	244	145	2	6.53756994540929	0.597733239730391	0.967341551030058	0	6.49379276292586	2.0708852929185	2.09286465289421	1.3632924484427	0	6.45833104975283	7.08069249461017
Cluster-13885.0	878	779	0	0.502889995800715	2.39093295892156	0	0	0	0	0.837145861157682	0.340823112110674	0	0	0
Cluster-13886.0	244	145	5	0.502889995800715	1.79319971919117	1.93468310206012	3.92953688553745	2.59751710517035	3.10632793937775	2.93001051405189	0	6.03419582460686	0	0
Cluster-13888.0	583	484	5	0	0	1.93468310206012	5.23938251404994	3.89627565775552	2.0708852929185	3.76715637520957	0.340823112110674	7.54274478075858	3.22916552487641	3.54034624730508
Cluster-13890.0	1275	1176	1564	877.543042672247	1002.9963762676	444.009771922797	381.165077897133	287.025640121323	1117.24261552953	904.536102980876	1039.16966882544	374.120141125625	524.739397792417	577.076438310728
Cluster-1390.0	235	136	15.1414	4.98991089663272	21.5857611664117	4.27423733688835	0	3.32009441348663	22.1523635226138	7.66545164956949	8.62156369088524	16.2505419203531	2.4025960254738	0
Cluster-1390.1	481	382	162.859	18.1430138235003	81.2241767472436	55.7009775206373	22.2673756847122	57.7215056076744	149.731219333886	40.8890082975761	70.108677453614	53.1427100626258	34.7327429272945	42.484154967661
Cluster-13901.0	464	365	5	2.01155998320286	2.98866619865196	0.967341551030058	2.61969125702497	5.19503421034069	12.425311757511	0.837145861157682	4.08987734532809	1.50854895615172	1.61458276243821	3.54034624730508
Cluster-13903.0	682	583	56	9.55490992021358	26.3002625481372	77.3873240824046	44.5347513694245	103.900684206814	97.3316087671695	27.6258134182035	25.5617334083005	187.060070562813	103.333296796045	180.557658612559
Cluster-13909.0	486	387	0	0	0	1.93468310206012	0	0	0	0.837145861157682	1.02246933633202	3.01709791230343	1.61458276243821	0
Cluster-13917.0	462	363	3	2.01155998320286	3.58639943838235	0	0	0	2.0708852929185	0.418572930578841	0	0	0	7.08069249461017
Cluster-13919.0	319	220	2	0.502889995800715	1.79319971919117	0	1.30984562851248	1.29875855258517	7.24809852521475	0	1.3632924484427	7.54274478075858	1.61458276243821	0
Cluster-13929.0	733	634	4	2.51444997900357	0	0	0	0	3.10632793937775	1.67429172231536	0.681646224221348	0	0	0
Cluster-13931.0	355	256	11	2.01155998320286	0.597733239730391	10.6407570613306	6.54922814256243	2.59751710517035	3.10632793937775	3.76715637520957	1.02246933633202	1.50854895615172	1.61458276243821	0
Cluster-13937.0	420	321	11.4068	3.92772676310228	0	10.5457641210195	19.8886960233336	13.7145006877337	2.76980907927849	6.9511569435367	2.35993761757009	10.8698495035512	32.4642541460688	62.8864623216307
Cluster-13937.1	1260	1161	61.5932	56.4192286288822	48.4163924181617	55.2334613490244	48.2232766593157	26.5470144424067	79.0301599910023	40.3475842118724	26.9508602486412	58.5234024794277	70.8690426499764	167.2360437532
Cluster-13939.0	324	225	4	0.502889995800715	1.79319971919117	2.90202465309017	0	5.19503421034069	4.141770585837	1.25571879173652	0.681646224221348	1.50854895615172	0	0
Cluster-13943.0	497	398	3	0	0.597733239730391	0	5.23938251404994	0	1.03544264645925	1.25571879173652	0.681646224221348	0	0	0
Cluster-13944.0	401	302	5	1.00577999160143	0.597733239730391	0	3.92953688553745	1.29875855258517	2.0708852929185	1.25571879173652	2.04493867266404	1.50854895615172	1.61458276243821	0
Cluster-13947.0	273	174	41	10.560689911815	32.8753281851715	50.301760653563	11.7886106566124	38.9627565775552	18.6379676362665	17.5800630843113	15.3370400449803	7.54274478075858	4.84374828731462	21.2420774838305
Cluster-13948.0	407	308	9	3.01733997480429	4.18413267811274	4.83670775515029	3.92953688553745	1.29875855258517	8.283541171674	5.02287516694609	1.02246933633202	4.52564686845515	1.61458276243821	3.54034624730508
Cluster-13953.0	382	283	1	4.52600996220643	0	1.93468310206012	0	3.89627565775552	6.2126558787555	0.418572930578841	0.340823112110674	0	1.61458276243821	0
Cluster-13957.0	409	310	1	0.502889995800715	0	0.967341551030058	2.61969125702497	0	4.141770585837	0	0	0	0	0
Cluster-13960.0	339	240	2.76837	0	36.647742207758	18.9036918560743	5.23938251404994	0	1.41497379409242	0	24.4107396763916	0	10.6633342504193	7.08069249461017
Cluster-13964.1	397	298	88	34.1965197144486	32.8753281851715	35.7916373881121	17.0279931706623	42.8590322353107	200.875873413095	80.3660026711375	49.7601743681584	36.2051749476412	43.5937345858316	60.1858862041864
Cluster-13968.1	1035	936	25	11.5664699034164	16.1387974727206	8.70607395927052	10.4787650280999	9.09130986809621	31.0632793937775	8.37145861157682	7.15728535432415	9.05129373691029	4.84374828731462	21.2420774838305
Cluster-13974.0	880	781	3	6.53756994540929	18.5297304316421	4.83670775515029	9.16891939958739	10.3900684206814	9.31898381813325	3.34858344463073	8.86140091487752	18.1025874738206	4.84374828731462	28.3227699784407
Cluster-13983.0	346	247	0	0	0	0	0	0	0	0	0	0	0	7.08069249461017
Cluster-13990.0	379	280	0	0	5.37959915757352	10.6407570613306	15.7181475421498	3.89627565775552	0	1.67429172231536	0	7.54274478075858	1.61458276243821	3.54034624730508
Cluster-13993.0	456	357	9	0.502889995800715	4.78186591784313	3.86936620412023	2.61969125702497	7.79255131551104	9.31898381813325	4.60430223636725	1.70411556055337	9.05129373691029	3.22916552487641	3.54034624730508
Cluster-13995.1	2726	2627	261	130.248508912385	125.523980343382	58.0404930618035	68.1119726826492	66.2366861818438	285.782170422753	117.200420562076	60.6665139556999	34.6966259914894	43.5937345858316	134.533157397593
Cluster-14004.0	2173	2074	129.765	103.269969307664	208.846798495319	164.793404608828	355.442329444405	181.34176042181	91.118952888414	60.0543326418687	109.598828984541	73.3643562551527	106.626722714867	286.139634572815
Cluster-14004.1	358	259	7.23459	3.34255390618865	0.95762842337206	7.39348820867783	8.69471598669702	13.472022465966	5.17721323229625	5.24308638572362	2.87269576504724	2.06307646694352	3.164921276759	7.70892693619445
Cluster-14010.0	498	399	2.06755	13.5780298866193	2.43834515949698	1.97853269456831	1.30984562851248	2.59751710517035	13.5856287871332	8.07109067659345	1.39252484676843	6.03419582460686	6.45833104975283	10.6210387419152
Cluster-14012.0	312	213	0	0	0	0	0	0	0	0	0	0	0	0
Cluster-14024.0	542	443	22	9.55490992021358	10.1614650754166	3.86936620412023	19.6476844276873	5.19503421034069	30.0278367473183	5.02287516694609	6.13481601799213	3.01709791230343	3.22916552487641	21.2420774838305
Cluster-14036.1	319	220	11	2.51444997900357	5.97733239730391	6.77139085721041	2.61969125702497	2.59751710517035	2.0708852929185	7.53431275041914	3.06740800899606	3.01709791230343	1.61458276243821	7.08069249461017
Cluster-14037.0	626	527	8	3.01733997480429	5.37959915757352	14.5101232654509	28.8166038272747	9.09130986809621	24.850623515022	7.53431275041914	4.77152356954943	27.1538812107309	35.5208207736405	84.968309935322
Cluster-14038.0	363	264	0	1.00577999160143	0	0	0	0	0	0	0	0	0	0
Cluster-14049.0	575	476	1.23857	0.631071626830359	1.97325490299516	2.66273337361187	3.17410961620545	0	8.17038799926893	2.29813700377938	1.10653676516524	3.01709791230343	0	0
Cluster-14049.1	4507	4408	132.761	85.8659523329931	100.836999809277	40.8676654429873	40.0507568293377	40.2615151301404	244.477327812847	65.5108493648944	47.2902292746923	22.6282343422757	12.9166620995057	14.1613849892203
Cluster-14050.0	361	262	12	13.0751398908186	8.96599859595587	6.77139085721041	2.61969125702497	18.1826197361924	12.425311757511	5.02287516694609	0.681646224221348	7.54274478075858	1.61458276243821	0
Cluster-14057.0	378	279	0	0.502889995800715	1.79319971919117	0	0	5.19503421034069	0	0.418572930578841	0.340823112110674	1.50854895615172	1.61458276243821	0
Cluster-14063.0	748	649	210	75.9363893659079	96.235051596593	31.9222711839919	41.9150601123995	64.9379276292587	190.521446948502	71.5759711289818	58.6215752830359	70.9018009391306	29.0624897238877	109.750733666458
Cluster-14074.0	582	483	0	0	1.19546647946078	1.93468310206012	1.30984562851248	1.29875855258517	0	1.25571879173652	1.70411556055337	0	0	0
Cluster-14083.0	3074	2975	638.964	473.693208424517	400.010256826454	130.474061061383	260.972333179199	163.946188368484	728.86153959707	357.521138643403	267.398225776223	142.66272050879	181.151342197279	487.643751757555
Cluster-14083.1	2452	2353	458.036	298.745825125381	262.875906034549	39.7778584515968	83.5174600732731	63.3368180856317	519.882292032785	205.459452985138	142.271154980807	57.9742906593885	67.4950490513093	107.13370972045
Cluster-14098.0	627	528	0	0.502889995800715	0.597733239730391	0.967341551030058	0	0	1.03544264645925	0.418572930578841	0.340823112110674	0	0	0
Cluster-1410.0	259	160	38	32.6878497270465	33.4730614249019	9.67341551030058	10.4787650280999	11.6888269732666	41.41770585837	12.1386149867864	6.4756391301028	9.05129373691029	16.1458276243821	28.3227699784407
Cluster-14106.0	1002	903	224	179.531728500855	142.858244295563	215.717165879703	212.194991819023	258.452951964449	306.491023351938	153.616265522435	61.0073370678106	238.350735071971	274.479069614495	463.785358396966
Cluster-1413.0	354	255	2	0	0	0	0	0	0	0	0	0	0	0
Cluster-14130.0	568	469	0	1.00577999160143	0.597733239730391	0	0	1.29875855258517	2.0708852929185	0.837145861157682	0.340823112110674	1.50854895615172	0	0
Cluster-14133.0	863	764	4	4.02311996640572	5.97733239730391	4.83670775515029	3.92953688553745	12.9875855258517	14.4961970504295	0.837145861157682	1.70411556055337	10.559842693062	24.2187414365731	28.3227699784407
Cluster-14136.0	908	809	7	8.57482760739757	4.78186591784313	2.90202465309017	1.30984562851248	11.6888269732666	13.4607544039703	6.358415816544	1.70411556055337	0	0	0
Cluster-14137.0	566	467	34.4692	30.4648245006094	18.2564467944374	10.0743785832025	11.6393537472434	6.84856164915003	48.5139049473492	25.4671491006223	7.94915377300209	7.54274478075858	28.4897972180509	51.2836855653378
Cluster-14137.1	689	590	94.5308	25.8588550290707	36.7350112607586	17.9785263966691	18.4870302162624	23.0228331099668	129.582540876436	34.8073529027308	28.8597423349507	30.1709791230343	29.6351822297245	65.54774059573
Cluster-14139.0	679	580	46	10.0577999160143	20.3229301508333	14.5101232654509	11.7886106566124	2.59751710517035	21.7442955756443	6.69716688926146	12.6104551480949	7.54274478075858	9.68749657462924	17.7017312365254
Cluster-14144.0	205	106	1	0	2.39093295892156	0	2.61969125702497	1.29875855258517	4.141770585837	4.60430223636725	1.3632924484427	6.03419582460686	3.22916552487641	3.54034624730508
Cluster-14159.0	381	282	0	1.50866998740214	0	0	0	1.29875855258517	4.141770585837	0.837145861157682	0	1.50854895615172	1.61458276243821	0
Cluster-14181.0	209	110	28	46.7687696094665	29.8866619865196	15.4774648164809	28.8166038272747	40.2615151301404	46.5949190906663	30.5558239322554	8.86140091487752	12.0683916492137	11.3020793370674	63.7262324514915
Cluster-14182.0	668	569	21	19.6127098362279	13.1501312740686	6.77139085721041	13.0984562851249	16.8838611836072	47.6303617371255	12.9757608479441	16.3595093813123	10.559842693062	4.84374828731462	21.2420774838305
Cluster-14185.0	489	390	0	0	0.597733239730391	0.967341551030058	1.30984562851248	0	0	0.418572930578841	0	1.50854895615172	0	0
Cluster-1419.0	339	240	0	0	0	0	0	0	0	0	0	0	0	0
Cluster-14190.0	348	249	30	6.03467994960858	20.3229301508333	2.90202465309017	2.61969125702497	0	34.1696073331553	6.27859395868262	14.3145707086483	3.01709791230343	1.61458276243821	14.1613849892203
Cluster-14200.0	484	385	13	11.5664699034164	28.0934622673284	15.4774648164809	14.4083019136373	27.2739296042886	8.283541171674	4.60430223636725	4.08987734532809	10.559842693062	1.61458276243821	21.2420774838305
Cluster-14203.0	394	295	84	19.1098198404272	53.1982583360048	12.5754401633908	17.0279931706623	23.3776539465331	150.139183736591	34.7415532380438	24.5392640719685	37.7137239037929	27.4479069614495	28.3227699784407
Cluster-14206.0	501	402	8	2.01155998320286	0	0	0	5.19503421034069	2.0708852929185	0.837145861157682	2.04493867266404	3.01709791230343	0	0
Cluster-14207.0	493	394	0	1.00577999160143	0	0.967341551030058	0	0	0	0.418572930578841	0	0	0	0
Cluster-14208.0	972	873	25	9.55490992021358	11.3569315548774	13.5427817144208	10.4787650280999	23.3776539465331	17.6025249898073	6.69716688926146	6.81646224221348	7.54274478075858	6.45833104975283	35.4034624730508
Cluster-14219.0	319	220	30	8.04623993281144	15.5410642329902	4.83670775515029	3.92953688553745	6.49379276292586	38.3113779189923	22.6029382512574	3.74905423321741	7.54274478075858	4.84374828731462	10.6210387419152
Cluster-14238.0	344	245	46	11.5664699034164	10.1614650754166	5.80404930618035	6.54922814256243	3.89627565775552	43.4885911512885	16.3243442925748	4.43070045743876	9.05129373691029	1.61458276243821	14.1613849892203
Cluster-14246.0	630	531	2	0.502889995800715	0	2.90202465309017	0	0	2.0708852929185	0.418572930578841	0	1.50854895615172	0	0
Cluster-14246.1	1056	957	5	2.01155998320286	6.5750656370343	1.93468310206012	7.85907377107491	0	1.03544264645925	0	0	0	0	3.54034624730508
Cluster-14247.0	380	281	0	0	0	0	0	0	0	0	0	0	0	3.54034624730508
Cluster-14256.2	322	223	1	1.50866998740214	7.77053211649508	0	3.92953688553745	0	6.2126558787555	1.25571879173652	2.04493867266404	0	1.61458276243821	0
Cluster-14257.0	683	584	1	9.72870870276231	2.19621537874699	2.90202465309017	0	13.1462938209776	9.94625497335826	4.67370162825723	3.74905423321741	1.50854895615172	0	0
Cluster-14257.1	1257	1158	15	9.38111113766486	8.56300684572964	4.83670775515029	6.54922814256243	3.73758035021514	12.8334832487452	2.44204656304169	4.77152356954943	1.50854895615172	1.61458276243821	17.7017312365254
Cluster-14262.0	504	405	0	1.98584721771757	0	0	0	0	1.03544264645925	1.17588856241653	0.340823112110674	0	0	0
Cluster-14262.1	573	474	0	1.50866998740214	1.79319971919117	0	3.92953688553745	1.29875855258517	0	0	0	0	1.61458276243821	3.54034624730508
Cluster-14266.0	1042	943	184	132.762958891389	102.212383993897	10.6407570613306	13.0984562851249	19.4813782887776	340.660630685093	202.589298400159	106.33681097853	51.2906645091583	14.5312448619439	60.1858862041864
Cluster-1427.0	710	611	326	43.7514296346622	111.776115829583	50.301760653563	62.8725901685993	62.3404105240883	1097.56920524681	99.6203574777642	178.591310745993	27.1538812107309	61.3541449726518	155.775234881424
Cluster-14270.1	699	600	3	4.52600996220643	4.78186591784313	1.93468310206012	2.61969125702497	1.29875855258517	3.10632793937775	2.93001051405189	3.40823112110674	1.50854895615172	6.45833104975283	24.7824237311356
Cluster-14271.0	477	378	0	1.50866998740214	0	0.967341551030058	0	0	0	0	0	0	0	0
Cluster-14274.0	443	344	64	43.7514296346622	43.6345265003186	26.1182218778116	35.3658319698371	19.4813782887776	63.1620014340143	28.0443863487824	26.5842027446326	34.6966259914894	35.5208207736405	74.3472711934067
Cluster-14276.0	3497	3398	855.536	552.982868282424	488.198025816557	327.92878579919	424.389983638045	449.37045919447	1341.52984717907	388.739563524765	261.306353470357	435.970648327846	184.062434917956	562.915053321508
Cluster-14279.0	707	608	267	152.878558723417	129.110379781764	23.2161972247214	13.0984562851249	11.6888269732666	476.303617371255	137.29192122986	72.9361459916842	27.1538812107309	35.5208207736405	53.1051937095762
Cluster-14280.0	887	788	382	63.8670294666908	141.065044576372	164.44806367511	107.407341538024	205.203851308457	403.822632119108	109.247534881078	103.610226081645	196.111364299723	148.541614144315	325.711854752068
Cluster-14285.0	441	342	0	0	1.19546647946078	1.93468310206012	0	0	0	0	1.3632924484427	1.50854895615172	0	0
Cluster-14290.0	290	191	0	0	1.49876827996478	0.0611457561747651	0	0	0	0	3.34733966389704	0	0	6.96456913769856
Cluster-14293.0	5763	5664	605	318.329367341853	286.911955070588	187.664260899831	230.532830618197	187.021231572265	1013.69835088361	220.587934415049	130.535251938388	220.24814759815	196.979097017461	290.308392279017
Cluster-1430.0	753	654	1	4.52600996220643	3.58639943838235	1.93468310206012	2.61969125702497	1.29875855258517	3.10632793937775	1.25571879173652	1.3632924484427	6.03419582460686	1.61458276243821	0
Cluster-14303.0	688	589	24	30.6968579446719	23.7436379351624	45.1282245703441	58.9430532830618	18.1826197361924	44.0851096599137	20.9579466340826	9.09708009690205	58.8334092899169	49.6450293211737	123.912118655678
Cluster-14306.0	585	486	2	6.53756994540929	7.77053211649508	1.93468310206012	11.7886106566124	11.6888269732666	5.17721323229625	3.76715637520957	2.38576178477472	7.54274478075858	3.22916552487641	38.9438087203559
Cluster-14309.0	1746	1647	156	84.9884092903208	104.603316952818	52.2364437556231	82.5202745962866	71.4317203921845	211.230299877687	74.5059816430337	64.0747450768067	81.4616436321926	59.7395622102136	169.936619870644
Cluster-14319.0	997	898	22	2.51444997900357	4.78186591784313	5.80404930618035	5.23938251404994	3.89627565775552	9.31898381813325	5.02287516694609	0.681646224221348	0	0	3.54034624730508
Cluster-14321.0	1758	1659	146	128.236948929182	96.235051596593	177.990845389531	220.054065590097	163.643577625732	170.848036665776	87.063169560399	54.8725210498185	155.380542483627	180.833269393079	485.027435880796
Cluster-14324.0	1930	1831	4	21.12137982363	10.1614650754166	8.70607395927052	7.85907377107491	38.9627565775552	0	3.34858344463073	4.43070045743876	24.1367832984274	6.45833104975283	0
Cluster-14332.0	2544	2445	58	16.5953698614236	7.17279887676469	1768.77435264295	45.844596997937	24.6764124991183	31.0632793937775	7.1157398198403	3.40823112110674	52.79921346531	419.791518233934	141.613849892203
Cluster-14337.0	778	679	11	6.03467994960858	1.79319971919117	14.5101232654509	22.2673756847122	9.09130986809621	7.24809852521475	4.18572930578841	0.681646224221348	6.03419582460686	9.68749657462924	10.6210387419152
Cluster-14341.0	613	514	2	2.01155998320286	2.98866619865196	0	0	0	3.10632793937775	2.09286465289421	2.72658489688539	0	0	0
Cluster-14343.1	1854	1755	40	44.7572096262636	57.3823910141175	100.603521307126	162.420857935548	133.772130916273	33.134164686696	32.6486885851496	10.9063395875416	61.8505072022203	72.6562243097193	244.283891064051
Cluster-14344.0	476	377	0	0	1.19546647946078	0	0	0	0	0	0	0	0	0
Cluster-14346.0	698	599	1	5.53178995380786	1.19546647946078	0	0	0	4.141770585837	0.837145861157682	0.681646224221348	1.50854895615172	0	3.54034624730508
Cluster-14352.0	2325	2226	0	0	0	0	0	0	0	0	0	0	0	0
Cluster-14361.0	312	213	11.0177	4.22033330715893	6.61648855054762	4.83670775515029	3.92953688553745	2.75477079071736	6.2126558787555	4.70245758858799	2.23929646057628	12.0683916492137	1.89334047637316	23.0856419851897
Cluster-14361.1	208	109	10.9823	8.85478646805983	2.94726719446823	9.67341551030058	1.30984562851248	10.2328147351344	18.6379676362665	7.85473032877724	2.87305022108383	18.1025874738206	15.8670699104471	33.5598979716917
Cluster-14371.0	1286	1187	541	409.352456581782	375.974207790416	571.698856658764	728.274169452942	874.064505889821	724.809852521475	301.791082947344	237.212886029029	1045.42442661314	797.603884644474	2839.35769033868
Cluster-14375.0	491	392	4	3.01733997480429	5.37959915757352	8.70607395927052	7.85907377107491	10.3900684206814	3.10632793937775	7.1157398198403	2.38576178477472	12.0683916492137	0	3.54034624730508
Cluster-14377.0	548	449	11.4433	13.9946239591406	4.90749749016966	18.0910282190539	5.42931013018425	17.315308774776	14.4961970504295	9.06063894177489	3.36448306643621	8.0314090441248	19.2626181889928	43.6114012128029
Cluster-14377.1	771	672	5.27481	3.01733997480429	4.78186591784313	0	2.61969125702497	2.59751710517035	7.48510099256281	5.58614875962604	2.93155932473987	9.05129373691029	1.61458276243821	7.08069249461017
Cluster-14377.2	479	380	18.7252	14.6368647727777	14.9433309932598	39.8224528970993	17.9209149356193	41.1215530436623	14.259184228655	15.1186449660425	6.61149122259012	15.0854895615172	32.4466551939582	81.4279636880169
Cluster-14377.3	490	391	24.5567	8.58237095733458	3.46076786605581	28.1799169255219	15.945143789571	6.50094892255061	17.6025249898073	9.99903759483959	3.79281592081242	14.5968252981509	27.4052819765211	48.4376012171292
Cluster-14384.0	282	183	25	6.53756994540929	19.1274636713725	1.93468310206012	1.30984562851248	9.09130986809621	37.275935272533	18.8357818760479	7.15728535432415	4.52564686845515	6.45833104975283	7.08069249461017
Cluster-14394.0	523	424	88	32.1849597312458	107.59198315147	170.25211298129	141.463327879348	212.996402623968	108.721477878221	51.4844704611975	55.5541672740398	282.098654800371	196.979097017461	389.438087203559
Cluster-14396.0	294	195	0	0	0	0	0	0	0	0	0.681646224221348	0	0	0
Cluster-14397.0	1347	1248	2	10.0577999160143	7.77053211649508	3.86936620412023	13.0984562851249	12.9875855258517	2.0708852929185	10.464323264471	5.11234668166011	15.0854895615172	11.3020793370674	10.6210387419152
Cluster-14398.0	292	193	20	6.53756994540929	7.77053211649508	0.967341551030058	0	0	20.708852929185	9.20860447273451	6.81646224221348	6.03419582460686	9.68749657462924	17.7017312365254
Cluster-14404.0	1636	1537	18	12.5722498950179	22.7138631097549	4.83670775515029	6.54922814256243	18.1826197361924	10.3544264645925	7.53431275041914	9.88387025120954	6.03419582460686	9.68749657462924	14.1613849892203
Cluster-14407.0	362	263	9	0.502889995800715	8.36826535622547	0.967341551030058	1.30984562851248	2.59751710517035	12.425311757511	1.25571879173652	2.38576178477472	15.0854895615172	0	28.3227699784407
Cluster-1441.0	1118	1019	18	4.52600996220643	1.19546647946078	9.67341551030058	7.85907377107491	14.2863440784369	19.6734102827258	2.93001051405189	1.70411556055337	6.03419582460686	9.68749657462924	24.7824237311356
Cluster-14411.0	785	686	72	14.5838098782207	30.4843952262499	19.3468310206012	9.16891939958739	12.9875855258517	88.0126249490363	31.3929697934131	17.0411556055337	22.6282343422757	20.9895759116967	31.8631162257457
Cluster-14412.0	213	114	20	10.560689911815	11.9546647946078	24.1835387757514	32.7461407128121	24.6764124991183	18.6379676362665	6.27859395868262	5.45316979377078	21.119685386124	14.5312448619439	42.484154967661
Cluster-14414.0	319	220	7	3.520229970605	4.78186591784313	7.73873240824046	22.2673756847122	10.3900684206814	18.6379676362665	4.60430223636725	6.4756391301028	9.05129373691029	6.45833104975283	17.7017312365254
Cluster-14415.0	372	273	2	0.502889995800715	1.19546647946078	0	0	0	1.03544264645925	0.837145861157682	1.3632924484427	0	0	3.54034624730508
Cluster-14422.0	821	722	5	2.51444997900357	1.79319971919117	0	1.30984562851248	3.89627565775552	1.03544264645925	1.25571879173652	0.340823112110674	1.50854895615172	9.68749657462924	0
Cluster-14435.0	452	353	3	1.00577999160143	3.58639943838235	0.967341551030058	0	1.29875855258517	2.0708852929185	0.837145861157682	0.681646224221348	0	0	0
Cluster-14438.0	1778	1679	372	342.970977136088	270.175424358137	1183.39728645262	1360.92960802447	988.355258517317	360.334040967819	212.635048734051	136.32924484427	727.120596865127	896.093433153205	2595.07379927463
Cluster-14442.0	409	310	15	2.96125768247259	10.7323003193592	17.0710632876478	13.9833879917479	48.4710978168865	14.8964991775506	5.98178389360916	5.78076896913156	40.1643616830613	14.3550777367342	8.57270061361195
Cluster-14442.2	440	341	77	19.1658920749589	86.6982177566946	89.3365073256585	58.0581215764388	65.8196548106087	65.8680272462709	25.4111858998039	42.2753580030959	89.5708485459862	72.8323752891013	147.202640478199
Cluster-14444.0	522	423	3	4.52600996220643	3.58639943838235	0.967341551030058	3.92953688553745	0	2.0708852929185	2.93001051405189	0.340823112110674	0	0	3.54034624730508
Cluster-14445.0	294	195	3	3.01733997480429	5.37959915757352	0.967341551030058	2.61969125702497	3.89627565775552	0	1.67429172231536	3.06740800899606	0	1.61458276243821	0
Cluster-14451.0	540	441	3	9.55490992021358	18.5297304316421	4.83670775515029	14.4083019136373	0	14.4961970504295	9.62717740331335	7.8389315785455	3.01709791230343	9.68749657462924	42.484154967661
Cluster-14461.0	803	704	43	30.6762897438436	31.0821284659803	40.6283451432624	86.449811481824	31.1702052620442	32.0987220402368	11.3014691256287	6.81646224221348	51.2906645091583	56.5103966853372	123.912118655678
Cluster-14479.0	622	523	8	6.03467994960858	8.96599859595587	0	1.30984562851248	0	8.283541171674	3.76715637520957	1.3632924484427	1.50854895615172	0	7.08069249461017
Cluster-14481.0	350	251	6	4.02311996640572	1.19546647946078	0	1.30984562851248	0	6.2126558787555	4.60430223636725	2.04493867266404	0	0	17.7017312365254
Cluster-14484.0	356	257	4	0.502889995800715	0	0.967341551030058	5.23938251404994	0	4.141770585837	1.67429172231536	0.340823112110674	1.50854895615172	3.22916552487641	0
Cluster-14485.0	818	719	28	18.1040398488257	17.3342639521813	26.1182218778116	20.9575300561998	45.4565493404811	34.1696073331553	19.2543548066267	9.88387025120954	19.6111364299723	17.7604103868203	63.7262324514915
Cluster-14494.0	991	892	13	191.098198404272	13.1501312740686	124.787060082877	142.773173507861	16.8838611836072	10.3544264645925	123.897587451337	4.43070045743876	9.05129373691029	100.104131271169	223.04181358022
Cluster-14500.0	597	498	5	3.01733997480429	2.39093295892156	2.90202465309017	0	0	8.283541171674	2.51143758347305	0.681646224221348	3.01709791230343	3.22916552487641	0
Cluster-14502.0	925	826	23	8.54912992861215	7.17279887676469	6.77139085721041	13.0984562851249	38.9627565775552	15.5316396968888	2.51143758347305	1.70411556055337	30.1709791230343	16.1458276243821	35.4034624730508
Cluster-14505.0	457	358	1	4.02311996640572	0	6.77139085721041	92.9352501422779	5.05497608802991	6.41009408258235	1.80924800659259	0.340823112110674	1.50854895615172	15.6170194780283	18.6447024594951
Cluster-14505.10	1400	1301	10.3581	0.219130292550195	2.929586245237	7.49547502840293	140.779588461265	12.2127461733794	19.9928443391584	2.7487349492768	1.13759256714076	5.77576630292851e-06	5.63064748824413	25.0628899608471
Cluster-14505.11	938	839	18.1056	10.1374576913491	6.9539687376994	25.9174985059728	162.714263356335	17.0142565422868	33.2961079166022	4.05646979909636	6.13992836467379	24.8504778095828	7.4139380035295	111.436646549424
Cluster-14505.12	1428	1329	0.00820336	1.95949578193761	0	1.31535234742863	136.776700220531	0	2.81517182161987	1.05552373049928	0	0	1.61458276243821	22.1617886319554
Cluster-14505.13	1489	1390	13.1265	1.54734725697918	1.99924434425864	9.89203470083337	312.323521199402	32.3802586054878	3.40092172672187	0	0.64436017575644	9.36169277012807	0	36.9406808136307
Cluster-14505.14	817	718	5.15779	11.9771801629869	3.44203490632266	11.796246544036	104.35723500747	10.1587984852225	8.99964295153875	3.10733475036231	2.18993845748041	8.65356480462089	18.2754622880381	28.677689689733
Cluster-14505.15	566	467	0	2.01155998320286	1.55421401528217	1.93468310206012	112.860228889521	3.89627565775552	3.39582734890129	2.51143758347305	0.681646224221348	5.83814480226538	2.08781697010884	11.7509048432802
Cluster-14505.2	568	469	7	21.7099119857156	2.39093295892156	6.67669779278007	186.233851461905	20.7801368413628	15.3331453415625	8.32194143388935	2.24656280932648	21.119685386124	27.2168601681446	28.3227699784407
Cluster-14505.3	1356	1257	7.61723	12.4932458766776	8.3447146665801	10.9913216394239	199.34147666643	20.0582868378359	4.23495006959187	2.42041471398937	7.48669089217912	30.4446299036802	15.6216048930736	96.5962231499708
Cluster-14505.4	931	832	0	0.578997367765195	0	8.18689207541718	25.0666467774063	1.29875855258517	0	0.975216328038419	0.548960378445541	5.63237872464629	9.09660772105973	17.6085139198339
Cluster-14505.5	1468	1369	6.12454	24.2278319056902	1.22902920087164	10.2477261891471	87.5802082592303	1.29875855258517	10.6135977590013	3.26004271262539	3.62407439800643	13.7050314972323	24.8096787276255	21.1434080339181
Cluster-14505.6	1135	1036	34.48	8.3398271123599	14.8589310598098	29.3378247621049	124.547981432738	0	18.6125992914282	7.90483350856753	7.73150413360821	24.655573284448	15.9602474816674	65.8833654199745
Cluster-14505.7	1053	954	32	3.41448226228803	2.11506711412119	7.14203744590308	124.440050152949	1.62830554771813	11.6106254832769	3.48261049700207	3.87795353421767	12.0683916492137	12.7527335116353	34.2262973458219
Cluster-14505.8	246	147	0	0	0	0.967341551030058	11.7886106566124	0	0	0.418572930578841	0	1.50854895615172	1.61458276243821	7.08069249461017
Cluster-14505.9	1571	1472	4.02201	3.47020750272271	5.58732341304462	18.0368570921963	153.424838158924	23.5755847499471	45.5933354187462	3.9706623483277	0.840510693238375	11.1193635008987	108.694357400445	51.5400066336427
Cluster-14506.0	639	540	6	5.02889995800715	2.87274779147104	0	2.61969125702497	0	4.141770585837	2.74368695973402	2.04493867266404	0	1.61458276243821	3.54034624730508
Cluster-14506.1	493	394	0	0	3.10458460583287	0	0	5.19503421034069	1.03544264645925	1.86061527663323	0.340823112110674	0	0	0
Cluster-14508.0	326	227	6	0	2.39093295892156	4.83670775515029	5.23938251404994	9.09130986809621	8.283541171674	2.51143758347305	1.02246933633202	10.559842693062	3.22916552487641	21.2420774838305
Cluster-1451.0	377	278	9	1.50866998740214	2.39093295892156	0.967341551030058	5.23938251404994	0	12.425311757511	1.67429172231536	1.02246933633202	7.54274478075858	11.3020793370674	7.08069249461017
Cluster-14514.0	446	347	2	4.52600996220643	0	7.73873240824046	1.30984562851248	2.59751710517035	2.0708852929185	5.44144809752494	0.681646224221348	1.50854895615172	1.61458276243821	0
Cluster-14515.0	463	364	0	0	0	0	0	0	1.03544264645925	0	0	0	0	0
Cluster-14522.0	516	417	11	7.04045994121001	25.1047960686764	9.67341551030058	6.54922814256243	9.09130986809621	21.7442955756443	9.62717740331335	14.9962169328696	16.5940385176689	16.1458276243821	28.3227699784407
Cluster-14524.0	863	764	31	16.5953698614236	23.3115963494852	19.3468310206012	23.5772213132247	23.3776539465331	54.8784602623403	13.3943337785229	8.17975469065617	15.0854895615172	19.3749931492585	46.0245012149661
Cluster-14525.0	331	232	0	0	0.597733239730391	0	1.30984562851248	1.29875855258517	0	0	0	0	0	0
Cluster-1453.0	2417	2318	219	200.150218328685	153.01970937098	190.566285552921	307.813722700434	197.411299992946	174.989807251613	106.736097297605	71.9136766553522	155.380542483627	135.624952044809	442.543280913135
Cluster-14537.0	512	413	2	0	1.19546647946078	0.967341551030058	0	2.59751710517035	0	0	0	0	0	0
Cluster-14538.0	687	588	88	44.7572096262636	101.614650754166	104.472887511246	68.1119726826492	59.742893418918	108.721477878221	34.322980307465	42.6028890138342	84.478741544496	61.3541449726518	162.855927376034
Cluster-14539.0	774	675	14	14.5838098782207	21.5183966302941	25.1508803267815	28.8166038272747	42.8590322353107	27.9569514543998	15.905771361996	7.49810846643482	49.7821155530066	41.9791518233934	60.1858862041864
Cluster-14542.0	1005	906	42	22.6300498110322	7.77053211649508	9.67341551030058	7.85907377107491	15.5851026310221	46.5949190906663	17.9986360148902	12.6104551480949	15.0854895615172	25.8333241990113	70.8069249461016
Cluster-14550.0	1439	1340	150	43.2485396388615	39.4503938222058	23.2161972247214	24.8870669417372	15.5851026310221	152.21006902951	15.4871984314171	10.9063395875416	4.52564686845515	8.07291381219103	7.08069249461017
Cluster-14552.0	432	333	46	5.53178995380786	34.0707946646323	11.6080986123607	18.3378387991748	16.8838611836072	47.6303617371255	9.62717740331335	17.3819787176444	10.559842693062	8.07291381219103	21.2420774838305
Cluster-14557.0	1870	1771	151	107.115569105552	126.121713583113	118.983010776697	158.491321050011	107.796959864569	227.797382221035	107.154670228183	63.733921964696	143.312150834413	142.083283094562	392.978433450864
Cluster-14565.0	723	624	19	14.5838098782207	17.9319971919117	0	1.30984562851248	1.29875855258517	9.31898381813325	5.86002102810378	3.06740800899606	4.52564686845515	0	0
Cluster-14566.0	1391	1292	69	51.7976695674736	46.0254594592401	31.9222711839919	41.9150601123995	62.3404105240883	103.544264645925	48.1358870165667	26.5842027446326	40.7308218160963	37.1354035360787	95.5893486772372
Cluster-14569.0	875	776	13	4.52600996220643	1.79319971919117	2.90202465309017	5.23938251404994	0	7.24809852521475	2.51143758347305	2.72658489688539	1.50854895615172	1.61458276243821	3.54034624730508
Cluster-1457.0	449	350	10	7.04045994121001	8.96599859595587	0.967341551030058	2.61969125702497	0	7.24809852521475	1.67429172231536	3.40823112110674	1.50854895615172	1.61458276243821	3.54034624730508
Cluster-14573.0	707	608	27	10.560689911815	16.1387974727206	7.73873240824046	10.4787650280999	10.3900684206814	36.2404926260738	6.69716688926146	13.632924484427	7.54274478075858	6.45833104975283	7.08069249461017
Cluster-14576.0	555	456	1	2.51444997900357	0.597733239730391	0	0	0	1.03544264645925	2.93001051405189	1.02246933633202	0	4.84374828731462	0
Cluster-14578.0	908	809	96	42.2427596472601	26.3002625481372	23.2161972247214	19.6476844276873	41.5602736827255	168.777151372858	47.2987411554091	23.1759716235258	24.1367832984274	19.3749931492585	46.0245012149661
Cluster-14579.0	844	745	4	7.04045994121001	2.98866619865196	0	3.92953688553745	2.59751710517035	11.3898691110518	5.44144809752494	1.70411556055337	0	1.61458276243821	0
Cluster-1458.0	727	628	0	0.502889995800715	0	0.967341551030058	1.30984562851248	0	1.03544264645925	0.418572930578841	0	0	0	3.54034624730508
Cluster-14581.0	319	220	5	0.502889995800715	2.98866619865196	0	2.61969125702497	0	3.10632793937775	0.837145861157682	0.681646224221348	0	4.84374828731462	3.54034624730508
Cluster-14583.0	328	229	0	0.502889995800715	0	0	0	0	0	0	0	0	0	0
Cluster-14587.0	715	616	2	4.52600996220643	0	0.967341551030058	3.92953688553745	0	9.31898381813325	3.76715637520957	2.04493867266404	0	0	0
Cluster-14596.0	2024	1925	464	158.913238673026	167.96304036424	145.101232654509	278.997118873159	177.929921704169	634.72634227952	224.355090790259	113.494096332854	254.94477358964	245.416579890607	693.907864471796
Cluster-14597.0	349	250	17	2.51444997900357	15.5410642329902	0.967341551030058	0	5.19503421034069	19.6734102827258	5.02287516694609	4.77152356954943	3.01709791230343	0	10.6210387419152
Cluster-14600.0	1385	1286	3	8.54912992861215	7.17279887676469	2.90202465309017	3.92953688553745	2.59751710517035	7.24809852521475	1.67429172231536	3.40823112110674	0	4.84374828731462	3.54034624730508
Cluster-14602.0	1896	1797	28	13.0751398908186	23.3115963494852	30.9549296329618	44.5347513694245	40.2615151301404	12.425311757511	7.95288568099798	4.08987734532809	9.05129373691029	16.1458276243821	77.8876174407118
Cluster-14608.0	370	271	11	11.5664699034164	19.1274636713725	5.80404930618035	5.23938251404994	2.59751710517035	26.9215088079405	9.20860447273451	2.72658489688539	16.5940385176689	3.22916552487641	10.6210387419152
Cluster-14613.1	1438	1339	392	250.942107904557	273.761823796519	309.549296329619	336.630326527709	276.635571700642	375.865680664708	195.05498564974	176.546372073329	304.726889142646	289.010314476439	803.658598138254
Cluster-14615.0	1309	1210	17	12.0693598992172	16.7365307124509	40.6283451432624	62.8725901685993	53.2491006559921	10.3544264645925	10.464323264471	4.77152356954943	34.6966259914894	24.2187414365731	38.9438087203559
Cluster-14619.0	1290	1191	5	20.1155998320286	14.3455977535294	12.5754401633908	9.16891939958739	14.2863440784369	23.8151808685628	12.9757608479441	4.08987734532809	3.01709791230343	9.68749657462924	14.1613849892203
Cluster-14634.2	457	358	31	9.05201992441287	7.17279887676469	1.93468310206012	6.54922814256243	9.09130986809621	26.9215088079405	6.69716688926146	7.15728535432415	1.50854895615172	8.07291381219103	0
Cluster-14636.0	352	253	17	3.520229970605	2.39093295892156	3.86936620412023	5.23938251404994	7.79255131551104	15.5316396968888	4.18572930578841	2.72658489688539	10.559842693062	1.61458276243821	10.6210387419152
Cluster-14639.0	556	457	6	6.03467994960858	9.56373183568626	14.5101232654509	5.23938251404994	10.3900684206814	4.141770585837	9.62717740331335	2.04493867266404	19.6111364299723	6.45833104975283	10.6210387419152
Cluster-1464.0	860	761	8	10.0577999160143	1.79319971919117	1.93468310206012	3.92953688553745	0	7.24809852521475	1.25571879173652	3.74905423321741	1.50854895615172	1.61458276243821	3.54034624730508
Cluster-14640.0	418	319	0	0	0	0	0	0	0	0.837145861157682	0	0	1.61458276243821	0
Cluster-14646.0	328	229	1	0.502889995800715	0	0	0	0	0	2.51143758347305	1.3632924484427	3.01709791230343	1.61458276243821	0
Cluster-14653.0	1090	991	79.5541	25.1750252127808	54.7903805933507	32.1083876984101	95.2657274845273	45.6537008887635	140.699053128822	45.1045818533148	21.2872662654533	72.2409398475065	59.9707704617948	245.137468544276
Cluster-14653.1	1581	1482	118.446	49.7555841615257	84.4812251705346	169.099041852462	147.055058867468	115.392359631798	148.189445233309	52.4229109715552	62.896178755128	164.600793703626	224.196118643882	466.47248119867
Cluster-14659.0	534	435	24	3.01733997480429	59.1755907333087	11.6080986123607	14.4083019136373	32.4689638146293	26.9215088079405	11.7200420562076	33.0598418747354	54.3077624214617	8.07291381219103	42.484154967661
Cluster-14662.1	535	436	39.1372	43.3318685111657	103.95597185419	47.3223486763904	39.2953688553745	28.6387949672004	40.2932151443153	34.4860981785116	60.2844512470239	31.679528079186	27.6778235468207	138.67607057619
Cluster-14663.0	406	307	1	2.01155998320286	3.58639943838235	0	0	5.19503421034069	1.03544264645925	0.418572930578841	0.681646224221348	0	0	10.6210387419152
Cluster-14667.0	484	385	6	0.502889995800715	4.18413267811274	2.90202465309017	0	0	2.0708852929185	0.418572930578841	1.3632924484427	0	0	7.08069249461017
Cluster-14669.0	1196	1097	145	63.8670294666908	111.178382589853	86.0933980416751	39.2953688553745	49.3528249982366	280.604957190457	58.1816373504589	59.3032215072572	76.9359967637375	62.96872773509	141.613849892203
Cluster-14671.0	394	295	5	1.50866998740214	1.79319971919117	1.93468310206012	0	5.19503421034069	3.10632793937775	2.93001051405189	1.70411556055337	1.50854895615172	1.61458276243821	0
Cluster-14676.0	1066	967	36	19.1098198404272	43.6345265003186	34.8242958370821	102.167959023974	53.2491006559921	65.2328867269327	19.2543548066267	31.355726314182	31.679528079186	53.2812311604608	155.775234881424
Cluster-14681.0	300	201	179	22.6300498110322	119.546647946078	24.1835387757514	28.8166038272747	36.3652394723848	290.959383655049	74.9245545736126	106.33681097853	61.8505072022203	46.822900110708	169.936619870644
Cluster-14688.0	575	476	1	0.652042139655249	1.30977100689442	0.967341551030058	0	1.81523586619172	3.54398883718315	0	2.04493867266404	10.3161064382166	0	0
Cluster-14688.1	911	812	4	6.3884127726548	9.44944524024981	10.6407570613306	9.16891939958739	20.2636205649996	10.9521875043934	4.18572930578841	6.81646224221348	24.3805648097416	12.9166620995057	38.9438087203559
Cluster-14689.0	493	394	1	1.00577999160143	0.597733239730391	0	2.61969125702497	2.59751710517035	0	0.418572930578841	0.340823112110674	7.54274478075858	0	0
Cluster-14693.0	381	282	1	1.00577999160143	1.79319971919117	0	0	6.49379276292586	0	2.09286465289421	0.340823112110674	0	0	0
Cluster-14695.0	1679	1580	199	123.208048971175	121.937580905	69.6485916741642	87.7596571103365	111.693235522325	180.16702048391	118.456139353812	69.8687379826881	64.8676051145238	56.5103966853372	155.775234881424
Cluster-14702.0	1665	1566	160	116.670479025766	152.42197613125	280.529049798717	370.686312869033	364.951153276434	199.840430766635	98.7832116166065	72.5953228795735	205.162658036633	196.979097017461	824.900675622084
Cluster-14703.0	1483	1384	91	58.8381295086836	37.6571941030146	47.3997360004728	44.5347513694245	61.0416519715031	96.2961661207103	30.5558239322554	14.9962169328696	3.01709791230343	17.7604103868203	95.5893486772372
Cluster-14711.0	642	543	47	11.0635799076157	17.3342639521813	22.2488556736913	9.16891939958739	14.2863440784369	54.8784602623403	14.2314796396806	9.88387025120954	28.6624301668826	24.2187414365731	17.7017312365254
Cluster-14720.0	230	131	26	7.54334993701072	15.5410642329902	43.5303697963526	19.6476844276873	76.6267546025252	34.1696073331553	12.1386149867864	10.5655164754309	117.666818579834	25.8333241990113	42.484154967661
Cluster-14723.0	1676	1577	458.317	269.093419412988	281.739171613961	280.366536418144	235.930704453297	328.096281829724	596.316597309114	262.532709215424	168.46136620784	287.722525308904	399.237879668095	720.881762530014
Cluster-14723.1	487	388	139.514	92.0997767209387	114.241765443471	137.249321284798	58.3389524791919	90.7538708824152	217.476089921129	87.5985243386093	81.4246864219126	102.905214479202	102.68617202486	236.726667964553
Cluster-14723.2	474	375	63.1693	22.5117700840198	44.5487594904862	29.2963258095657	12.2339843672192	18.8317392607745	156.417072502074	39.1416755988747	27.8846133288908	63.4451943037683	38.9613351821201	115.115774369624
Cluster-14724.0	331	232	0	1.00577999160143	1.79319971919117	5.80404930618035	1.30984562851248	0	1.03544264645925	2.09286465289421	1.02246933633202	0	1.61458276243821	0
Cluster-14726.0	407	308	92	16.5953698614236	11.3569315548774	20.3141725716312	17.0279931706623	23.3776539465331	93.1898381813325	27.6258134182035	4.77152356954943	19.6111364299723	6.45833104975283	42.484154967661
Cluster-14728.0	319	220	3	0	0.597733239730391	1.93468310206012	1.30984562851248	1.29875855258517	7.24809852521475	0.837145861157682	1.02246933633202	4.52564686845515	3.22916552487641	14.1613849892203
Cluster-14729.0	370	271	3	0.502889995800715	1.19546647946078	0	2.61969125702497	0	1.03544264645925	0	1.70411556055337	0	0	0
Cluster-14730.0	2204	2105	345	172.994158555446	202.033835028872	119.950352327727	149.322401650423	136.369648021443	603.663062885743	194.217839788582	138.715006629044	150.854895615172	124.322872707742	364.655663472424
Cluster-14736.0	536	437	3	2.51444997900357	5.97733239730391	0.967341551030058	2.61969125702497	3.89627565775552	9.31898381813325	1.67429172231536	1.02246933633202	4.52564686845515	0	35.4034624730508
Cluster-14740.0	999	900	3	5.02889995800715	1.19546647946078	6.77139085721041	19.6476844276873	14.2863440784369	3.10632793937775	4.60430223636725	0.681646224221348	6.03419582460686	3.22916552487641	21.2420774838305
Cluster-1475.0	381	282	1	0	0	0	0	0	0	0.418572930578841	0	0	0	0
Cluster-14750.0	335	236	0	3.01733997480429	0.597733239730391	0	3.92953688553745	0	0	0	0	0	0	3.54034624730508
Cluster-14755.0	1840	1741	76	36.7109696934522	39.4503938222058	10.6407570613306	18.3378387991748	7.79255131551104	151.174626383051	26.370094626467	22.4943253993045	46.7650176407032	29.0624897238877	63.7262324514915
Cluster-14760.0	3580	3481	445	301.231107484628	216.977166022132	371.459155595542	529.177633919044	446.7729420893	475.268174724796	213.890767525788	127.467843929392	411.833865029418	322.916552487641	757.634096923288
Cluster-14762.0	463	364	1	1.50866998740214	0	0	1.30984562851248	1.29875855258517	0	0.837145861157682	0	0	1.61458276243821	3.54034624730508
Cluster-14769.0	346	247	4	1.00577999160143	0.597733239730391	6.77139085721041	23.5772213132247	3.89627565775552	3.10632793937775	0.418572930578841	0.340823112110674	3.01709791230343	3.22916552487641	99.1296949245423
Cluster-14770.0	453	354	33	8.04623993281144	11.9546647946078	29.9875880819318	28.8166038272747	49.3528249982366	20.708852929185	7.95288568099798	3.40823112110674	30.1709791230343	9.68749657462924	42.484154967661
Cluster-14772.0	298	199	239	198.641548341282	217.574899261862	312.451320982709	273.757736359109	270.141778937716	273.356858665242	145.244806910858	125.082082144617	345.457710958743	405.26027337199	676.206133235271
Cluster-14773.1	900	801	42.2356	13.8113205556713	36.2365017388234	15.0566712417828	9.76992896777406	0	34.7472807856149	15.0526360148902	11.6000850322428	19.8745290777164	27.3147038835484	87.0613626367288
Cluster-14773.2	1052	953	21.7644	39.4950189992045	22.9390889944853	28.4736985545698	28.2156466529131	44.1577907878959	40.8400324059104	18.0146255008383	16.3474101608324	35.9417822998971	53.414434238362	114.738373459661
Cluster-14778.0	210	111	0	8.04623993281144	0	0	0	3.89627565775552	1.03544264645925	0.418572930578841	0	0	6.45833104975283	14.1613849892203
Cluster-14783.0	1143	1044	757	513.953575708331	560.076045627377	254.410827920905	227.913139361172	246.764124991183	1042.69074498447	404.760023869739	388.197524694057	322.829476616467	301.926976575945	623.100939525695
Cluster-14788.1	4245	4146	981	371.132816900928	362.824076516347	200.239701063222	258.03958881696	349.366050645412	866.665495086392	326.486885851496	221.875845984049	276.064458975764	198.593679779899	378.817048461644
Cluster-1479.0	614	515	86	37.2138596892529	43.0367932605882	15.4774648164809	19.6476844276873	40.2615151301404	105.615149938844	65.2973771702992	38.5130116685061	22.6282343422757	24.2187414365731	42.484154967661
Cluster-14793.0	469	370	956	166.959478605837	117.753448226887	122.852376980817	64.1824357971118	96.1081328913028	1001.27303912609	325.23116705976	61.6889832920319	84.478741544496	87.1874691716632	223.04181358022
Cluster-14795.0	673	574	9.26746	18.7734870112356	49.2195067990634	17.5317113342484	20.4275665149036	28.6297036573323	17.6025249898073	7.60584686425507	24.6022481830866	18.1025874738206	30.2120726507437	54.5252265893703
Cluster-14795.1	223	124	0	0.502889995800715	8.96599859595587	6.77139085721041	1.30984562851248	5.19503421034069	1.03544264645925	0.418572930578841	5.79399290588145	0	8.07291381219103	14.1613849892203
Cluster-14795.2	500	401	17.7325	9.38835275360439	24.3016816877747	9.55389078825531	9.6989222362524	19.4243627883191	12.425311757511	8.2999244977409	6.41265501898475	7.54274478075858	8.53792979360086	16.2816275498064
Cluster-1480.0	587	488	31.5624	25.1444997900357	14.9433309932598	41.1108551089162	72.6698425161841	12.9875855258517	46.1802243107593	15.6807465545168	7.02170592032652	58.8334092899169	35.5208207736405	399.230684923605
Cluster-14801.0	1948	1849	65	31.682069735445	32.2775949454411	109.309595266397	140.153482250836	123.382062495591	108.721477878221	33.0672615157285	22.4943253993045	72.4103498952823	106.562462320922	304.469777268237
Cluster-1481.0	341	242	3	2.51444997900357	0	0	0	5.19503421034069	6.2126558787555	2.51143758347305	0	0	0	3.54034624730508
Cluster-14822.0	324	225	3	2.7933225972749	2.98866619865196	8.70607395927052	4.22939984527282	1.29875855258517	0	1.67429172231536	0	1.50854895615172	4.84374828731462	7.08069249461017
Cluster-14825.0	2949	2850	3246	1126.4735905936	1617.46614671044	5021.46999139703	3406.90847976097	4791.1203004867	4539.38056207735	1799.44502855844	1629.47529900113	9660.74751519558	7821.03890125067	19489.6060914145
Cluster-14836.1	922	823	12	14.5838098782207	14.9433309932598	0	1.30984562851248	12.9875855258517	17.6025249898073	15.905771361996	18.4044480539764	12.0683916492137	8.07291381219103	21.2420774838305
Cluster-14837.0	666	567	12	8.04623993281144	7.17279887676469	0.967341551030058	1.30984562851248	0	16.567082343348	2.09286465289421	5.11234668166011	1.50854895615172	4.84374828731462	0
Cluster-14841.0	568	469	51	10.0577999160143	19.1274636713725	6.77139085721041	9.16891939958739	20.7801368413628	15.5316396968888	12.1386149867864	6.4756391301028	6.03419582460686	4.84374828731462	14.1613849892203
Cluster-14849.0	1067	968	140.952	89.4138412533671	146.76861514988	214.680175736999	209.951226257381	189.125220427453	142.071014635381	30.8774972294052	58.0759174805467	120.338006216492	106.606863346889	536.443884430408
Cluster-14849.1	767	668	85.048	64.4704974616516	125.797742167179	100.6731698988	131.918482784378	140.759451929181	158.207352837802	52.4187252422494	50.3058321706476	139.132414241603	146.88263035591	465.47410355693
Cluster-1485.0	519	420	5	0.502889995800715	0	7.73873240824046	3.92953688553745	14.2863440784369	3.10632793937775	2.09286465289421	0.681646224221348	7.54274478075858	4.84374828731462	24.7824237311356
Cluster-14858.0	1024	925	35.189	22.9695005581977	19.2166454707403	35.3528512605649	40.4792073344241	47.0703867179234	41.4113896582266	35.4085910602143	11.7059446908644	58.2162619119552	39.540001644178	174.522430364778
Cluster-14858.1	1016	917	19.811	8.20967918144667	17.2450821528136	6.24281608689656	17.1540003201252	4.87998136065458	20.7151691293284	7.28584785882754	2.26780290567321	5.14279424641681	16.9703950411593	13.1157791285412
Cluster-14868.0	1193	1094	49	36.7109696934522	19.1274636713725	54.1711268576832	55.0135163975244	80.5230302602807	106.650592585303	31.3929697934131	30.6740800899606	34.6966259914894	29.0624897238877	113.291079913763
Cluster-14873.0	847	748	33	14.08091988242	31.6798617057107	11.6080986123607	13.0984562851249	23.3776539465331	22.7797382221035	7.53431275041914	8.52057780276684	9.05129373691029	6.45833104975283	28.3227699784407
Cluster-14881.0	1244	1145	30	37.2138596892529	19.7251969111029	14.5101232654509	34.0559863413246	14.2863440784369	63.1620014340143	33.4858344463073	7.49810846643482	33.1880770353377	6.45833104975283	35.4034624730508
Cluster-14882.0	1357	1258	252	103.092449139147	136.283178658529	160.57869747099	185.998079248773	242.867849333427	271.285973372324	98.7832116166065	70.5503842069095	202.14556012433	146.927031381877	410.68016468739
Cluster-14887.0	337	238	12	4.02311996640572	9.56373183568626	13.5427817144208	10.4787650280999	11.6888269732666	21.7442955756443	2.93001051405189	8.52057780276684	15.0854895615172	6.45833104975283	31.8631162257457
Cluster-14888.0	331	232	10	3.01733997480429	1.79319971919117	5.80404930618035	2.61969125702497	9.09130986809621	13.4607544039703	5.02287516694609	2.04493867266404	6.03419582460686	1.61458276243821	3.54034624730508
Cluster-14897.0	334	235	2	0.502889995800715	0	10.6407570613306	1.30984562851248	11.6888269732666	7.24809852521475	0.418572930578841	0.340823112110674	4.52564686845515	4.84374828731462	7.08069249461017
Cluster-14901.0	588	489	0	0.502889995800715	0	4.83670775515029	1.30984562851248	0	0	0	0	0	3.22916552487641	0
Cluster-14911.0	348	249	3	0	1.79319971919117	0	13.1750822543928	1.29875855258517	0	0	0.681646224221348	4.52564686845515	1.61458276243821	35.4034624730508
Cluster-14915.0	1025	926	170	151.872778731816	166.169840645049	422.728257800135	677.190189940955	738.993616420963	376.901123311167	140.221931743912	157.801100907242	721.08640104052	505.364404643159	2708.36487918839
Cluster-14916.0	211	112	5	0.502889995800715	5.37959915757352	0	1.30984562851248	2.59751710517035	3.10632793937775	0.837145861157682	2.38576178477472	1.50854895615172	1.61458276243821	7.08069249461017
Cluster-1492.0	440	341	43	5.53178995380786	20.3229301508333	16.444806367511	1.30984562851248	11.6888269732666	56.9493455552588	8.79003154215567	16.0186862692017	28.6624301668826	14.5312448619439	14.1613849892203
Cluster-14924.0	1135	1036	11	5.02889995800715	8.36826535622547	11.6080986123607	10.4787650280999	16.8838611836072	3.10632793937775	4.18572930578841	2.72658489688539	12.0683916492137	8.07291381219103	3.54034624730508
Cluster-14925.0	628	529	10.9386	4.49485592696658	0.949744321940016	0	7.25647928967774e-08	1.29875855258517	10.3477685683758	2.11951519138416	0.432201196698667	1.50854895615172	0	14.1613849892203
Cluster-14925.1	784	685	15.0614	6.06585912934822	9.21172673080903	6.77139085721041	5.23938251404994	10.3900684206814	26.9281356408778	4.99621207126822	5.70261822952458	0	6.45833104975283	0
Cluster-14927.0	1736	1637	9	3.520229970605	1.19546647946078	0	0	2.59751710517035	1.03544264645925	0.418572930578841	2.72658489688539	0	0	7.08069249461017
Cluster-14934.0	1008	909	2	0	4.18413267811274	0.967341551030058	0	0	0	0	0.340823112110674	0	0	3.54034624730508
Cluster-14937.0	1589	1490	135	91.0230892399294	63.3597234114214	83.191373388585	127.055025965711	74.0292374973549	220.54928369582	66.5530959620357	38.8538347806168	66.3761540706755	103.333296796045	336.332893493983
Cluster-14943.0	335	236	6	1.50866998740214	1.79319971919117	6.77139085721041	5.23938251404994	7.79255131551104	0	2.09286465289421	0.681646224221348	4.52564686845515	6.45833104975283	14.1613849892203
Cluster-14947.0	360	261	2	0	0	0	1.30984562851248	0	0	0	0	0	0	0
Cluster-14956.0	463	364	27	5.53178995380786	15.5410642329902	2.90202465309017	5.23938251404994	2.59751710517035	16.567082343348	3.76715637520957	3.40823112110674	1.50854895615172	1.61458276243821	7.08069249461017
Cluster-14957.0	415	316	13	2.01155998320286	11.9546647946078	11.6080986123607	15.6110021697375	16.8838611836072	16.567082343348	3.76715637520957	4.77152356954943	12.0683916492137	12.9166620995057	42.484154967661
Cluster-14957.1	421	322	0	0	0	0	1.41697790246852	0	0	0	0	0	0	0
Cluster-14958.0	423	324	229	122.202268979574	163.181174446397	38.6936620412023	68.1119726826492	53.2491006559921	313.739121877153	100.876076269501	72.5953228795735	61.8505072022203	41.9791518233934	130.992811150288
Cluster-1496.2	400	301	5	2.01155998320286	7.17279887676469	1.93468310206012	13.0984562851249	11.6888269732666	16.567082343348	2.09286465289421	2.72658489688539	6.03419582460686	3.22916552487641	53.1051937095762
Cluster-14964.0	374	275	6	2.01155998320286	0	0.967341551030058	0	1.29875855258517	1.03544264645925	2.51143758347305	2.38576178477472	1.50854895615172	0	14.1613849892203
Cluster-14965.0	341	242	31	12.5722498950179	8.54866124797611	6.06697273975032	8.86686899765242	6.83045695492699	22.2398584262396	8.20771288113438	5.18146560879615	11.1619950943995	3.60599299580187	9.70008847260378
Cluster-14965.1	916	817	131	20.6184898278293	66.7656074114052	54.8755449751433	57.9352580564843	65.9000479650138	238.691274304433	41.1838929271689	68.7770815545976	56.7226475904694	39.9877254442021	188.559195166093
Cluster-14969.0	374	275	1	2.51444997900357	0	0	0	0	0	0	0.340823112110674	0	0	0
Cluster-14970.0	484	385	0	0	0	0	0	0	1.03544264645925	0	0	1.50854895615172	1.61458276243821	0
Cluster-14972.0	578	479	102	28.16183976484	73.5211884868381	78.3546656334347	26.1969125702497	51.9503421034069	122.182232282192	42.6944389190418	50.4418205923797	54.3077624214617	64.5833104975282	116.831426161068
Cluster-14973.0	700	601	2	2.51444997900357	1.19546647946078	2.90202465309017	5.23938251404994	1.29875855258517	0	1.67429172231536	0	1.50854895615172	3.22916552487641	3.54034624730508
Cluster-1498.0	582	483	1	0.502889995800715	2.98866619865196	0	0	0	0	0	1.70411556055337	0	0	0
Cluster-14981.0	1247	1148	7	3.520229970605	2.39093295892156	0.967341551030058	3.92953688553745	2.59751710517035	4.141770585837	4.60430223636725	0	6.03419582460686	0	3.54034624730508
Cluster-1499.0	483	384	0	0	0.597733239730391	0	0	0	0	0.418572930578841	0	0	0	0
Cluster-14992.0	3237	3138	1789	1084.73372094214	857.149465773381	990.557748254779	846.160276019065	842.894300627777	2275.90293691743	985.320678582592	460.11120134941	982.065370454767	1091.45794740823	2152.53051836149
Cluster-14993.0	391	292	1	0.502889995800715	0	0	0	1.29875855258517	0	0	0	0	0	0
Cluster-14998.0	389	290	48	52.8034495590751	96.8327848363233	18.3794894695711	5.23938251404994	5.19503421034069	72.4809852521475	43.1130118496206	54.8725210498185	16.5940385176689	17.7604103868203	7.08069249461017
Cluster-14999.0	412	313	4	8.04623993281144	1.19546647946078	5.80404930618035	6.54922814256243	7.79255131551104	7.24809852521475	3.34858344463073	0.681646224221348	4.52564686845515	8.07291381219103	10.6210387419152
Cluster-1500.0	587	488	0	2.01155998320286	0	0	1.30984562851248	0	1.03544264645925	0	0.340823112110674	0	0	0
Cluster-15000.0	709	610	17	19.1098198404272	10.759198315147	75.4526409803445	47.1544426264495	79.2242717076956	26.9215088079405	18.8357818760479	6.4756391301028	19.6111364299723	61.3541449726518	67.2665786987966
Cluster-15002.0	581	482	311	93.0346492231322	114.764782028235	101.570862858156	149.322401650423	164.942336178317	410.035287997863	100.038930408343	62.711452628364	135.769406053654	95.2603829838542	385.897740956254
Cluster-15009.0	707	608	1	3.520229970605	0.597733239730391	1.93468310206012	0	0	2.0708852929185	0.837145861157682	0.681646224221348	0	0	0
Cluster-1501.0	344	245	0	0.502889995800715	1.79319971919117	0	0	0	0	0	0	0	0	0
Cluster-15014.1	367	268	48	17.0982598572243	35.8639943838235	22.2488556736913	11.7886106566124	49.3528249982366	108.721477878221	25.5329487653093	18.7452711660871	36.2051749476412	14.5312448619439	74.3472711934067
Cluster-15017.0	531	432	35	18.1040398488257	13.747864513799	25.1508803267815	22.2673756847122	20.7801368413628	38.3113779189923	23.4400841124151	9.54304713909887	12.0683916492137	6.45833104975283	24.7824237311356
Cluster-15019.0	350	251	58	15.5895898698222	14.3455977535294	2.90202465309017	1.30984562851248	9.09130986809621	61.0911161410958	15.4871984314171	10.9063395875416	18.1025874738206	3.22916552487641	14.1613849892203
Cluster-15058.0	586	487	19	9.05201992441287	4.78186591784313	0.967341551030058	1.30984562851248	12.9875855258517	6.2126558787555	4.60430223636725	2.04493867266404	7.54274478075858	0	14.1613849892203
Cluster-15062.0	1383	1284	130	82.4739593113172	97.4305180760537	55.1384684087133	87.7596571103365	68.8342032870142	168.777151372858	71.157398198403	48.7377050318264	46.7650176407032	35.5208207736405	92.0490024299321
Cluster-15074.0	1104	1005	237	162.433468643631	196.056502631568	201.207042614252	201.716226790923	257.154193411864	394.503648300974	169.103463953852	120.310558575068	401.274022336356	306.770724863259	683.286825729881
Cluster-15076.0	301	202	2	0	2.39093295892156	8.70607395927052	6.54922814256243	14.2863440784369	7.24809852521475	2.93001051405189	5.45316979377078	10.559842693062	1.61458276243821	38.9438087203559
Cluster-15080.1	308	209	7	2.01155998320286	2.98866619865196	0	0	1.29875855258517	3.10632793937775	1.67429172231536	0	1.50854895615172	0	7.08069249461017
Cluster-15088.0	375	276	15	4.52600996220643	7.77053211649508	15.4774648164809	20.9575300561998	9.09130986809621	7.24809852521475	5.44144809752494	1.3632924484427	6.03419582460686	0	67.2665786987966
Cluster-15090.0	908	809	117	71.4103794037015	106.39651667201	147.035915756569	168.970086078111	114.290752627495	77.6581984844438	43.9501577107783	40.5579503411702	143.312150834413	83.9583036467867	332.792547246678
Cluster-15108.0	468	369	0	0	0	0	0	0	0	1.25571879173652	0	0	0	0
Cluster-1511.0	1177	1078	307	193.109758387475	196.654235871299	175.08882073644	209.575300561998	148.05847499471	540.501061451729	184.17208945469	122.696320359843	92.0214863252546	145.312448619439	304.469777268237
Cluster-1512.0	699	600	850	269.549037749183	236.104629693504	228.292606043094	125.745180337199	93.5106157861325	1033.37176116633	388.435679577165	202.789751705851	99.5642311060132	229.270752266225	254.904929805966
Cluster-15124.0	1195	1096	39.8805	36.5860518184953	3.21133378511632	7.27647857466524	3.92953688553745	2.68274164139099	38.6510031070309	27.7967586030519	14.4427883634243	3.0895535186674	0	28.4720663796895
Cluster-15124.1	1249	1150	49.1195	8.17115780776833	16.5138750806514	2.39693693563534	0	5.10980967412005	92.8502129932939	9.03765928788611	8.73318326010148	2.94464230593946	11.3020793370674	14.0120885879715
Cluster-15125.0	637	538	30.4087	13.0379260311293	12.348929639534	17.0968913070603	28.4043954079818	10.0834445140016	32.6009117237695	9.29252834531557	9.72879573519918	10.559842693062	3.22916552487641	40.3234816529307
Cluster-15125.1	419	320	7.59126	6.07189380929783	3.78984392385698	8.05397934630565	8.27122979654265	4.20289956443535	13.9940073668968	7.03181594725924	1.51835333152857	1.50854895615172	1.61458276243821	37.5641357877811
Cluster-15129.0	336	237	3	2.51444997900357	0.597733239730391	0.967341551030058	0	3.89627565775552	2.0708852929185	1.67429172231536	1.70411556055337	1.50854895615172	9.68749657462924	3.54034624730508
Cluster-1513.0	236	137	2	3.520229970605	2.98866619865196	1.93468310206012	1.30984562851248	3.89627565775552	5.17721323229625	0.418572930578841	3.06740800899606	0	4.84374828731462	0
Cluster-15131.0	676	577	700	418.404476506195	604.308305367425	576.535564413914	578.951767802518	863.67443746914	792.113624541326	282.536728140718	230.055600674705	384.679983818687	392.343611272484	924.030370546627
Cluster-15132.0	918	819	101	41.7398696514593	82.487187082794	49.3344191025329	41.9150601123995	90.9130986809621	161.529052847643	56.9259185587224	52.8275823771544	70.9018009391306	35.5208207736405	120.371772408373
Cluster-1514.0	653	554	6	5.53178995380786	3.58639943838235	1.93468310206012	5.23938251404994	0	19.6734102827258	7.53431275041914	1.70411556055337	1.50854895615172	0	0
Cluster-15140.1	759	660	48	27.1560597732386	26.3002625481372	18.3794894695711	26.1969125702497	18.1826197361924	66.268329373392	29.7186780710977	13.632924484427	7.54274478075858	19.3749931492585	38.9438087203559
Cluster-15140.2	261	162	118	33.1907397228472	147.042376973676	24.1835387757514	18.3378387991748	10.3900684206814	141.855642564917	26.7886675570458	32.0373725384033	18.1025874738206	3.22916552487641	17.7017312365254
Cluster-15153.0	418	319	14	3.520229970605	9.56373183568626	9.67341551030058	15.7181475421498	9.09130986809621	20.708852929185	7.53431275041914	8.17975469065617	25.6453322545792	3.22916552487641	60.1858862041864
Cluster-1516.0	378	279	47.079	39.0614775338247	47.063363456708	19.0110667682386	28.8166038272747	33.7677223672145	51.1069639668771	38.2364279219119	22.5476642163498	17.5554367674244	29.0624897238877	95.1273334919639
Cluster-15162.0	503	404	72.748	36.7815754488626	37.9415955784784	100.373294017981	65.1916718538806	87.9688130422515	102.313330427814	37.2981548407263	23.5897990462506	76.2735929170913	84.1912879394066	156.682979659233
Cluster-15165.0	464	365	7	6.53756994540929	13.1501312740686	1.93468310206012	3.92953688553745	10.3900684206814	20.708852929185	6.69716688926146	7.15728535432415	10.559842693062	12.9166620995057	14.1613849892203
Cluster-15168.0	577	478	0	1.00577999160143	2.98866619865196	0.967341551030058	3.92953688553745	0	1.03544264645925	0.837145861157682	1.02246933633202	1.50854895615172	0	7.08069249461017
Cluster-1517.0	495	396	6.66449	1.07155800305216	11.2080959781846	1.93468310206012	0	0	12.8738655119571	1.85016351055668	3.40823112110674	1.50854895615172	0	0
Cluster-15170.0	412	313	2	0	0.597733239730391	0	0	0	0	0	0	0	1.61458276243821	0
Cluster-15174.0	368	269	0	0.502889995800715	2.39093295892156	0	0	0	2.0708852929185	0	0.340823112110674	1.50854895615172	1.61458276243821	7.08069249461017
Cluster-15175.0	374	275	0	0.502889995800715	0.597733239730391	5.80404930618035	3.92953688553745	0	2.0708852929185	0	0.340823112110674	1.50854895615172	1.61458276243821	7.08069249461017
Cluster-15176.0	291	192	4	17.0982598572243	4.18413267811274	18.3794894695711	23.5772213132247	5.19503421034069	11.3898691110518	10.464323264471	5.79399290588145	10.559842693062	9.68749657462924	28.3227699784407
Cluster-15177.0	378	279	0	0	0	0	0	0	0	0.418572930578841	0	0	0	0
Cluster-15179.0	1554	1455	0	1.00577999160143	0	0	1.30984562851248	6.49379276292586	0	0	0.340823112110674	1.50854895615172	0	0
Cluster-15186.0	336	237	11	9.90079765932531	3.58639943838235	4.83670775515029	0	0	15.7988874439399	5.44144809752494	4.08987734532809	3.01709791230343	3.22916552487641	3.54034624730508
Cluster-15189.0	363	264	0	0	2.39093295892156	1.93468310206012	0	1.29875855258517	0	0.418572930578841	0.340823112110674	0	0	0
Cluster-15196.0	1717	1618	16	13.5780298866193	24.507062828946	29.9875880819318	90.3793483673615	68.8342032870142	16.567082343348	5.86002102810378	5.79399290588145	19.6111364299723	9.68749657462924	35.4034624730508
Cluster-15198.0	458	359	47.2181	59.6578402018388	43.2041585677127	81.4147538959632	68.7184312086505	73.6288302355929	46.2036253145693	37.3675960899093	12.9911545643226	32.2936583592354	35.6136592824807	92.9592254501143
Cluster-15198.1	743	644	35.7819	23.8216979450815	17.1668986450568	34.6662322276438	55.7169035000356	19.8817855505396	16.958376119445	16.2097390241823	8.13987838653922	34.0824957114401	30.5842339774857	38.0335857001738
Cluster-15199.0	726	627	3	3.01733997480429	5.97733239730391	14.5101232654509	7.85907377107491	12.9875855258517	7.24809852521475	5.86002102810378	4.77152356954943	31.679528079186	24.2187414365731	35.4034624730508
Cluster-15201.0	949	850	70	60.8496894918865	59.1755907333087	55.1384684087133	91.6891939958739	75.32799604994	78.693641130903	54.8330539058282	29.9924338657393	76.9359967637375	71.0416415472811	311.550469762847
Cluster-15203.0	404	305	3	11.5664699034164	3.58639943838235	1.93468310206012	5.23938251404994	1.29875855258517	4.141770585837	4.60430223636725	1.02246933633202	0	0	7.08069249461017
Cluster-15205.0	1052	953	57	50.2889995800715	28.6911955070588	124.787060082877	161.111012307036	141.564682231784	56.9493455552588	39.3458554744111	11.2471626996522	64.8676051145238	82.3437208843485	215.96112108561
Cluster-15206.0	342	243	0	0.502889995800715	2.39093295892156	0	0	3.89627565775552	2.0708852929185	0.418572930578841	0.681646224221348	0	1.61458276243821	0
Cluster-15212.0	783	684	39	51.2947795716729	35.2662611440931	18.3794894695711	0	0	43.4885911512885	30.1372510016766	12.6104551480949	0	8.07291381219103	0
Cluster-15213.0	372	273	0	1.00577999160143	4.18413267811274	3.86936620412023	5.23938251404994	0	4.141770585837	0.418572930578841	1.02246933633202	4.52564686845515	0	10.6210387419152
Cluster-15216.0	492	393	4255.64	1179.59386085003	2249.78423169163	309.166229075411	251.490360674397	225.98398814982	3286.67098511156	2349.55031684237	2471.70033249342	283.607203756522	222.812421216473	286.768046031712
Cluster-15216.1	262	163	6.35638	4.71424168763464	1.8789445524305	1.35042815206898	0	0	2.9273413235108	5.34291602966668	6.76588409237625	0	0	0
Cluster-15222.0	1784	1685	0	0	1.43268887031258	0.967341551030058	0	0	0	0	0	0	1.61458276243821	7.08069249461017
Cluster-15222.1	1081	982	4	0	0.360510251145351	2.90202465309017	3.92953688553745	2.59751710517035	0	0	0	9.05129373691029	1.61458276243821	7.08069249461017
Cluster-15229.0	256	157	68	50.7918895758722	50.2095921373528	59.0078346128335	64.1824357971118	101.303167101643	91.118952888414	38.5087096132534	26.2433796325219	110.124073799075	45.2083173482698	145.154196139508
Cluster-15232.0	768	669	0	0.502889995800715	0.597733239730391	0	0	0	0	0.418572930578841	0.340823112110674	0	1.61458276243821	0
Cluster-15233.0	357	258	12	1.50866998740214	4.78186591784313	14.5101232654509	3.92953688553745	18.1826197361924	1.03544264645925	2.93001051405189	2.04493867266404	4.52564686845515	20.9895759116967	53.1051937095762
Cluster-15239.0	698	599	0	2.51444997900357	0	0	1.30984562851248	0	1.03544264645925	3.76715637520957	0.681646224221348	0	1.61458276243821	0
Cluster-15241.0	732	633	13.6692	9.09411181706139	9.3117872751399	10.7155325632253	9.21076896741837	7.79255131551104	11.3898691110518	5.44144809752494	1.62031738197872	7.03659643499055	2.81208650568338	23.7823467231968
Cluster-15241.1	455	356	11.4629	3.54876394896674	7.07417289220918	13.9886294352906	17.2640273529203	5.95276891267546	3.55553402269117	1.42426973942201	2.90952170231079	5.63951416120889	9.68749657462924	9.23842732195519
Cluster-15241.2	797	698	1.86792	8.47847388420215	2.74150350402344	10.1201338385663	19.3698661698798	8.33357516576144	1.62167920960508	3.18003249694524	0.582507597370595	3.91792792146943	5.26082730650766	41.3264617447922
Cluster-15245.0	348	249	0	0	0.597733239730391	0	0	0	2.0708852929185	0	0	0	0	0
Cluster-15247.0	1226	1127	81	40.7340896598579	50.8073253770832	75.4526409803445	78.5907377107491	36.3652394723848	76.6227558379845	46.0430223636725	26.9250258567432	81.4616436321926	61.3541449726518	145.154196139508
Cluster-15250.0	451	352	6	1.00577999160143	7.17279887676469	0.967341551030058	5.23938251404994	0	3.10632793937775	2.51143758347305	2.38576178477472	3.01709791230343	1.61458276243821	3.54034624730508
Cluster-15256.0	351	252	6	8.04623993281144	1.19546647946078	0.967341551030058	1.30984562851248	0	9.31898381813325	1.25571879173652	3.74905423321741	1.50854895615172	0	0
Cluster-1526.2	736	637	13	4.02311996640572	4.18413267811274	3.86936620412023	2.61969125702497	0	5.17721323229625	4.60430223636725	0.340823112110674	0	0	0
Cluster-15266.0	312	213	3	1.00577999160143	4.18413267811274	8.70607395927052	2.61969125702497	6.49379276292586	2.0708852929185	1.67429172231536	3.40823112110674	6.03419582460686	1.61458276243821	3.54034624730508
Cluster-1527.0	315	216	5	0	8.36826535622547	3.86936620412023	1.30984562851248	1.29875855258517	10.3544264645925	2.09286465289421	2.38576178477472	3.01709791230343	3.22916552487641	0
Cluster-15271.0	1240	1141	123	76.4392793617087	62.7619901716911	95.7668135519757	161.111012307036	90.9130986809621	122.182232282192	60.693074933932	46.011120134941	57.3248603337652	85.5728864092249	152.234888634119
Cluster-15273.1	722	623	696	399.797546661568	277.348223234901	200.239701063222	163.318102191079	463.656803272907	1084.10845084283	379.645648035009	135.988421732159	417.868060854025	274.479069614495	389.438087203559
Cluster-15274.0	584	485	4	3.01733997480429	5.97733239730391	0	1.30984562851248	9.09130986809621	10.3544264645925	2.51143758347305	2.04493867266404	1.50854895615172	1.61458276243821	0
Cluster-15277.0	406	307	0	0	0	0	0	0	1.03544264645925	0	0	0	0	0
Cluster-15288.0	469	370	76	44.2543196304629	59.7733239730391	10.6407570613306	3.92953688553745	5.19503421034069	101.473379353007	56.0887726975647	38.5130116685061	6.03419582460686	6.45833104975283	7.08069249461017
Cluster-15297.0	624	525	4	3.520229970605	4.18413267811274	2.90202465309017	2.61969125702497	3.89627565775552	3.10632793937775	0.837145861157682	0.340823112110674	6.03419582460686	0	0
Cluster-1530.0	508	409	7	1.00577999160143	0	0	1.30984562851248	1.29875855258517	7.24809852521475	1.67429172231536	0.681646224221348	1.50854895615172	0	0
Cluster-15303.0	593	494	6	3.01733997480429	2.39093295892156	9.67341551030058	1.30984562851248	5.19503421034069	6.2126558787555	3.34858344463073	0.340823112110674	16.5940385176689	3.22916552487641	0
Cluster-15307.0	267	168	0	0	0	0	0	7.79255131551104	0	0	0	0	0	0
Cluster-15312.0	357	258	2	0	0.597733239730391	0	0	0	0	0	0	0	0	0
Cluster-15316.0	409	310	10	0.502889995800715	5.37959915757352	0	0	2.59751710517035	3.10632793937775	2.93001051405189	0.340823112110674	0	3.22916552487641	0
Cluster-15319.0	510	411	16	5.53178995380786	8.96599859595587	4.83670775515029	14.4083019136373	6.49379276292586	22.7797382221035	4.18572930578841	7.15728535432415	4.52564686845515	1.61458276243821	31.8631162257457
Cluster-15330.0	579	480	2	0.502889995800715	1.19546647946078	1.93468310206012	0	0	8.283541171674	0.418572930578841	2.38576178477472	1.50854895615172	3.22916552487641	0
Cluster-15345.0	455	356	53.5706	19.9876143280973	0	0	5.54582089884044	10.1837865997743	80.0992545234714	12.5725076866244	6.40485016971742e-08	0	7.02161053808464	11.4810242488481
Cluster-15345.1	379	280	4.56363	8.48123977917906	7.17279887676469	9.67341551030058	6.24278975777193	16.5893027438809	13.9634618088262	8.1008512119576	4.08987734532809	12.0683916492137	2.6658860365446	12.2120349419917
Cluster-15345.2	422	323	28.8658	3.71613579736913	7.77053211649508	0	0	1.79966375114622	30.190504787077	8.20817331135802	3.74905423321741	0	0	4.62967538413838
Cluster-15346.0	511	412	2	2.51444997900357	0.597733239730391	0.967341551030058	5.23938251404994	3.89627565775552	7.24809852521475	1.25571879173652	0.681646224221348	0	4.84374828731462	21.2420774838305
Cluster-15354.0	352	253	11	3.520229970605	17.9319971919117	13.5427817144208	36.6756775983496	29.871446709459	21.7442955756443	7.1157398198403	7.49810846643482	39.2222728599446	17.7604103868203	123.912118655678
Cluster-15355.0	959	860	92	135.780298866193	52.6005250962744	61.9098592659237	58.9430532830618	101.303167101643	133.572101393243	208.030746497684	42.6028890138342	40.7308218160963	54.895813922899	95.5893486772372
Cluster-15358.0	2601	2502	143	114.658919042563	134.489978939338	91.8974473478555	89.069502738849	101.303167101643	170.848036665776	96.2717740331335	63.3930988525853	122.192465448289	134.010369282371	244.283891064051
Cluster-15359.0	589	490	0	2.76943532247437	23.318828921686	32.1719420383128	11.472440118802	17.92520579107	1.45253965330597	0.75144723935097	17.3695045917411	28.6497583556509	14.6954317830562	27.363938004283
Cluster-15359.1	805	706	30.6721	14.9645478940415	56.3648697201245	37.321294582756	23.0589153980223	28.3831992840516	23.8091753012133	10.2891923503168	40.8769607741058	38.3533486612012	30.5889162674968	67.476167196637
Cluster-15359.2	1566	1467	198.328	63.2313765119987	28.5060177493903	83.3467284416804	20.4821870776126	95.2562771566622	243.953393833739	79.7896277457304	7.53249751844679	233.197531837757	75.8093429864849	128.201956203537
Cluster-15362.0	640	541	0	1.00577999160143	0	0	0	0	2.0708852929185	2.09286465289421	0	0	0	0
Cluster-15365.0	1085	986	819	402.814886636373	415.424601612622	146.068574205539	176.829159849185	250.660400648938	1031.30087587341	377.552783382115	338.77817343801	241.367832984274	171.14577281845	474.406397138881
Cluster-15369.0	751	652	27.9354	34.0022030200712	21.6157673750462	20.7348694121742	62.9031095717436	39.1534143330747	24.8341599769433	20.2853836492285	7.74472807035811	21.4913918489198	36.9755598425974	77.6971468126068
Cluster-15369.1	949	850	14.0646	10.2521166103917	19.0300929266204	52.7830884661102	58.9125338799175	27.0832718487691	7.26453100001406	7.75900269955386	4.86572707773682	23.7650768356317	21.1494196051781	102.860511799952
Cluster-15374.0	1919	1820	1464	979.629711819793	1105.80649350122	1481.96725617805	1468.3369495625	1568.90033152289	2101.94857231228	806.171464294848	665.968361064257	1849.481020242	1874.53058719076	5158.28448232351
Cluster-15379.0	422	323	64	22.1271598152315	79.8727018922132	111.750197999645	39.2953688553745	103.437546906962	63.1620014340143	29.3001051405189	50.7826437044904	99.5642311060132	105.911946925935	141.613849892203
Cluster-15382.0	394	295	20	15.0866998740214	3.58639943838235	3.86936620412023	14.4083019136373	1.29875855258517	6.2126558787555	8.79003154215567	3.06740800899606	7.54274478075858	16.1458276243821	10.6210387419152
Cluster-15398.0	826	727	0	1.50866998740214	0	0	1.30984562851248	2.59751710517035	3.10632793937775	0	0.681646224221348	0	0	0
Cluster-15408.0	506	407	6	1.00577999160143	3.58639943838235	0	0	0	2.0708852929185	0.837145861157682	1.3632924484427	0	1.61458276243821	0
Cluster-15412.0	420	321	3	2.51444997900357	3.58639943838235	3.86936620412023	6.54922814256243	6.49379276292586	1.03544264645925	4.18572930578841	1.70411556055337	3.01709791230343	1.61458276243821	0
Cluster-15417.0	777	678	67	49.2832195884701	63.3597234114214	148.003257307599	178.139005477698	101.303167101643	94.2252808277918	42.6944389190418	26.5842027446326	101.072780062165	138.854117569686	283.227699784407
Cluster-15425.1	464	365	48	29.1676197564415	25.1047960686764	21.2815141226613	26.1969125702497	20.7801368413628	20.708852929185	7.1157398198403	7.15728535432415	4.52564686845515	17.7604103868203	38.9438087203559
Cluster-1543.0	473	374	0	0	1.19546647946078	0	1.30984562851248	0	1.03544264645925	0.418572930578841	0.340823112110674	0	0	0
Cluster-15436.0	3675	3576	0	1.50866998740214	2.98866619865196	5.80404930618035	1.30984562851248	0	0	0.418572930578841	0.340823112110674	0	3.22916552487641	7.08069249461017
Cluster-15439.0	435	336	22	12.0693598992172	62.7619901716911	31.9222711839919	2.61969125702497	14.2863440784369	17.6025249898073	8.37145861157682	26.9250258567432	9.05129373691029	16.1458276243821	17.7017312365254
Cluster-15443.0	322	223	0	0	0	0	0	0	1.03544264645925	0	0	0	0	0
Cluster-15445.1	815	716	6	5.53178995380786	3.58639943838235	1.93468310206012	2.61969125702497	0	9.31898381813325	2.51143758347305	2.04493867266404	0	4.84374828731462	3.54034624730508
Cluster-15446.0	238	139	30	2.01155998320286	11.9546647946078	19.3468310206012	2.61969125702497	9.09130986809621	21.7442955756443	11.7200420562076	11.2471626996522	15.0854895615172	16.1458276243821	21.2420774838305
Cluster-15453.0	877	778	3	5.53178995380786	4.18413267811274	3.86936620412023	1.30984562851248	9.09130986809621	13.4607544039703	5.86002102810378	4.43070045743876	6.03419582460686	9.68749657462924	38.9438087203559
Cluster-15456.0	269	170	4	1.00577999160143	8.96599859595587	1.93468310206012	3.92953688553745	2.59751710517035	8.283541171674	0	3.06740800899606	4.52564686845515	1.61458276243821	0
Cluster-15465.0	343	244	12	3.520229970605	4.18413267811274	7.73873240824046	2.61969125702497	2.59751710517035	22.7797382221035	5.86002102810378	2.72658489688539	15.0854895615172	3.22916552487641	3.54034624730508
Cluster-15467.0	611	512	21	17.0982598572243	27.495729027598	37.7263204901723	10.4787650280999	7.79255131551104	40.3822632119108	16.3243442925748	10.9063395875416	10.559842693062	19.3749931492585	38.9438087203559
Cluster-15475.0	313	214	149	52.3005595632743	63.9574566511518	119.950352327727	117.886106566124	235.075298017916	113.898691110518	36.4158449603592	38.1721885563955	117.666818579834	66.1978932599665	109.750733666458
Cluster-15477.0	585	486	18	0.502889995800715	5.37959915757352	2.90202465309017	10.4787650280999	5.19503421034069	8.283541171674	6.27859395868262	0	3.01709791230343	3.22916552487641	31.8631162257457
Cluster-1548.0	766	667	3	3.520229970605	2.98866619865196	0	6.54922814256243	5.19503421034069	2.0708852929185	3.76715637520957	0	0	6.45833104975283	0
Cluster-15487.0	404	305	1	0	0	0	0	5.19503421034069	2.0708852929185	0	0	0	0	10.6210387419152
Cluster-15488.0	385	286	9	1.00577999160143	1.79319971919117	4.83670775515029	3.92953688553745	6.49379276292586	3.10632793937775	0.837145861157682	1.70411556055337	3.01709791230343	1.61458276243821	0
Cluster-15492.0	732	633	5	24.1387197984343	25.1047960686764	11.6080986123607	9.16891939958739	14.2863440784369	1.03544264645925	2.51143758347305	3.40823112110674	0	6.45833104975283	0
Cluster-15493.1	2766	2667	105	92.0288692315308	68.739322568995	30.9549296329618	60.2528989115743	74.0292374973549	170.848036665776	83.7145861157682	48.056058807605	61.8505072022203	72.6562243097193	138.073503644898
Cluster-15494.0	337	238	8	4.02311996640572	4.18413267811274	0.967341551030058	3.92953688553745	12.9875855258517	5.17721323229625	1.25571879173652	0	0	3.22916552487641	7.08069249461017
Cluster-15498.0	266	167	191	222.780268139717	111.776115829583	45.4650528984127	44.5347513694245	62.3404105240883	247.470792503761	143.570515188543	99.8611718484274	70.9018009391306	75.8853898345957	138.073503644898
Cluster-15504.0	1007	908	12	11.0635799076157	9.56373183568626	3.86936620412023	2.61969125702497	1.29875855258517	31.0632793937775	4.18572930578841	0.340823112110674	0	14.5312448619439	3.54034624730508
Cluster-15508.0	443	344	0	2.51444997900357	5.37959915757352	1.93468310206012	0	2.59751710517035	8.283541171674	2.93001051405189	0.340823112110674	7.54274478075858	0	0
Cluster-15515.0	241	142	42	17.0982598572243	33.4730614249019	18.3794894695711	19.6476844276873	14.2863440784369	53.843017615881	8.37145861157682	7.8389315785455	22.6282343422757	25.8333241990113	49.5648474622712
Cluster-1552.0	870	771	3	3.01733997480429	5.97733239730391	0	0	0	9.31898381813325	0.418572930578841	1.02246933633202	1.50854895615172	0	7.08069249461017
Cluster-15521.1	8603	8504	2645	1554.43297702001	1416.0300449213	1146.29973797062	1453.92864764886	1500.06612823587	3035.91783941852	1336.08479440766	813.885591720289	1591.51914874006	1272.29121680131	3030.53638769315
Cluster-15523.0	372	273	6	1.00577999160143	2.39093295892156	1.93468310206012	0	5.19503421034069	0	0	0.681646224221348	1.50854895615172	1.61458276243821	3.54034624730508
Cluster-15526.0	1324	1225	11	5.53178995380786	11.9546647946078	5.80404930618035	17.0279931706623	14.2863440784369	9.31898381813325	2.09286465289421	3.74905423321741	4.52564686845515	4.84374828731462	17.7017312365254
Cluster-15541.0	1613	1514	221	181.543288484058	130.903579500956	57.0731515107734	137.533790993811	35.0664809197997	171.883479312236	154.453411383592	39.1946578927275	43.7479197283997	38.749986298517	173.476966117949
Cluster-15544.0	323	224	247.392	132.053381107314	43.7062544890862	17.0853799426031	48.1812306146404	53.9244551033364	271.976613617512	111.234082009605	21.5940411486641	28.3607203756522	32.4576343567428	65.5672125000901
Cluster-15554.0	1326	1227	84	101.583779151744	72.9234552471077	13.5427817144208	27.5067581987622	28.5726881568738	97.3316087671695	75.7617004347702	28.9699645294073	18.1025874738206	19.3749931492585	42.484154967661
Cluster-15555.0	1064	965	150	57.8323495170822	101.614650754166	127.689084735968	146.702710393398	101.303167101643	160.493610201184	48.1358870165667	36.4680729958421	81.4616436321926	103.333296796045	247.824237311356
Cluster-1556.0	473	374	2	3.01733997480429	1.19546647946078	1.93468310206012	1.30984562851248	0	0	0.418572930578841	0.681646224221348	1.50854895615172	6.45833104975283	0
Cluster-15563.0	935	836	6	6.03467994960858	0	0.967341551030058	1.30984562851248	0	2.0708852929185	2.51143758347305	0	0	1.61458276243821	0
Cluster-15567.0	542	443	4	2.01155998320286	1.79319971919117	0	0	3.89627565775552	0	4.18572930578841	0	3.01709791230343	0	0
Cluster-15568.0	1551	1452	130	85.9941892819222	84.8781200417155	66.746567021074	103.477804652486	49.3528249982366	135.642986686162	69.0645335455088	39.8763041169488	22.6282343422757	33.9062380112023	109.750733666458
Cluster-15577.0	318	219	17	3.01733997480429	8.96599859595587	2.90202465309017	10.4787650280999	11.6888269732666	15.5316396968888	2.93001051405189	2.04493867266404	3.01709791230343	11.3020793370674	7.08069249461017
Cluster-15578.0	551	452	3	3.1846615342071	0.597733239730391	0	1.30984562851248	0	1.03544264645925	5.02287516694609	1.56797376842076	1.50854895615172	0	3.54034624730508
Cluster-15584.0	1010	911	10	4.02311996640572	5.97733239730391	4.83670775515029	7.85907377107491	7.79255131551104	9.31898381813325	4.60430223636725	4.43070045743876	4.52564686845515	4.84374828731462	28.3227699784407
Cluster-15588.0	650	551	22	14.08091988242	12.5523980343382	13.5427817144208	17.0279931706623	15.5851026310221	15.5316396968888	10.464323264471	5.11234668166011	4.52564686845515	12.9166620995057	28.3227699784407
Cluster-15589.0	1083	984	4	1.50866998740214	4.18413267811274	0.967341551030058	0	6.49379276292586	12.425311757511	3.76715637520957	1.70411556055337	4.52564686845515	0	7.08069249461017
Cluster-15594.0	686	587	187	59.3410195044844	175.135839241005	72.5506163272543	64.1824357971118	142.863440784369	246.435349857302	76.5988462959279	78.0484926733443	90.5129373691029	62.96872773509	127.452464902983
Cluster-15595.0	441	342	6	4.02311996640572	2.39093295892156	5.80404930618035	2.61969125702497	14.2863440784369	7.24809852521475	4.18572930578841	3.74905423321741	1.50854895615172	1.61458276243821	3.54034624730508
Cluster-15599.0	312	213	24	4.52600996220643	5.37959915757352	7.73873240824046	2.61969125702497	24.6764124991183	12.425311757511	6.27859395868262	3.06740800899606	10.559842693062	1.61458276243821	7.08069249461017
Cluster-15601.0	1244	1145	174	129.745618916584	167.365307124509	168.31742987923	239.701750017785	107.796959864569	142.891085211377	61.9487937256685	58.9623983951466	55.8163113776135	66.1978932599665	258.445276053271
Cluster-15607.0	651	552	415	233.340958051532	203.229301508333	258.280194125025	449.277050579782	194.813782887776	677.17949078435	237.749424568782	118.265619902404	500.838253442369	474.687332156833	1649.80135124417
Cluster-15613.0	1044	945	28.0254	35.7051897018508	33.4730614249019	42.5630282453225	45.844596997937	32.5500063483106	19.6862497715418	10.0457503338922	4.77152356954943	13.5769406053654	24.2187414365731	109.750733666458
Cluster-15616.0	1925	1826	633	487.300405930893	438.138464722377	857.064614212631	890.69502738849	1252.00324469211	1193.86537136752	473.405984484669	318.66960982348	1117.83477650842	902.551764202957	2595.07379927463
Cluster-15617.3	215	116	350.126	148.48682039009	757.71654134423	209.426543773354	483.581907590524	286.646402623968	511.211495311336	151.48698502458	355.021802961204	370.588628019274	163.043796516535	1090.00180262029
Cluster-15618.0	386	287	13	6.03467994960858	11.9546647946078	0	0	0	22.7797382221035	8.79003154215567	5.45316979377078	1.50854895615172	0	7.08069249461017
Cluster-15635.0	312	213	2	1.00577999160143	0.597733239730391	0	0	0	1.03544264645925	0.418572930578841	0	3.01709791230343	1.61458276243821	0
Cluster-15638.0	582	483	0	0.502889995800715	0	0	2.61969125702497	0	0	0	0	0	0	0
Cluster-15639.0	233	134	45	5.53178995380786	28.0934622673284	41.5956866942925	17.0279931706623	42.8590322353107	63.1620014340143	18.8357818760479	18.4044480539764	22.6282343422757	9.68749657462924	31.8631162257457
Cluster-1564.0	473	374	2	1.00577999160143	0.597733239730391	0	0	0	2.0708852929185	0	0.340823112110674	0	0	7.08069249461017
Cluster-15644.0	494	395	2	16.0924798656229	0	0	0	14.2863440784369	0	8.79003154215567	0.681646224221348	22.6282343422757	1.61458276243821	3.54034624730508
Cluster-15646.0	558	459	30	8.54912992861215	16.1387974727206	9.67341551030058	18.3378387991748	7.79255131551104	25.8860661614813	8.79003154215567	6.13481601799213	4.52564686845515	4.84374828731462	24.7824237311356
Cluster-15650.0	1338	1239	100	27.1560597732386	60.3710572127695	43.5303697963526	26.1969125702497	42.8590322353107	82.83541171674	33.9044073768861	18.7452711660871	27.1538812107309	48.4374828731462	42.484154967661
Cluster-15651.0	420	321	11	2.01155998320286	0.597733239730391	9.67341551030058	0	2.59751710517035	15.5316396968888	1.25571879173652	1.3632924484427	0	4.84374828731462	3.54034624730508
Cluster-15672.0	1639	1540	523	315.312027367048	251.047960686764	286.333099104897	415.221064238458	270.141778937716	590.202308481773	233.563695262993	123.377966584064	218.739598641999	248.645745415484	640.80267076222
Cluster-1568.0	772	673	4	5.02889995800715	4.78186591784313	0	1.30984562851248	5.19503421034069	5.17721323229625	3.76715637520957	0	0	0	3.54034624730508
Cluster-15693.0	904	805	183	85.9941892819222	113.569315548774	20.3141725716312	40.605214483887	33.7677223672145	170.848036665776	65.7159501008781	62.3706295162533	39.2222728599446	29.0624897238877	77.8876174407118
Cluster-15700.0	1397	1298	1	2.51444997900357	2.98866619865196	0.967341551030058	7.85907377107491	1.29875855258517	8.283541171674	2.51143758347305	3.74905423321741	1.50854895615172	4.84374828731462	0
Cluster-15701.0	1397	1298	55	41.2369796556586	18.5297304316421	16.444806367511	41.9150601123995	18.1826197361924	41.41770585837	21.7657923900997	5.79399290588145	27.1538812107309	3.22916552487641	31.8631162257457
Cluster-15705.0	567	468	2	4.02311996640572	0	0.967341551030058	0	0	3.10632793937775	2.51143758347305	0	0	0	0
Cluster-15714.0	683	584	0	1.00577999160143	0.597733239730391	0.967341551030058	7.85907377107491	5.19503421034069	1.03544264645925	0.837145861157682	0.681646224221348	4.52564686845515	1.61458276243821	63.7262324514915
Cluster-1572.0	421	322	3	2.01155998320286	0.597733239730391	0	1.30984562851248	1.29875855258517	3.10632793937775	0.837145861157682	0	1.50854895615172	3.22916552487641	0
Cluster-15723.0	419	320	22	4.52600996220643	3.58639943838235	2.90202465309017	7.85907377107491	0	13.4607544039703	5.86002102810378	4.77152356954943	0	1.61458276243821	0
Cluster-15727.0	354	255	43	26.6531697774379	14.9433309932598	10.6407570613306	26.1969125702497	14.2863440784369	48.6658043835848	20.5100735983632	14.655393820759	19.6111364299723	11.3020793370674	38.9438087203559
Cluster-15730.0	316	217	4	1.00577999160143	4.18413267811274	1.93468310206012	2.61969125702497	6.49379276292586	15.5316396968888	3.76715637520957	1.70411556055337	0	3.22916552487641	0
Cluster-15736.0	1581	1482	47	49.2832195884701	59.1755907333087	33.856954286052	81.2104289677741	22.0788953939479	153.245511675969	14.6500525702594	9.88387025120954	13.5769406053654	24.2187414365731	88.5086561826271
Cluster-1574.0	1307	1208	16	6.03467994960858	5.37959915757352	0.967341551030058	1.30984562851248	9.09130986809621	12.425311757511	8.37145861157682	0.681646224221348	4.52564686845515	3.22916552487641	7.08069249461017
Cluster-15741.0	1354	1255	51.3617	54.9341944712827	43.6345265003186	54.1711268576832	61.5627445400868	58.4441348663328	69.7996029748766	29.843245375238	22.1535022871938	62.6455125021123	42.7951619515296	149.048931046169
Cluster-15741.1	897	798	57.6383	27.5399659960329	47.8186591784313	19.3468310206012	22.2673756847122	24.6764124991183	63.7724984183666	29.5941107669575	17.3819787176444	38.4272675600526	26.6318968333132	77.5332287813566
Cluster-15745.0	201	102	1	0.502889995800715	0	4.83670775515029	2.61969125702497	6.49379276292586	0	0	0	9.05129373691029	1.61458276243821	17.7017312365254
Cluster-15750.0	938	839	4972	2407.83729989382	3185.91816776298	1978.21347185647	1058.35526783809	2706.6128235875	11743.9904961408	4433.94305362166	2676.82472251723	6145.82844736209	5042.34196709452	11817.6757735044
Cluster-15751.0	952	853	3329	2703.03372742884	2225.36085151625	2095.26179953111	1942.50106708402	1559.80902165479	4290.87432692713	2281.64104458526	1581.41924019353	2840.59768443368	1738.90563514595	4899.83920627024
Cluster-15756.0	315	216	4	1.00577999160143	0.597733239730391	6.77139085721041	0	5.19503421034069	4.141770585837	0.837145861157682	2.38576178477472	1.50854895615172	1.61458276243821	7.08069249461017
Cluster-15758.0	368	269	1	1.50866998740214	0.597733239730391	6.77139085721041	2.61969125702497	3.89627565775552	2.0708852929185	0	1.02246933633202	1.50854895615172	3.22916552487641	3.54034624730508
Cluster-1576.0	398	299	0	1.00577999160143	0	0	0	0	1.03544264645925	0	0.340823112110674	0	0	0
Cluster-15762.0	220	121	90.8892	31.362080831117	73.4530468975088	57.6192158163299	42.9972545706765	99.0568343090922	81.5254732247044	24.9690891705266	33.5326316958553	91.6135746875112	39.9875639859258	100.750465436559
[truncated: 28,856 more rows]

## Sheet: Table S3
Manuscript Debiais-Thibaud et al. Transcriptomic signature of differentiating catshark cartilage unravels the co-evolution of the Spp2 gene family with skeletal mineralisation in cartilaginous fish. Additional file 1: Table S3 - Output of reads mapping onto the reference gene model (Mayeur et al., 2021) using Kallisto (Bray et al. 2016) in each of the 12 libraries. TPM values. Each library is den…
[truncated: 30,349 more rows]

[truncated: 1 more sheets: Table S4]
