# Supplementary material for: Transcriptomic signature of differentiating catshark cartilage unravels the co-evolution of the Spp2 gene family with skeletal mineralisation in cartilaginous fish
Source: BMC Biol. 2026 Apr 11;24:121. doi: 10.1186/s12915-026-02593-9 (PMC13188829; doi:10.1186/s12915-026-02593-9)
Supplement: Supplementary file 2 — Additional file 2. Tables S5-S8. Output of overrepresentation tests for GO terms with comparisons with the full set of annotated human proteins. Table S5 – GO terms of 3076 genes differentially expressed in the original count dataset; Table S6 – GO terms of 2998 genes differentially expressed in the col2a1-normalised count dataset; Table S7 – List of 654 genes defined as ‘skeletal markers’ (see Main text); Table S8 – GO terms of 654 skeletal marker genes. [file 12915_2026_2593_MOESM2_ESM.xlsx]

## Sheet: Table S5
Manuscript Debiais-Thibaud et al. Transcriptomic signature of differentiating catshark cartilage unravels the co-evolution of the Spp2 gene family with skeletal mineralisation in cartilaginous fish. Additional file 2: Table S5 - Output of overrrepresentation tests for GO terms in the list of 3076 genes differentially expressed in the original count dataset. Comparisons were made with the full set…
Starting dataset : all 2,224 annotations out of the 3,076 genes identified in the Deseq analysis without col2a1 normalization
Analysis Type: PANTHER Overrepresentation Test (Released 20240807)	Comparison to : the set of annotated human proteins
Annotation Version and Release Date: GO Ontology database DOI: 10.5281/zenodo.12173881 Released 2024-06-17
Test Type: Fisher's Exact	Correction: Calculate False Discovery Rate
Displaying only results for FDR P < 0.05
RESULTS (only the first hierarchical level of Goterms were kept)
	Homo sapiens (REF)	Client Text Box Input ( Hierarchy NEW! )
GO biological process complete	#	#	expected	Fold Enrichment	+/-	raw P value	FDR
synaptic transmission involved in micturition	4	4	.39	10.28	+	8.91E-05	2.97E-03
regulation of voltage-gated sodium channel activity	4	4	.39	10.28	+	8.91E-05	2.97E-03
sinoatrial node cell development	5	5	.49	10.28	+	8.65E-06	3.85E-04
axon target recognition	3	3	.29	10.28	+	9.18E-04	2.13E-02
neurofilament bundle assembly	3	3	.29	10.28	+	9.18E-04	2.13E-02
cardiac muscle thin filament assembly	3	3	.29	10.28	+	9.18E-04	2.13E-02
relaxation of skeletal muscle	3	3	.29	10.28	+	9.18E-04	2.12E-02
postsynaptic intermediate filament cytoskeleton organization	3	3	.29	10.28	+	9.18E-04	2.12E-02
positive regulation of relaxation of muscle	3	3	.29	10.28	+	9.18E-04	2.12E-02
detoxification of hydrogen peroxide	3	3	.29	10.28	+	9.18E-04	2.11E-02
positive regulation of mitochondrial electron transport, NADH to ubiquinone	3	3	.29	10.28	+	9.18E-04	2.11E-02
positive regulation of potassium ion import across plasma membrane	5	4	.49	8.23	+	4.11E-04	1.12E-02
clathrin coat disassembly	5	4	.49	8.23	+	4.11E-04	1.12E-02
cellular response to ammonium ion	5	4	.49	8.23	+	4.11E-04	1.12E-02
peptidyl-lysine dimethylation	5	4	.49	8.23	+	4.11E-04	1.11E-02
IMP salvage	5	4	.49	8.23	+	4.11E-04	1.11E-02
urinary bladder smooth muscle contraction	8	6	.78	7.71	+	1.98E-05	7.93E-04
galactosylceramide biosynthetic process	6	4	.58	6.86	+	1.14E-03	2.55E-02
somatostatin signaling pathway	6	4	.58	6.86	+	1.14E-03	2.55E-02
cellular response to histamine	6	4	.58	6.86	+	1.14E-03	2.54E-02
regulation of SA node cell action potential	6	4	.58	6.86	+	1.14E-03	2.53E-02
skeletal muscle thin filament assembly	6	4	.58	6.86	+	1.14E-03	2.53E-02
positive regulation of transmission of nerve impulse	7	4	.68	5.88	+	2.45E-03	4.81E-02
positive regulation of amine metabolic process	7	4	.68	5.88	+	2.45E-03	4.81E-02
regulation of presynaptic cytosolic calcium ion concentration	14	8	1.36	5.88	+	1.38E-05	5.80E-04
mitochondrial electron transport, ubiquinol to cytochrome c	14	8	1.36	5.88	+	1.38E-05	5.78E-04
peptidyl-lysine monomethylation	7	4	.68	5.88	+	2.45E-03	4.80E-02
positive regulation of long-term synaptic depression	7	4	.68	5.88	+	2.45E-03	4.80E-02
protein repair	7	4	.68	5.88	+	2.45E-03	4.79E-02
cellular response to brain-derived neurotrophic factor stimulus	9	5	.88	5.71	+	7.79E-04	1.86E-02
synaptic vesicle lumen acidification	18	10	1.75	5.71	+	1.55E-06	8.65E-05
establishment or maintenance of transmembrane electrochemical gradient	11	6	1.07	5.61	+	2.52E-04	7.35E-03
neuronal action potential propagation	11	6	1.07	5.61	+	2.52E-04	7.34E-03
cellular response to caffeine	11	6	1.07	5.61	+	2.52E-04	7.31E-03
sodium ion export across plasma membrane	15	8	1.46	5.49	+	2.71E-05	1.04E-03
membrane depolarization during cardiac muscle cell action potential	17	9	1.65	5.44	+	8.98E-06	3.97E-04
intracellular potassium ion homeostasis	17	9	1.65	5.44	+	8.98E-06	3.96E-04
calcium ion transport into cytosol	14	7	1.36	5.14	+	1.51E-04	4.70E-03
positive regulation of neurotransmitter secretion	20	10	1.94	5.14	+	5.46E-06	2.62E-04
adenylate cyclase-inhibiting serotonin receptor signaling pathway	10	5	.97	5.14	+	1.43E-03	3.09E-02
neurofilament cytoskeleton organization	10	5	.97	5.14	+	1.43E-03	3.09E-02
endosomal lumen acidification	14	7	1.36	5.14	+	1.51E-04	4.69E-03
locomotory exploration behavior	16	8	1.56	5.14	+	4.95E-05	1.74E-03
canonical glycolysis	20	10	1.94	5.14	+	5.46E-06	2.60E-04
regulation of type B pancreatic cell proliferation	14	7	1.36	5.14	+	1.51E-04	4.68E-03
synaptic vesicle priming	19	9	1.85	4.87	+	2.85E-05	1.09E-03
calcium-dependent activation of synaptic vesicle fusion	13	6	1.26	4.75	+	7.87E-04	1.87E-02
neurotransmitter receptor localization to postsynaptic specialization membrane	20	9	1.94	4.63	+	4.73E-05	1.69E-03
positive regulation of calcium ion-dependent exocytosis	18	8	1.75	4.57	+	1.41E-04	4.43E-03
neuron cell-cell adhesion	16	7	1.56	4.50	+	4.21E-04	1.13E-02
gamma-aminobutyric acid signaling pathway	30	13	2.92	4.46	+	1.63E-06	8.99E-05
positive regulation of ATP biosynthetic process	14	6	1.36	4.41	+	1.26E-03	2.79E-02
glycogen catabolic process	21	9	2.04	4.41	+	7.57E-05	2.58E-03
neuronal action potential	34	14	3.31	4.23	+	1.37E-06	7.85E-05
mitochondrial electron transport, NADH to ubiquinone	47	19	4.57	4.16	+	2.59E-08	2.22E-06
response to epinephrine	15	6	1.46	4.11	+	1.94E-03	3.99E-02
positive regulation of sodium ion transmembrane transport	20	8	1.94	4.11	+	3.40E-04	9.48E-03
negative regulation of calcineurin-NFAT signaling cascade	15	6	1.46	4.11	+	1.94E-03	3.98E-02
sarcoplasmic reticulum calcium ion transport	15	6	1.46	4.11	+	1.94E-03	3.97E-02
axonal transport of mitochondrion	15	6	1.46	4.11	+	1.94E-03	3.95E-02
regulation of dopamine metabolic process	20	8	1.94	4.11	+	3.40E-04	9.44E-03
regulation of dopamine secretion	23	9	2.24	4.02	+	1.76E-04	5.37E-03
dense core granule localization	18	7	1.75	4.00	+	9.84E-04	2.25E-02
regulation of the force of heart contraction	26	10	2.53	3.96	+	9.09E-05	3.02E-03
response to potassium ion	21	8	2.04	3.92	+	5.02E-04	1.29E-02
retrograde axonal transport	21	8	2.04	3.92	+	5.02E-04	1.29E-02
synaptic transmission, GABAergic	29	11	2.82	3.90	+	4.70E-05	1.69E-03
sarcomere organization	43	16	4.18	3.83	+	1.24E-06	7.14E-05
synaptic transmission, cholinergic	27	10	2.63	3.81	+	1.32E-04	4.18E-03
regulation of glutamate secretion	19	7	1.85	3.79	+	1.43E-03	3.10E-02
cellular response to ATP	19	7	1.85	3.79	+	1.43E-03	3.09E-02
response to light intensity	19	7	1.85	3.79	+	1.43E-03	3.09E-02
long-chain fatty-acyl-CoA biosynthetic process	19	7	1.85	3.79	+	1.43E-03	3.09E-02
intracellular sodium ion homeostasis	22	8	2.14	3.74	+	7.22E-04	1.75E-02
response to immobilization stress	25	9	2.43	3.70	+	3.67E-04	1.01E-02
proton motive force-driven mitochondrial ATP synthesis	64	23	6.22	3.70	+	1.32E-08	1.20E-06
calcium ion import across plasma membrane	28	10	2.72	3.67	+	1.87E-04	5.66E-03
regulation of presynaptic membrane potential	31	11	3.01	3.65	+	9.59E-05	3.16E-03
cell communication by electrical coupling	20	7	1.94	3.60	+	2.02E-03	4.09E-02
membrane repolarization during action potential	23	8	2.24	3.58	+	1.01E-03	2.31E-02
regulation of cardiac muscle contraction by regulation of the release of sequestered calcium ion	23	8	2.24	3.58	+	1.01E-03	2.31E-02
skeletal muscle fiber development	32	11	3.11	3.54	+	1.33E-04	4.22E-03
acetylcholine receptor signaling pathway	47	16	4.57	3.50	+	4.82E-06	2.34E-04
glutamate receptor signaling pathway	51	17	4.96	3.43	+	3.40E-06	1.75E-04
response to cocaine	48	16	4.67	3.43	+	6.58E-06	3.02E-04
cardiac muscle hypertrophy	30	10	2.92	3.43	+	3.58E-04	9.89E-03
negative regulation of insulin secretion	42	14	4.08	3.43	+	2.47E-05	9.63E-04
potassium ion import across plasma membrane	46	15	4.47	3.35	+	1.72E-05	7.04E-04
long-term memory	37	12	3.60	3.34	+	1.26E-04	4.04E-03
positive regulation of cation channel activity	28	9	2.72	3.31	+	9.49E-04	2.17E-02
G protein-coupled receptor signaling pathway, coupled to cyclic nucleotide second messenger	56	18	5.44	3.31	+	3.19E-06	1.67E-04
negative regulation of amine transport	25	8	2.43	3.29	+	1.87E-03	3.88E-02
inhibitory synapse assembly	25	8	2.43	3.29	+	1.87E-03	3.88E-02
cell-cell signaling involved in cardiac conduction	25	8	2.43	3.29	+	1.87E-03	3.87E-02
cardiac muscle cell action potential involved in contraction	47	15	4.57	3.28	+	2.30E-05	9.11E-04
response to muscle stretch	26	8	2.53	3.16	+	2.48E-03	4.83E-02
regulation of dendrite extension	26	8	2.53	3.16	+	2.48E-03	4.83E-02
regulation of receptor localization to synapse	30	9	2.92	3.09	+	1.64E-03	3.46E-02
calcium-ion regulated exocytosis	37	11	3.60	3.06	+	5.60E-04	1.41E-02
excitatory postsynaptic potential	71	21	6.90	3.04	+	2.28E-06	1.22E-04
anterograde axonal transport	44	13	4.28	3.04	+	1.93E-04	5.81E-03
regulation of neuronal synaptic plasticity	61	18	5.93	3.03	+	1.23E-05	5.27E-04
neuropeptide signaling pathway	112	33	10.89	3.03	+	3.62E-09	3.91E-07
regulation of synaptic vesicle exocytosis	51	15	4.96	3.02	+	6.72E-05	2.32E-03
long-term synaptic potentiation	58	17	5.64	3.01	+	2.35E-05	9.24E-04
gluconeogenesis	48	14	4.67	3.00	+	1.29E-04	4.11E-03
synaptic transmission, glutamatergic	48	14	4.67	3.00	+	1.29E-04	4.10E-03
presynaptic modulation of chemical synaptic transmission	38	11	3.69	2.98	+	7.20E-04	1.75E-02
positive regulation of heart contraction	38	11	3.69	2.98	+	7.20E-04	1.74E-02
feeding behavior	90	26	8.75	2.97	+	2.47E-07	1.65E-05
social behavior	59	17	5.74	2.96	+	3.01E-05	1.13E-03
skeletal muscle contraction	35	10	3.40	2.94	+	1.39E-03	3.05E-02
actin filament capping	35	10	3.40	2.94	+	1.39E-03	3.05E-02
vesicle transport along microtubule	46	13	4.47	2.91	+	3.15E-04	8.90E-03
amino acid import across plasma membrane	39	11	3.79	2.90	+	9.15E-04	2.13E-02
insulin secretion	50	14	4.86	2.88	+	2.08E-04	6.23E-03
mitochondrial respiratory chain complex I assembly	43	12	4.18	2.87	+	6.02E-04	1.50E-02
SCF-dependent proteasomal ubiquitin-dependent protein catabolic process	43	12	4.18	2.87	+	6.02E-04	1.50E-02
vacuolar acidification	36	10	3.50	2.86	+	1.76E-03	3.70E-02
negative regulation of macroautophagy	40	11	3.89	2.83	+	1.15E-03	2.55E-02
regulation of synaptic transmission, glutamatergic	73	20	7.10	2.82	+	1.41E-05	5.88E-04
protein homotetramerization	66	18	6.42	2.80	+	4.00E-05	1.48E-03
regulation of cardiac muscle cell contraction	37	10	3.60	2.78	+	2.21E-03	4.40E-02
regulation of insulin secretion involved in cellular response to glucose stimulus	65	17	6.32	2.69	+	1.15E-04	3.72E-03
humoral immune response mediated by circulating immunoglobulin	43	11	4.18	2.63	+	2.19E-03	4.37E-02
regulation of heart rate by cardiac conduction	43	11	4.18	2.63	+	2.19E-03	4.36E-02
regulation of acute inflammatory response	47	12	4.57	2.63	+	1.42E-03	3.10E-02
positive regulation of calcium ion transmembrane transport	71	18	6.90	2.61	+	1.13E-04	3.68E-03
regulation of dendrite morphogenesis	64	16	6.22	2.57	+	3.18E-04	8.97E-03
regulation of mitochondrial membrane potential	77	19	7.49	2.54	+	1.10E-04	3.57E-03
dendrite morphogenesis	66	16	6.42	2.49	+	4.62E-04	1.21E-02
adult behavior	154	37	14.97	2.47	+	1.65E-07	1.15E-05
regulation of smooth muscle contraction	59	14	5.74	2.44	+	1.28E-03	2.83E-02
regulation of behavior	76	18	7.39	2.44	+	2.86E-04	8.12E-03
negative regulation of monoatomic ion transmembrane transport	73	17	7.10	2.40	+	5.15E-04	1.31E-02
chloride transmembrane transport	113	26	10.99	2.37	+	3.38E-05	1.26E-03
learning	162	37	15.75	2.35	+	6.96E-07	4.19E-05
response to ischemia	62	14	6.03	2.32	+	2.13E-03	4.29E-02
multicellular organismal response to stress	90	20	8.75	2.29	+	4.33E-04	1.15E-02
organic cation transport	99	22	9.63	2.29	+	2.12E-04	6.33E-03
response to ethanol	123	27	11.96	2.26	+	4.54E-05	1.64E-03
diencephalon development	83	18	8.07	2.23	+	1.09E-03	2.46E-02
L-amino acid transport	83	18	8.07	2.23	+	1.09E-03	2.45E-02
intracellular iron ion homeostasis	74	16	7.20	2.22	+	2.24E-03	4.45E-02
autophagy of mitochondrion	74	16	7.20	2.22	+	2.24E-03	4.45E-02
cellular response to calcium ion	79	17	7.68	2.21	+	1.63E-03	3.45E-02
sensory perception of sound	169	36	16.43	2.19	+	5.59E-06	2.65E-04
positive regulation of insulin secretion	94	20	9.14	2.19	+	6.74E-04	1.66E-02
response to estradiol	113	24	10.99	2.18	+	3.11E-04	8.80E-03
limbic system development	126	26	12.25	2.12	+	2.06E-04	6.17E-03
regulation of protein localization to plasma membrane	118	24	11.47	2.09	+	4.49E-04	1.18E-02
inner ear development	208	42	20.22	2.08	+	4.79E-06	2.33E-04
regulation of G protein-coupled receptor signaling pathway	159	32	15.46	2.07	+	6.73E-05	2.32E-03
response to nutrient	152	30	14.78	2.03	+	1.57E-04	4.84E-03
phospholipid transport	104	20	10.11	1.98	+	2.54E-03	4.93E-02
negative regulation of MAPK cascade	167	32	16.24	1.97	+	1.84E-04	5.57E-03
glucose homeostasis	208	39	20.22	1.93	+	7.78E-05	2.64E-03
blood vessel diameter maintenance	156	29	15.17	1.91	+	5.88E-04	1.48E-02
detection of external stimulus	146	27	14.20	1.90	+	1.05E-03	2.38E-02
detection of abiotic stimulus	148	27	14.39	1.88	+	1.20E-03	2.66E-02
pallium development	197	35	19.15	1.83	+	4.05E-04	1.10E-02
cellular response to insulin stimulus	152	27	14.78	1.83	+	2.15E-03	4.30E-02
regulation of synapse organization	310	53	30.14	1.76	+	4.32E-05	1.58E-03
cellular response to nutrient levels	246	41	23.92	1.71	+	6.88E-04	1.69E-02
central nervous system neuron differentiation	235	39	22.85	1.71	+	8.27E-04	1.95E-02
protein localization to plasma membrane	199	33	19.35	1.71	+	2.38E-03	4.70E-02
MAPK cascade	219	36	21.29	1.69	+	1.76E-03	3.68E-02
regulation of endocytosis	308	49	29.95	1.64	+	6.22E-04	1.54E-02
membrane organization	775	114	75.35	1.51	+	7.65E-06	3.45E-04
response to xenobiotic stimulus	426	61	41.42	1.47	+	2.13E-03	4.29E-02
positive regulation of developmental process	1328	167	129.12	1.29	+	4.62E-04	1.21E-02

## Sheet: Table S6
Manuscript Debiais-Thibaud et al. Transcriptomic signature of differentiating catshark cartilage unravels the co-evolution of the Spp2 gene family with skeletal mineralisation in cartilaginous fish. Additional file 2: Table S6 - Output of overrrepresentation tests for GO terms in the list of 2998 genes differentially expressed in the col2a1-normalised count dataset. Comparisons were made with the…
Starting dataset : all 2,195 annotations out of the 2,996 genes identified in the Deseq analysis after col2a1 normalization
Analysis Type: PANTHER Overrepresentation Test (Released 20240807)	Comparison to : the set of annotated human proteins
Annotation Version and Release Date: GO Ontology database DOI: 10.5281/zenodo.12173881 Released 2024-06-17
Test Type: Fisher's Exact	Correction: Calculate False Discovery Rate
Displaying only results for FDR P < 0.05
RESULTS (only the first hierarchical level of Goterms were kept)
GO biological process complete	#	#	expected	Fold Enrichment	+/-	raw P value	FDR
sinoatrial node cell development	5	5	.48	10.39	+	8.23E-06	3.79E-04
axon target recognition	3	3	.29	10.39	+	8.91E-04	2.08E-02
neurofilament bundle assembly	3	3	.29	10.39	+	8.91E-04	2.08E-02
cardiac muscle thin filament assembly	3	3	.29	10.39	+	8.91E-04	2.07E-02
synaptic transmission involved in micturition	4	4	.39	10.39	+	8.56E-05	2.92E-03
relaxation of skeletal muscle	3	3	.29	10.39	+	8.91E-04	2.07E-02
postsynaptic intermediate filament cytoskeleton organization	3	3	.29	10.39	+	8.91E-04	2.07E-02
positive regulation of relaxation of muscle	3	3	.29	10.39	+	8.91E-04	2.07E-02
regulation of voltage-gated sodium channel activity	4	4	.39	10.39	+	8.56E-05	2.91E-03
detoxification of hydrogen peroxide	3	3	.29	10.39	+	8.91E-04	2.06E-02
positive regulation of mitochondrial electron transport, NADH to ubiquinone	3	3	.29	10.39	+	8.91E-04	2.06E-02
galactosylceramide biosynthetic process	6	5	.58	8.66	+	4.54E-05	1.64E-03
positive regulation of potassium ion import across plasma membrane	5	4	.48	8.31	+	3.95E-04	1.08E-02
clathrin coat disassembly	5	4	.48	8.31	+	3.95E-04	1.08E-02
cellular response to ammonium ion	5	4	.48	8.31	+	3.95E-04	1.08E-02
peptidyl-lysine dimethylation	5	4	.48	8.31	+	3.95E-04	1.07E-02
IMP salvage	5	4	.48	8.31	+	3.95E-04	1.07E-02
urinary bladder smooth muscle contraction	8	6	.77	7.79	+	1.86E-05	7.56E-04
somatostatin signaling pathway	6	4	.58	6.93	+	1.09E-03	2.46E-02
cellular response to histamine	6	4	.58	6.93	+	1.09E-03	2.45E-02
regulation of SA node cell action potential	6	4	.58	6.93	+	1.09E-03	2.45E-02
skeletal muscle thin filament assembly	6	4	.58	6.93	+	1.09E-03	2.45E-02
positive regulation of transmission of nerve impulse	7	4	.67	5.94	+	2.36E-03	4.69E-02
positive regulation of amine metabolic process	7	4	.67	5.94	+	2.36E-03	4.68E-02
regulation of presynaptic cytosolic calcium ion concentration	14	8	1.35	5.94	+	1.28E-05	5.49E-04
mitochondrial electron transport, ubiquinol to cytochrome c	14	8	1.35	5.94	+	1.28E-05	5.48E-04
peptidyl-lysine monomethylation	7	4	.67	5.94	+	2.36E-03	4.67E-02
positive regulation of long-term synaptic depression	7	4	.67	5.94	+	2.36E-03	4.67E-02
protein repair	7	4	.67	5.94	+	2.36E-03	4.66E-02
regulation of organelle transport along microtubule	9	5	.87	5.77	+	7.43E-04	1.81E-02
cellular response to brain-derived neurotrophic factor stimulus	9	5	.87	5.77	+	7.43E-04	1.80E-02
synaptic vesicle lumen acidification	18	10	1.73	5.77	+	1.42E-06	8.09E-05
establishment or maintenance of transmembrane electrochemical gradient	11	6	1.06	5.67	+	2.38E-04	6.97E-03
neuronal action potential propagation	11	6	1.06	5.67	+	2.38E-04	6.95E-03
cellular response to caffeine	11	6	1.06	5.67	+	2.38E-04	6.93E-03
sodium ion export across plasma membrane	15	8	1.44	5.54	+	2.52E-05	9.86E-04
membrane depolarization during cardiac muscle cell action potential	17	9	1.64	5.50	+	8.26E-06	3.79E-04
intracellular potassium ion homeostasis	17	9	1.64	5.50	+	8.26E-06	3.78E-04
calcium ion transport into cytosol	14	7	1.35	5.19	+	1.41E-04	4.48E-03
positive regulation of neurotransmitter secretion	20	10	1.93	5.19	+	4.99E-06	2.51E-04
adenylate cyclase-inhibiting serotonin receptor signaling pathway	10	5	.96	5.19	+	1.37E-03	2.97E-02
endosomal lumen acidification	14	7	1.35	5.19	+	1.41E-04	4.47E-03
canonical glycolysis	20	10	1.93	5.19	+	4.99E-06	2.50E-04
regulation of type B pancreatic cell proliferation	14	7	1.35	5.19	+	1.41E-04	4.46E-03
locomotory exploration behavior	16	8	1.54	5.19	+	4.61E-05	1.66E-03
synaptic vesicle priming	19	9	1.83	4.92	+	2.63E-05	1.02E-03
calcium-dependent activation of synaptic vesicle fusion	13	6	1.25	4.79	+	7.46E-04	1.80E-02
neurotransmitter receptor localization to postsynaptic specialization membrane	20	9	1.93	4.67	+	4.37E-05	1.61E-03
positive regulation of calcium ion-dependent exocytosis	18	8	1.73	4.62	+	1.31E-04	4.23E-03
neuron cell-cell adhesion	16	7	1.54	4.55	+	3.96E-04	1.07E-02
gamma-aminobutyric acid signaling pathway	30	13	2.89	4.50	+	1.46E-06	8.30E-05
positive regulation of ATP biosynthetic process	14	6	1.35	4.45	+	1.20E-03	2.66E-02
glycogen catabolic process	21	9	2.02	4.45	+	6.99E-05	2.43E-03
mitochondrial electron transport, NADH to ubiquinone	47	19	4.52	4.20	+	2.20E-08	1.94E-06
response to epinephrine	15	6	1.44	4.16	+	1.84E-03	3.81E-02
positive regulation of sodium ion transmembrane transport	20	8	1.93	4.16	+	3.17E-04	8.91E-03
sarcoplasmic reticulum calcium ion transport	15	6	1.44	4.16	+	1.84E-03	3.81E-02
axonal transport of mitochondrion	15	6	1.44	4.16	+	1.84E-03	3.79E-02
regulation of dopamine metabolic process	20	8	1.93	4.16	+	3.17E-04	8.88E-03
regulation of dopamine secretion	23	9	2.21	4.07	+	1.63E-04	4.99E-03
dense core granule localization	18	7	1.73	4.04	+	9.27E-04	2.12E-02
regulation of the force of heart contraction	26	10	2.50	4.00	+	8.34E-05	2.86E-03
neuronal action potential	34	13	3.27	3.97	+	7.81E-06	3.61E-04
synaptic transmission, GABAergic	29	11	2.79	3.94	+	4.29E-05	1.60E-03
sarcomere organization	43	16	4.14	3.87	+	1.08E-06	6.29E-05
synaptic transmission, cholinergic	27	10	2.60	3.85	+	1.21E-04	3.94E-03
regulation of glutamate secretion	19	7	1.83	3.83	+	1.35E-03	2.93E-02
response to light intensity	19	7	1.83	3.83	+	1.35E-03	2.93E-02
long-chain fatty-acyl-CoA biosynthetic process	19	7	1.83	3.83	+	1.35E-03	2.92E-02
intracellular sodium ion homeostasis	22	8	2.12	3.78	+	6.75E-04	1.66E-02
response to immobilization stress	25	9	2.41	3.74	+	3.40E-04	9.46E-03
calcium ion import across plasma membrane	28	10	2.70	3.71	+	1.72E-04	5.24E-03
regulation of presynaptic membrane potential	31	11	2.98	3.69	+	8.75E-05	2.97E-03
cell communication by electrical coupling	20	7	1.93	3.64	+	1.90E-03	3.91E-02
membrane repolarization during action potential	23	8	2.21	3.61	+	9.49E-04	2.17E-02
regulation of cardiac muscle contraction by regulation of the release of sequestered calcium ion	23	8	2.21	3.61	+	9.49E-04	2.17E-02
skeletal muscle fiber development	32	11	3.08	3.57	+	1.22E-04	3.95E-03
proton motive force-driven mitochondrial ATP synthesis	64	22	6.16	3.57	+	5.72E-08	4.58E-06
acetylcholine receptor signaling pathway	47	16	4.52	3.54	+	4.23E-06	2.19E-04
glutamate receptor signaling pathway	51	17	4.91	3.46	+	2.97E-06	1.59E-04
cardiac muscle hypertrophy	30	10	2.89	3.46	+	3.30E-04	9.20E-03
response to cocaine	48	16	4.62	3.46	+	5.78E-06	2.81E-04
negative regulation of insulin secretion	42	14	4.04	3.46	+	2.20E-05	8.78E-04
potassium ion import across plasma membrane	46	15	4.43	3.39	+	1.52E-05	6.35E-04
long-term memory	37	12	3.56	3.37	+	1.15E-04	3.75E-03
positive regulation of cation channel activity	28	9	2.70	3.34	+	8.82E-04	2.07E-02
negative regulation of amine transport	25	8	2.41	3.32	+	1.76E-03	3.68E-02
inhibitory synapse assembly	25	8	2.41	3.32	+	1.76E-03	3.67E-02
cell-cell signaling involved in cardiac conduction	25	8	2.41	3.32	+	1.76E-03	3.66E-02
cardiac muscle cell action potential involved in contraction	47	15	4.52	3.32	+	2.04E-05	8.20E-04
response to muscle stretch	26	8	2.50	3.20	+	2.33E-03	4.64E-02
regulation of dendrite extension	26	8	2.50	3.20	+	2.33E-03	4.63E-02
G protein-coupled receptor signaling pathway, coupled to cyclic nucleotide second messenger	56	17	5.39	3.15	+	1.23E-05	5.33E-04
regulation of receptor localization to synapse	30	9	2.89	3.12	+	1.53E-03	3.24E-02
negative regulation of macroautophagy	40	12	3.85	3.12	+	2.63E-04	7.55E-03
regulation of neuronal synaptic plasticity	61	18	5.87	3.07	+	1.07E-05	4.68E-04
neuropeptide signaling pathway	112	33	10.78	3.06	+	2.81E-09	3.13E-07
long-term synaptic potentiation	58	17	5.58	3.04	+	2.06E-05	8.26E-04
gluconeogenesis	48	14	4.62	3.03	+	1.16E-04	3.78E-03
positive regulation of heart contraction	38	11	3.66	3.01	+	6.61E-04	1.63E-02
feeding behavior	90	26	8.66	3.00	+	2.03E-07	1.43E-05
skeletal muscle contraction	35	10	3.37	2.97	+	1.29E-03	2.85E-02
actin filament capping	35	10	3.37	2.97	+	1.29E-03	2.85E-02
vesicle transport along microtubule	46	13	4.43	2.94	+	2.85E-04	8.15E-03
amino acid import across plasma membrane	39	11	3.75	2.93	+	8.41E-04	2.00E-02
excitatory postsynaptic potential	71	20	6.83	2.93	+	7.70E-06	3.59E-04
negative regulation of mononuclear cell migration	32	9	3.08	2.92	+	2.52E-03	4.95E-02
mitochondrial respiratory chain complex I assembly	43	12	4.14	2.90	+	5.50E-04	1.39E-02
SCF-dependent proteasomal ubiquitin-dependent protein catabolic process	43	12	4.14	2.90	+	5.50E-04	1.39E-02
vacuolar acidification	36	10	3.47	2.89	+	1.63E-03	3.44E-02
regulation of acute inflammatory response	47	13	4.52	2.87	+	3.60E-04	9.92E-03
regulation of synaptic vesicle exocytosis	51	14	4.91	2.85	+	2.35E-04	6.91E-03
regulation of synaptic transmission, glutamatergic	73	20	7.03	2.85	+	1.22E-05	5.27E-04
anterograde axonal transport	44	12	4.24	2.83	+	6.91E-04	1.69E-02
protein homotetramerization	66	18	6.35	2.83	+	3.50E-05	1.33E-03
social behavior	59	16	5.68	2.82	+	1.01E-04	3.39E-03
synaptic transmission, glutamatergic	48	13	4.62	2.81	+	4.50E-04	1.18E-02
calcium-ion regulated exocytosis	37	10	3.56	2.81	+	2.05E-03	4.15E-02
regulation of cardiac muscle cell contraction	37	10	3.56	2.81	+	2.05E-03	4.14E-02
presynaptic modulation of chemical synaptic transmission	38	10	3.66	2.73	+	2.54E-03	4.98E-02
regulation of insulin secretion involved in cellular response to glucose stimulus	65	17	6.26	2.72	+	1.02E-04	3.39E-03
insulin secretion	50	13	4.81	2.70	+	6.90E-04	1.69E-02
dendrite morphogenesis	66	17	6.35	2.68	+	1.25E-04	4.04E-03
humoral immune response mediated by circulating immunoglobulin	43	11	4.14	2.66	+	2.02E-03	4.10E-02
regulation of heart rate by cardiac conduction	43	11	4.14	2.66	+	2.02E-03	4.09E-02
negative regulation of synaptic transmission	44	11	4.24	2.60	+	2.46E-03	4.84E-02
regulation of mitochondrial membrane potential	77	19	7.41	2.56	+	9.58E-05	3.23E-03
positive regulation of calcium ion transmembrane transport	71	17	6.83	2.49	+	3.23E-04	9.03E-03
regulation of behavior	76	18	7.32	2.46	+	2.52E-04	7.26E-03
regulation of dendrite morphogenesis	64	15	6.16	2.43	+	9.04E-04	2.08E-02
adult behavior	154	36	14.82	2.43	+	5.48E-07	3.42E-05
negative regulation of monoatomic ion transmembrane transport	73	17	7.03	2.42	+	4.58E-04	1.20E-02
chloride transmembrane transport	113	26	10.88	2.39	+	3.11E-05	1.19E-03
learning	162	37	15.59	2.37	+	5.69E-07	3.53E-05
response to ischemia	62	14	5.97	2.35	+	1.94E-03	3.97E-02
L-alpha-amino acid transmembrane transport	67	15	6.45	2.33	+	1.49E-03	3.18E-02
multicellular organismal response to stress	90	20	8.66	2.31	+	4.02E-04	1.08E-02
organic cation transport	99	22	9.53	2.31	+	1.93E-04	5.81E-03
diencephalon development	83	18	7.99	2.25	+	1.01E-03	2.29E-02
autophagy of mitochondrion	74	16	7.12	2.25	+	2.11E-03	4.26E-02
cellular response to calcium ion	79	17	7.60	2.24	+	1.52E-03	3.23E-02
response to estradiol	113	24	10.88	2.21	+	1.72E-04	5.24E-03
response to ethanol	123	26	11.84	2.20	+	1.49E-04	4.65E-03
regulation of protein localization to plasma membrane	118	24	11.36	2.11	+	4.07E-04	1.09E-02
positive regulation of insulin secretion	94	19	9.05	2.10	+	2.20E-03	4.41E-02
regulation of G protein-coupled receptor signaling pathway	159	32	15.31	2.09	+	6.00E-05	2.12E-03
sensory perception of sound	169	34	16.27	2.09	+	3.25E-05	1.24E-03
limbic system development	126	25	12.13	2.06	+	4.03E-04	1.08E-02
response to nutrient	152	30	14.63	2.05	+	1.39E-04	4.44E-03
inner ear development	208	40	20.02	2.00	+	2.43E-05	9.55E-04
phospholipid transport	104	20	10.01	2.00	+	2.32E-03	4.62E-02
negative regulation of MAPK cascade	167	32	16.08	1.99	+	1.66E-04	5.07E-03
glucose homeostasis	208	39	20.02	1.95	+	4.56E-05	1.65E-03
phospholipase C-activating G protein-coupled receptor signaling pathway	138	25	13.28	1.88	+	1.98E-03	4.05E-02
blood vessel diameter maintenance	156	28	15.02	1.86	+	1.44E-03	3.09E-02
detection of external stimulus	146	26	14.05	1.85	+	1.80E-03	3.74E-02
pallium development	197	34	18.96	1.79	+	8.90E-04	2.08E-02
regulation of synapse organization	310	53	29.84	1.78	+	3.73E-05	1.41E-03
response to insulin	218	37	20.98	1.76	+	6.98E-04	1.71E-02
cellular response to nutrient levels	246	41	23.68	1.73	+	4.54E-04	1.19E-02
protein localization to plasma membrane	199	33	19.16	1.72	+	2.24E-03	4.51E-02
central nervous system neuron differentiation	235	38	22.62	1.68	+	1.65E-03	3.46E-02
response to starvation	223	36	21.47	1.68	+	1.90E-03	3.91E-02
cellular response to peptide hormone stimulus	258	41	24.83	1.65	+	1.32E-03	2.90E-02
regulation of endocytosis	308	48	29.65	1.62	+	8.52E-04	2.01E-02
membrane organization	775	114	74.60	1.53	+	3.92E-06	2.05E-04
regulation of nervous system development	449	65	43.22	1.50	+	8.59E-04	2.02E-02
positive regulation of developmental process	1328	163	127.83	1.28	+	1.05E-03	2.39E-02

## Sheet: Table S7
Manuscript Debiais-Thibaud et al. Transcriptomic signature of differentiating catshark cartilage unravels the co-evolution of the Spp2 gene family with skeletal mineralisation in cartilaginous fish. Additional file 2: Table S7 - List of 654 genes defined as ‘skeletal markers’ (see Main text).
gene_ID	gene.annotation
Cluster-10089.0	UNANNOTATED
Cluster-10410.0	UNANNOTATED
Cluster-10470.13	UNANNOTATED
Cluster-10470.16	UNANNOTATED
Cluster-10470.2	UNANNOTATED
Cluster-10470.4	UNANNOTATED
Cluster-1050.0	UNANNOTATED
Cluster-10861.0	THSD4
Cluster-10973.0	UNANNOTATED
Cluster-11314.0	UNANNOTATED
Cluster-11406.0	UNANNOTATED
Cluster-11623.0	UNANNOTATED
Cluster-11666.0	UNANNOTATED
Cluster-11670.0	UNANNOTATED
Cluster-11670.1	UNANNOTATED
Cluster-11708.0	UNANNOTATED
Cluster-12294.0	UNANNOTATED
Cluster-12409.0	UNANNOTATED
Cluster-12674.0	UNANNOTATED
Cluster-12775.0	UNANNOTATED
Cluster-12917.0	UNANNOTATED
Cluster-13183.0	UNANNOTATED
Cluster-13456.0	UNANNOTATED
Cluster-13496.0	UNANNOTATED
Cluster-13496.1	UNANNOTATED
Cluster-13558.0	ECM2
Cluster-13683.0	UNANNOTATED
Cluster-13883.0	UNANNOTATED
Cluster-13890.0	UNANNOTATED
Cluster-14182.0	UNANNOTATED
Cluster-14247.0	UNANNOTATED
Cluster-14266.0	UNANNOTATED
Cluster-14280.0	UNANNOTATED
Cluster-14404.0	UNANNOTATED
Cluster-14505.12	UNANNOTATED
Cluster-14508.0	UNANNOTATED
Cluster-14539.0	UNANNOTATED
Cluster-14702.0	Smcr8a
Cluster-14772.0	UNANNOTATED
Cluster-14788.1	Son
Cluster-1479.0	UNANNOTATED
Cluster-14836.1	UNANNOTATED
Cluster-14992.0	UNANNOTATED
Cluster-15199.0	UNANNOTATED
Cluster-15216.0	UNANNOTATED
Cluster-15216.1	UNANNOTATED
Cluster-15266.0	UNANNOTATED
Cluster-15354.0	Fzd9
Cluster-15465.0	UNANNOTATED
Cluster-15616.0	RABGGTA
Cluster-15730.0	UNANNOTATED
Cluster-15817.0	UNANNOTATED
Cluster-15853.0	UNANNOTATED
Cluster-15853.2	UNANNOTATED
Cluster-15853.3	UNANNOTATED
Cluster-15853.4	UNANNOTATED
Cluster-15903.0	UNANNOTATED
Cluster-16001.0	UNANNOTATED
Cluster-16002.0	UNANNOTATED
Cluster-16160.0	UNANNOTATED
Cluster-16260.0	UNANNOTATED
Cluster-16276.0	UNANNOTATED
Cluster-16311.0	Skida1
Cluster-16362.0	UNANNOTATED
Cluster-16421.0	UNANNOTATED
Cluster-16423.0	UNANNOTATED
Cluster-16423.3	UNANNOTATED
Cluster-16434.0	KIF1C
Cluster-16557.0	UNANNOTATED
Cluster-16703.0	UNANNOTATED
Cluster-16757.1	UNANNOTATED
Cluster-16792.0	UNANNOTATED
Cluster-16895.0	UNANNOTATED
Cluster-16970.0	UNANNOTATED
Cluster-17255.0	UNANNOTATED
Cluster-1736.1	UNANNOTATED
Cluster-1748.0	UNANNOTATED
Cluster-17732.1	UNANNOTATED
Cluster-17822.0	UNANNOTATED
Cluster-17822.1	UNANNOTATED
Cluster-17863.0	UNANNOTATED
Cluster-1824.0	UNANNOTATED
Cluster-18305.0	UNANNOTATED
Cluster-18384.0	UNANNOTATED
Cluster-18402.0	UNANNOTATED
Cluster-18508.0	NUDT8
Cluster-18516.0	UNANNOTATED
Cluster-18526.0	UNANNOTATED
Cluster-18614.0	TGFB2
Cluster-18614.1	tgfb2
Cluster-1880.0	UNANNOTATED
Cluster-18895.0	UNANNOTATED
Cluster-1893.0	UNANNOTATED
Cluster-18973.0	UNANNOTATED
Cluster-19008.0	UNANNOTATED
Cluster-19222.0	NONAME
Cluster-1927.0	UNANNOTATED
Cluster-19352.0	UNANNOTATED
Cluster-19549.0	UNANNOTATED
Cluster-19567.0	UNANNOTATED
Cluster-19567.2	UNANNOTATED
Cluster-1964.0	UNANNOTATED
Cluster-19685.0	UNANNOTATED
Cluster-19714.2	non-coding RNA
Cluster-19714.4	UNANNOTATED
Cluster-19813.0	UNANNOTATED
Cluster-20044.2	UNANNOTATED
Cluster-2006.0	UNANNOTATED
Cluster-20075.0	UNANNOTATED
Cluster-20300.0	UNANNOTATED
Cluster-20401.0	UNANNOTATED
Cluster-20573.0	UNANNOTATED
Cluster-2068.10047	UNANNOTATED
Cluster-2068.10471	UNANNOTATED
Cluster-2068.11504	NONAME
Cluster-2068.11666	UNANNOTATED
Cluster-2068.11933	UNANNOTATED
Cluster-2068.2192	UNANNOTATED
Cluster-2068.2212	UNANNOTATED
Cluster-2068.2214	UNANNOTATED
Cluster-2068.2343	UNANNOTATED
Cluster-2068.3046	UNANNOTATED
Cluster-2068.3243	UNANNOTATED
Cluster-2068.3255	UNANNOTATED
Cluster-2068.3606	UNANNOTATED
Cluster-2068.4285	UNANNOTATED
Cluster-2068.4433	UNANNOTATED
Cluster-2068.4517	UNANNOTATED
Cluster-2068.4531	UNANNOTATED
Cluster-2068.4805	UNANNOTATED
Cluster-2068.5696	UNANNOTATED
Cluster-2068.6108	UNANNOTATED
Cluster-2068.6764	UNANNOTATED
Cluster-2068.6963	UNANNOTATED
Cluster-2068.7783	UNANNOTATED
Cluster-2068.7941	UNANNOTATED
Cluster-2068.7987	LRP1
Cluster-2068.8688	UNANNOTATED
Cluster-20714.0	UNANNOTATED
Cluster-2077.0	UNANNOTATED
Cluster-20801.2	UNANNOTATED
Cluster-20827.0	UNANNOTATED
Cluster-20894.0	UNANNOTATED
Cluster-20991.1	UNANNOTATED
Cluster-2137.0	UNANNOTATED
Cluster-2145.0	UNANNOTATED
Cluster-2283.0	UNANNOTATED
Cluster-2354.0	UNANNOTATED
Cluster-2357.0	UNANNOTATED
Cluster-2357.1	UNANNOTATED
Cluster-242.0	UNANNOTATED
Cluster-2526.0	UNANNOTATED
Cluster-2778.0	Tmem25
Cluster-281.0	Atg2b
Cluster-307.0	UNANNOTATED
Cluster-3225.0	UNANNOTATED
Cluster-3225.1	UNANNOTATED
Cluster-341.0	UNANNOTATED
Cluster-3489.0	UNANNOTATED
Cluster-3490.0	UNANNOTATED
Cluster-3556.0	UNANNOTATED
Cluster-3638.0	UNANNOTATED
Cluster-3742.0	UNANNOTATED
Cluster-3796.0	UNANNOTATED
Cluster-3853.0	UNANNOTATED
Cluster-3957.0	UNANNOTATED
Cluster-3971.2	UNANNOTATED
Cluster-4003.0	Jph2
Cluster-4309.0	UNANNOTATED
Cluster-447.0	UNANNOTATED
Cluster-4596.0	UNANNOTATED
Cluster-4776.0	UNANNOTATED
Cluster-4941.0	UNANNOTATED
Cluster-4956.0	UNANNOTATED
Cluster-5039.0	UNANNOTATED
Cluster-523.0	UNANNOTATED
Cluster-5282.0	UNANNOTATED
Cluster-5315.0	UNANNOTATED
Cluster-5699.0	UNANNOTATED
Cluster-5745.0	UNANNOTATED
Cluster-5914.0	UNANNOTATED
Cluster-6060.0	UNANNOTATED
Cluster-6206.0	UNANNOTATED
Cluster-669.0	UNANNOTATED
Cluster-674.0	UNANNOTATED
Cluster-6741.0	CNPY2
Cluster-6963.0	UNANNOTATED
Cluster-7038.0	UNANNOTATED
Cluster-7143.0	UNANNOTATED
Cluster-7417.0	UNANNOTATED
Cluster-7444.0	UNANNOTATED
Cluster-7457.0	UNANNOTATED
Cluster-7465.2	ZFC3H1
Cluster-7475.0	UNANNOTATED
Cluster-7547.0	UNANNOTATED
Cluster-7650.0	UNANNOTATED
Cluster-7758.0	UNANNOTATED
Cluster-7766.0	UNANNOTATED
Cluster-8006.0	UNANNOTATED
Cluster-8073.0	CLEC11A
Cluster-8073.1	UNANNOTATED
Cluster-8073.2	UNANNOTATED
Cluster-8287.0	UNANNOTATED
Cluster-8302.0	UNANNOTATED
Cluster-8401.0	UNANNOTATED
Cluster-8412.1	UNANNOTATED
Cluster-8638.0	UNANNOTATED
Cluster-8764.0	UNANNOTATED
Cluster-9092.0	UNANNOTATED
Cluster-9141.0	UNANNOTATED
Cluster-9165.0	UNANNOTATED
Cluster-940.0	UNANNOTATED
Cluster-945.0	UNANNOTATED
Cluster-9457.0	UNANNOTATED
Cluster-9591.0	UNANNOTATED
Cluster-9874.0	UNANNOTATED
XM_038773115.1	FAAP20
XM_038773300.1	CCDC50
XM_038773322.1	CPXM2
XM_038773329.1	SKI
XM_038773558.1	MXRA8
XM_038773626.1	P3h1
XM_038773999.1	sdf4
XM_038774125.1	ADGRA3
XM_038774719.1	Flrt2
XM_038774911.1	tmem47
XM_038775024.1	UPF3B
XM_038775047.1	UNANNOTATED
XM_038775052.1	Twsg1
XM_038775339.1	SERPINH1
XM_038775557.1	Acod1
XM_038775606.1	NONAME
XM_038775634.1	SRPX2
XM_038775764.1	ZNF226
XM_038775786.1	ZNF229
XM_038775904.1	TDRD15
XM_038776060.1	PTPN21
XM_038776080.1	Map7
XM_038776107.1	CHRDL1
XM_038776212.1	Yrdc
XM_038776400.1	Cbx8
XM_038776590.1	FKBP7
XM_038776859.1	C1qtnf1
XM_038776951.1	RFNG
XM_038776954.1	TIMP2
XM_038777265.1	CHAD
XM_038777547.1	COMP
XM_038777944.1	FAM20A
XM_038778119.1	SOX9
XM_038778139.1	Armc6
XM_038778172.1	UNANNOTATED
XM_038778274.1	MEF2C
XM_038778309.1	NFIC
XM_038778420.1	COL1A1
XM_038778508.1	IFNA1
XM_038778605.1	Znf385b
XM_038778747.1	FLI1
XM_038778759.1	IFNA1
XM_038778800.1	PTGIR
XM_038778809.1	Ptger2
XM_038779335.1	Sik3
XM_038779816.1	FKBP10
XM_038780191.1	KCNK16
XM_038780251.1	Ing3
XM_038780304.1	AVPR2
XM_038780475.1	CYB5R3
XM_038780534.1	FAM180A
XM_038780753.1	Scube1
XM_038780779.1	LUM
XM_038780801.1	Chst11
XM_038780831.1	DCN
XM_038780922.1	GLT8D2
XM_038780970.1	mdfic
XM_038780980.1	PXN
XM_038781342.1	Scarf2
XM_038781377.1	Kdm7a
XM_038781460.1	COCH
XM_038781735.1	NEK6
XM_038781749.1	uap1l1
XM_038781864.1	ADAMTSL2
XM_038782070.1	Col27a1
XM_038782316.1	Gpsm1
XM_038782555.1	ITIH6
XM_038782960.1	C10orf105
XM_038783242.1	unc5b-a
XM_038783487.1	RPLP1
XM_038783615.1	nosip
XM_038783664.1	Ppp1r15a
XM_038783788.1	Uts2r
XM_038783799.1	NONAME
XM_038783835.1	emp2
XM_038783855.1	CHADL
XM_038783861.1	CHADL
XM_038783885.1	CDC42EP1
XM_038783991.1	BGP
XM_038784037.1	mgp
XM_038784237.1	FBN1
XM_038784414.1	CSPG4
XM_038784615.1	NFIX
XM_038784671.1	KANK2
XM_038784971.1	SURF4
XM_038784999.1	UNANNOTATED
XM_038785019.1	SYDE2
XM_038785104.1	PODN
XM_038785596.1	HTRA1
XM_038785639.1	FGFR1
XM_038785729.1	THBS1
XM_038785880.1	Mapkbp1
XM_038786121.1	SMOC1
XM_038786238.1	UNANNOTATED
XM_038786259.1	foxa2
XM_038786278.1	PRKD1
XM_038786372.1	COL2A1
XM_038786522.1	Inpp1
XM_038786567.1	ARHGEF25
XM_038786650.1	CTDSP2
XM_038786780.1	SAP25
XM_038787017.1	ZMYM1
XM_038787072.1	RRNAD1
XM_038787090.1	Fn1
XM_038787101.1	ASH1L
XM_038787107.1	ITGA10
XM_038787119.1	COL6A2
XM_038787136.1	COL6A1
XM_038787189.1	THBS3
XM_038787282.1	KCNN3
XM_038787326.1	Efemp2
XM_038787477.1	Ccs
XM_038787482.1	EML3
XM_038787500.1	CSTL1
XM_038787668.1	SLC19A1
XM_038788119.1	ZNF180
XM_038788141.1	Cmtm5
XM_038788185.1	SPP2
XM_038788193.1	SPP2
XM_038788194.1	UNANNOTATED
XM_038788196.1	SPP2
XM_038788208.1	SPP2
XM_038788211.1	ZNF180
XM_038788227.1	SPP2
XM_038788297.1	ZNF180
XM_038788313.1	Ackr3
XM_038788354.1	COL6A3
XM_038788551.1	ARTN
XM_038788645.1	TNXB
XM_038788806.1	UNANNOTATED
XM_038789187.1	COL5A2
XM_038789190.1	GULP1
XM_038789203.1	TFPI
XM_038789233.1	FRZB
XM_038789297.1	FKBP7
XM_038789311.1	Cycs
XM_038789417.1	Metap1d
XM_038789497.1	Dcaf17
XM_038789502.1	cybrd1
XM_038789625.1	TANC1
XM_038789643.1	PLA2R1
XM_038789767.1	MLXIP
XM_038789778.1	Itgb5
XM_038789922.1	UBXN4
XM_038790369.1	lrrc3
XM_038790375.1	SPP2
XM_038790377.1	SPP2
XM_038790378.1	SPP2
XM_038790579.1	PLBD2
XM_038790689.1	Ube2r2
XM_038790833.1	RUSC2
XM_038791091.1	FGL1
XM_038791098.1	PDGFRL
XM_038791124.1	Lonrf1
XM_038791315.1	LIMCH1
XM_038791629.1	nkx3-2
XM_038791745.1	CABP1
XM_038791835.1	PRDM5
XM_038791841.1	PDE5A
XM_038791979.1	Sh3d19
XM_038792148.1	HTRA3
XM_038792357.1	ANXA5
XM_038792484.1	Rab33b
XM_038792578.1	CYTL1
XM_038792648.1	CSGALNACT1
XM_038792651.1	Sh2d4a
XM_038792863.1	scpp
XM_038792867.1	PKD2
XM_038792911.1	SEPT5A
XM_038792936.1	loxl3b
XM_038793163.1	Mgea5
XM_038793175.1	nanos1
XM_038793410.1	COL11A1
XM_038793534.1	MMP21
XM_038793616.1	CYR61
XM_038793748.1	usp33
XM_038793814.1	TGFBR3
XM_038794066.1	gpr54
XM_038794107.1	BCR
XM_038794309.1	trabd2b
XM_038794440.1	SLC35D1
XM_038794916.1	Ddr2
XM_038794974.1	UNANNOTATED
XM_038794978.1	RGL1
XM_038794979.1	Colgalt2
XM_038794996.1	Lhx4
XM_038795102.1	Olfml2b
XM_038795108.1	ANGPTL1
XM_038795263.1	CYTL1
XM_038795338.1	FGFRL1
XM_038795735.1	Gfpt2
XM_038795751.1	CLK1
XM_038795837.1	Cxcl14
XM_038795911.1	KCT2
XM_038796106.1	SPARC
XM_038796113.1	CCDC69
XM_038796116.1	PDGFRL
XM_038796173.1	CTGF
XM_038796224.1	PDGFRB
XM_038796227.1	Arsi
XM_038796236.1	SYNPO
XM_038796338.1	IGLV5-37
XM_038796408.1	UNANNOTATED
XM_038796453.1	BMI1
XM_038796903.1	TGFBR2
XM_038797290.1	FKBP14
XM_038797494.1	Scin
XM_038797561.1	COL1A2
XM_038797850.1	KAT2B
XM_038797894.1	CMTM7
XM_038798033.1	NONAME
XM_038798107.1	PIP4K2A
XM_038798204.1	MKX
XM_038798513.1	ACKR2
XM_038798571.1	NFI1
XM_038798756.1	TMEM121
XM_038798792.1	WISP3
XM_038798850.1	COL10A1
XM_038798866.1	KLHDC3
XM_038798974.1	DISP1
XM_038799323.1	FAM46A
XM_038799453.1	RNF19A
XM_038799529.1	UNANNOTATED
XM_038799532.1	PNISR
XM_038799597.1	SCARA3
XM_038799653.1	LAMA4
XM_038799671.1	GOPC
XM_038799867.1	ENPP1
XM_038799872.1	CTGF
XM_038799926.1	RUNX2
XM_038799932.1	SUPT3H
XM_038800186.1	KLHL29
XM_038800928.1	ZFP91
XM_038800969.1	CNTF
XM_038801070.1	COL9A1
XM_038801093.1	NLRP3
XM_038801171.1	gja4
XM_038801499.1	ERG
XM_038801623.1	Runx1
XM_038801796.1	ABI3BP
XM_038801905.1	FSTL1
XM_038801909.1	Col16a1
XM_038801988.1	Col9a2
XM_038802078.1	ccdc80
XM_038802143.1	Srpx
XM_038802693.1	KCTD4
XM_038802774.1	Rgcc
XM_038803729.1	ZNF341
XM_038803765.1	COL9A3
XM_038804090.1	PTAR1
XM_038804586.1	RPL29
XM_038804682.1	KANK1
XM_038804721.1	Ror2
XM_038804818.1	Gas1
XM_038805026.1	Lox
XM_038805034.1	Prr16
XM_038805060.1	CDO1
XM_038805186.1	Slco3a1
XM_038805204.1	SASH1
XM_038805265.1	UST
XM_038805904.1	Rin2
XM_038805938.1	ccdc80
XM_038805961.1	DAB2
XM_038806077.1	Foxl1
XM_038806248.1	clec3a
XM_038806311.1	crispld2
XM_038806386.1	WWP2
XM_038806514.1	ZNF469
XM_038806744.1	MMP2
XM_038806850.1	tgl2
XM_038807162.1	ZNF3
XM_038807460.1	Cdkn1c
XM_038807870.1	Tll2
XM_038807969.1	DKK3
XM_038808023.1	bet1l
XM_038808240.1	Fndc1
XM_038808258.1	RAG2
XM_038808296.1	fibin
XM_038808520.1	CHPF2
XM_038808598.1	MATN4
XM_038808673.1	APCDD1
XM_038808675.1	RAB31
XM_038808735.1	ptk2
XM_038808815.1	WISP1
XM_038808890.1	PTH1R
XM_038808966.1	Sdc2
XM_038809205.1	COLEC12
XM_038809326.1	PXDN
XM_038809328.1	PCMTD1
XM_038809419.1	Nsmaf
XM_038809639.1	CRISPLD1
XM_038809756.1	TRPS1
XM_038810048.1	CTHRC1
XM_038810453.1	Piezo2
XM_038810674.1	GXYLT2
XM_038810740.1	SEMA3A
XM_038811020.1	SOX5
XM_038811212.1	CPNE8
XM_038811331.1	Ckap4
XM_038811488.1	SEMA3C
XM_038811930.1	UCMA
XM_038812230.1	SERTAD4
XM_038812342.1	RBM5
XM_038812531.1	Itih3
XM_038812583.1	Nisch
XM_038812594.1	ECM2
XM_038812597.1	ASPN
XM_038812709.1	UNANNOTATED
XM_038812721.1	Fbln2
XM_038812782.1	RPP21
XM_038812910.1	NEDD4
XM_038812969.1	TMEM2
XM_038812974.1	CEMIP
XM_038813055.1	ITPKC
XM_038813203.1	ITGA11
XM_038813458.1	ACAN
XM_038813818.1	TRPM7
XM_038814030.1	Fzd9
XM_038814053.1	AUTS2
XM_038814085.1	HAPLN3
XM_038814198.1	CD276
XM_038814253.1	Rab34
XM_038814323.1	Git1
XM_038814351.1	nek8
XM_038814429.1	Rflnb
XM_038814603.1	Serpind1
XM_038814605.1	RTN4RL1
XM_038814606.1	dph1
XM_038814846.1	UNANNOTATED
XM_038814994.1	C1QTNF3
XM_038815001.1	CRIM1
XM_038815300.1	PLOD2
XM_038815340.1	COL5A1
XM_038815453.1	FNDC3B
XM_038815633.1	TNXB
XM_038815665.1	irs1-b
XM_038815678.1	BCL6
XM_038815745.1	rxrba
XM_038815757.1	HLTF
XM_038815891.1	ABCC5
XM_038815917.1	HTR2B
XM_038815978.1	THBS2
XM_038816136.1	P3H2
XM_038816138.1	UNANNOTATED
XM_038816230.1	RHBDD1
XM_038816235.1	GIGYF2
XM_038816264.1	Otos
XM_038816323.1	Serpine2
XM_038816355.1	Tnk2
XM_038816510.1	PCOLCE2
XM_038816533.1	LIMS2
XM_038816843.1	IGSF10
XM_038816860.1	COL12A1
XM_038817058.1	UNANNOTATED
XM_038817323.1	Znf583
XM_038817563.1	TRPC1
XM_038817593.1	UNANNOTATED
XM_038817686.1	Inppl1
XM_038817738.1	NCOR2
XM_038817750.1	Ncor2
XM_038817771.1	ARHGAP20
XM_038818027.1	LATS2
XM_038818098.1	SPATA13
XM_038818180.1	PDGFD
XM_038818307.1	GPC5
XM_038818556.1	Aff3
XM_038818622.1	C3orf85
XM_038818782.1	GPC6
XM_038818840.1	P4ha3
XM_038818868.1	CNMD
XM_038818905.1	PIWIL4
XM_038818947.1	ARHGEF33
XM_038819066.1	UNANNOTATED
XM_038819288.1	EEF2K
XM_038819463.1	PRELP
XM_038819464.1	FMOD
XM_038819746.1	BRAT1
XM_038820050.1	PHTF2
XM_038820194.1	dhrs7b
XM_038820338.1	TEAD3
XM_038820499.1	CASKIN1
XM_038820567.1	SPAM1
XM_038820613.1	Mdm4
XM_038820761.1	XYLT1
XM_038820918.1	Cd9
XM_038820990.1	MDFI
XM_038821106.1	UNANNOTATED
XM_038821753.1	SH2D5
XM_038822033.1	PLOD1
XM_038822057.1	Lgi1
XM_038822098.1	btbd6
XR_005457883.1	UNANNOTATED
XR_005457935.1	ZP4
XR_005458011.1	UNANNOTATED
XR_005458060.1	UNANNOTATED
XR_005458083.1	UNANNOTATED
XR_005458165.1	MRC2
XR_005458181.1	SORL1
XR_005458289.1	UNANNOTATED
XR_005458503.1	UNANNOTATED
XR_005458533.1	UNANNOTATED
XR_005458593.1	UNANNOTATED
XR_005458601.1	UNANNOTATED
XR_005458633.1	UNANNOTATED
XR_005458652.1	UNANNOTATED
XR_005458668.1	UNANNOTATED
XR_005459021.1	UNANNOTATED
XR_005459070.1	UNANNOTATED
XR_005459118.1	LTBP3
XR_005459419.1	UNANNOTATED
XR_005459464.1	UNANNOTATED
XR_005459813.1	UNANNOTATED
XR_005459846.1	UNANNOTATED
XR_005459879.1	UNANNOTATED
XR_005459884.1	UNANNOTATED
XR_005460020.1	UNANNOTATED
XR_005460110.1	UNANNOTATED
XR_005460263.1	UNANNOTATED
XR_005460264.1	UNANNOTATED
XR_005460280.1	UNANNOTATED
XR_005460777.1	UNANNOTATED
XR_005460813.1	UNANNOTATED
XR_005460814.1	UNANNOTATED
XR_005460831.1	UNANNOTATED
XR_005460890.1	UNANNOTATED
XR_005460929.1	UNANNOTATED
XR_005460934.1	UNANNOTATED
XR_005460973.1	UNANNOTATED
XR_005461056.1	Epm2a
XR_005461323.1	HTR2A
XR_005461434.1	UNANNOTATED
XR_005461614.1	UNANNOTATED
XR_005461667.1	UNANNOTATED
XR_005461880.1	UNANNOTATED
XR_005462674.1	UNANNOTATED
XR_005462832.1	UNANNOTATED
XR_005463159.1	UNANNOTATED
XR_005463458.1	UNANNOTATED

## Sheet: Table S8
Manuscript Debiais-Thibaud et al. Transcriptomic signature of differentiating catshark cartilage unravels the co-evolution of the Spp2 gene family with skeletal mineralisation in cartilaginous fish. Additional file 2: Table S8 - Output of overrrepresentation tests for GO terms in the list of 654 skeletal marker genes (see main text). Comparisons were made with the full set of annotated human prot…
Starting dataset : all 398 annotations out of the 654 genes identified as 'skeletal markers'
Analysis Type: PANTHER Overrepresentation Test (Released 20240807)	Comparison to : the set of annotated human proteins
Annotation Version and Release Date: GO Ontology database DOI: 10.5281/zenodo.12173881 Released 2024-06-17
Test Type: Fisher's Exact	Correction: Calculate False Discovery Rate
Displaying only results for FDR P < 0.05
RESULTS (only the first hierarchical level of Goterms were kept)
	Homo sapiens (REF)	Client Text Box Input ( Hierarchy NEW! )
GO biological process complete	#	#	expected	Fold Enrichment	+/-	raw P value	FDR
regulation of retrograde vesicle-mediated transport, Golgi to ER	2	2	.04	56.38	+	3.14E-04	2.28E-02
positive regulation of mesenchymal stem cell differentiation	5	3	.09	33.83	+	5.39E-05	5.32E-03
tendon development	5	3	.09	33.83	+	5.39E-05	5.29E-03
intramembranous ossification	6	3	.11	28.19	+	1.06E-04	9.61E-03
cell adhesion involved in heart morphogenesis	6	3	.11	28.19	+	1.06E-04	9.49E-03
growth plate cartilage chondrocyte development	6	3	.11	28.19	+	1.06E-04	9.44E-03
regulation of collagen fibril organization	8	4	.14	28.19	+	6.44E-06	9.18E-04
bone trabecula formation	8	3	.14	21.14	+	2.90E-04	2.15E-02
platelet-derived growth factor receptor-beta signaling pathway	8	3	.14	21.14	+	2.90E-04	2.14E-02
collagen fibril organization	65	24	1.15	20.82	+	9.03E-26	2.68E-22
elastic fiber assembly	11	4	.20	20.50	+	2.91E-05	3.19E-03
limb bud formation	9	3	.16	18.79	+	4.29E-04	2.96E-02
positive regulation of cardiac epithelial to mesenchymal transition	9	3	.16	18.79	+	4.29E-04	2.94E-02
bronchus development	10	3	.18	16.92	+	6.05E-04	3.95E-02
cartilage condensation	21	6	.37	16.11	+	1.29E-06	2.37E-04
negative regulation of platelet aggregation	11	3	.20	15.38	+	8.21E-04	4.93E-02
positive regulation of extracellular matrix organization	27	7	.48	14.62	+	3.41E-07	7.43E-05
negative regulation of chondrocyte differentiation	25	6	.44	13.53	+	3.98E-06	6.14E-04
protein hydroxylation	18	4	.32	12.53	+	2.45E-04	1.87E-02
negative regulation of bone mineralization	19	4	.34	11.87	+	3.06E-04	2.24E-02
chondroitin sulfate proteoglycan biosynthetic process	24	5	.43	11.75	+	5.50E-05	5.36E-03
endochondral ossification	30	6	.53	11.28	+	1.24E-05	1.57E-03
regulation of endothelial cell chemotaxis	21	4	.37	10.74	+	4.59E-04	3.13E-02
aorta morphogenesis	32	6	.57	10.57	+	1.83E-05	2.17E-03
face morphogenesis	33	6	.59	10.25	+	2.21E-05	2.52E-03
bone mineralization	61	11	1.08	10.17	+	8.89E-09	2.93E-06
hyaluronan metabolic process	28	5	.50	10.07	+	1.20E-04	1.03E-02
positive regulation of collagen biosynthetic process	24	4	.43	9.40	+	7.81E-04	4.76E-02
collagen metabolic process	67	11	1.19	9.26	+	2.49E-08	7.08E-06
transforming growth factor beta receptor signaling pathway	103	14	1.83	7.66	+	3.93E-09	1.45E-06
negative regulation of BMP signaling pathway	60	8	1.06	7.52	+	1.04E-05	1.39E-03
endodermal cell differentiation	46	6	.82	7.35	+	1.54E-04	1.26E-02
regulation of SMAD protein signal transduction	67	8	1.19	6.73	+	2.38E-05	2.67E-03
regulation of smooth muscle cell migration	63	7	1.12	6.26	+	1.23E-04	1.03E-02
positive regulation of blood vessel endothelial cell migration	56	6	.99	6.04	+	4.59E-04	3.11E-02
detection of mechanical stimulus	58	6	1.03	5.83	+	5.56E-04	3.64E-02
regulation of osteoblast differentiation	133	13	2.36	5.51	+	7.29E-07	1.46E-04
embryonic skeletal system development	136	12	2.41	4.98	+	5.71E-06	8.37E-04
positive regulation of cell-substrate adhesion	128	11	2.27	4.85	+	1.80E-05	2.15E-03
tissue remodeling	117	10	2.08	4.82	+	4.52E-05	4.62E-03
positive regulation of smooth muscle cell proliferation	82	7	1.45	4.81	+	6.33E-04	4.06E-02
negative regulation of transforming growth factor beta receptor signaling pathway	97	8	1.72	4.65	+	3.32E-04	2.37E-02
cellular response to amino acid stimulus	85	7	1.51	4.64	+	7.86E-04	4.77E-02
osteoblast differentiation	146	12	2.59	4.63	+	1.18E-05	1.51E-03
integrin-mediated signaling pathway	98	8	1.74	4.60	+	3.56E-04	2.53E-02
cell-matrix adhesion	137	11	2.43	4.53	+	3.39E-05	3.56E-03
negative regulation of epithelial cell proliferation	137	11	2.43	4.53	+	3.39E-05	3.54E-03
gland morphogenesis	108	8	1.92	4.18	+	6.84E-04	4.31E-02
mesenchymal cell differentiation	174	12	3.09	3.89	+	6.73E-05	6.44E-03
regulation of endothelial cell proliferation	134	9	2.38	3.79	+	6.56E-04	4.19E-02
ear morphogenesis	135	9	2.39	3.76	+	6.92E-04	4.35E-02
sensory perception of mechanical stimulus	195	12	3.46	3.47	+	1.98E-04	1.55E-02
positive regulation of phosphatidylinositol 3-kinase/protein kinase B signal transduction	202	12	3.58	3.35	+	2.74E-04	2.06E-02
stem cell differentiation	194	11	3.44	3.20	+	7.21E-04	4.47E-02
hemostasis	195	11	3.46	3.18	+	7.52E-04	4.62E-02
positive regulation of protein phosphorylation	249	14	4.42	3.17	+	1.55E-04	1.26E-02
regulation of Wnt signaling pathway	339	18	6.01	2.99	+	3.90E-05	4.04E-03
Wnt signaling pathway	286	14	5.07	2.76	+	6.29E-04	4.05E-02
cell migration	941	39	16.69	2.34	+	8.53E-07	1.66E-04
cell population proliferation	747	29	13.25	2.19	+	9.08E-05	8.41E-03
response to hormone	797	30	14.14	2.12	+	1.56E-04	1.26E-02
regulation of anatomical structure morphogenesis	838	31	14.86	2.09	+	1.31E-04	1.09E-02
intracellular signaling cassette	847	30	15.02	2.00	+	4.25E-04	2.94E-02
nervous system development	2279	64	40.42	1.58	+	1.94E-04	1.53E-02
