# Supplementary material for: Transcriptomic signature of differentiating catshark cartilage unravels the co-evolution of the Spp2 gene family with skeletal mineralisation in cartilaginous fish
Source: BMC Biol. 2026 Apr 11;24:121. doi: 10.1186/s12915-026-02593-9 (PMC13188829; doi:10.1186/s12915-026-02593-9)
Supplement: Supplementary file 3 — Additional file 3. Table S9. Statistically differentially expressed genes (8cm versus 5cm long embryo). List of statistically differentially expressed genes from the DEseq analyses given as Log2(FoldChange) values in each comparison setup (see Additional File 2: Table S7): 'all_raw' is comparing raw count values and pooling anterior vertebra (VA) and posterior vertebra (VP) for both developmental stages ; 'all_normalised' is comparing col2a1-normalised count values and pooling anterior vertebra (VA) and posterior vertebra (VP) for both developmental stages ; 'VA_raw' is comparing raw count values and comparing only anterior vertebra (VA) for both developmental stages; 'VA_normalised' is comparing col2a1-normalised count values and comparing only anterior vertebra (VA) for both developmental stages;'VP_raw' is comparing raw count values and comparing only posterior vertebra (VP) for both developmental stages; 'VP_normalised' is comparing col2a1-normalised count values and comparing only anterior vertebra (VP) for both developmental stages. The mean col2a1 normalised TPM values are given for each for 5cm long embryos and 8 cm long embryos. [file 12915_2026_2593_MOESM3_ESM.xlsx]

## Sheet: Table S9
Manuscript Debiais-Thibaud et al. Transcriptomic signature of differentiating catshark cartilage unravels the co-evolution of the Spp2 gene family with skeletal mineralisation in cartilaginous fish. Additional file 3: Table S9. Statistically differentially expressed genes (8cm versus 5cm long embryo). List of statistically differentially expressed genes from the DEseq analyses (8cm versus 5cm lon…
		Log2FoldChange
gene_ID	gene.annotation	all_raw	all_normalised	VA_raw	VA_normalised	VP_raw	VP_normalised	mean_TPM_norm VP+VA_5cm	mean_TPM_norm VP+VA_8cm
XM_038816264.1	Otos	1.13834	1.14416	1.17071	1.17539			489.308	1503.63
XM_038783991.1	BGP	2.03492	2.04503	2.20312	2.20354	1.78367	1.78654	101.818	534.518
XM_038806248.1	clec3a	1.13399	1.13607	1.29678	1.2984			131.502	358.227
XM_038790375.1	SPP2	1.62863	1.63998	2.39035	2.39191			266.243	1204.83
XM_038821106.1	UNANNOTATED			1.32081	1.32138			510.935	1160.86
XM_038787500.1	CSTL1	1.77342	1.77602	1.88267	1.88342	1.61384	1.61814	320.969	1462.04
XM_038815745.1	rxrba	1.18789	1.19087	1.09396	1.09444	1.23308	1.23407	103.875	290.876
XM_038822098.1	btbd6	1.8441	1.84927	1.65755	1.65755	1.94907	1.95821	94.0971	424.99
XM_038788185.1	SPP2	3.81448	3.82639	4.16228	4.1714	2.36649	2.40337	32.9766	774.497
XM_038792863.1	scpp	3.6123	3.61972	4.11046	4.10964	2.83289	2.85456	16.0154	251.663
XM_038796173.1	CTGF	1.8949	1.90066	2.1534	2.15416	1.67296	1.67919	91.9421	429.707
XM_038788196.1	SPP2	1.63585	1.56185	2.27758	2.28489			122.52	581.414
XM_038790378.1	SPP2			1.31034	1.30874			279.004	629.408
XM_038789767.1	MLXIP	1.23292	1.23786	1.02785	1.02867	1.36887	1.37248	44.6309	133.201
Cluster-3796.0	no hit	1.1015	1.10816	1.2874	1.28949			408.278	1131.41
Cluster-15616.0	RABGGTA			1.03911	1.03956			125.902	279.912
XM_038816355.1	Tnk2	1.15098	1.15593	1.03893	1.03754	1.20706	1.21182	24.9547	69.398
XM_038788193.1	SPP2	2.69382	2.69924	3.12582	3.1266			27.0339	279.21
XM_038807460.1	Cdkn1c			1.02761	1.02494			95.0239	229.666
XM_038812782.1	RPP21	1.20343	1.20283	1.11266	1.11649	1.18446	1.1777	242.495	683.907
XM_038783788.1	Uts2r	1.35319	1.36268	1.0524	1.05435	1.5156	1.51843	23.9075	78.1385
Cluster-4003.0	Jph2	1.9889	1.99643	1.74309	1.73905	2.06861	2.09279	65.3854	375.656
XM_038781460.1	COCH	2.9026	2.91668	2.99594	2.99773	2.30912	2.30907	12.1282	129.867
XM_038784999.1	uncharacterized protein	3.55723	3.57653	3.65204	3.67393	3.31839	3.35989	4.84593	74.209
XR_005461434.1	non-coding RNA	1.4787	1.48999	1.38745	1.38337	1.47981	1.49563	30.944	115.749
Cluster-18614.1	tgfb2	1.353	1.36111	1.9025	1.90162			31.8522	111.295
XM_038812531.1	Itih3	1.04209	1.03547	1.18007	1.17597			19.1162	44.1954
Cluster-281.0	Atg2b	1.43427	1.43674	1.30981	1.30718	1.48586	1.47869	46.9951	153.063
XM_038788227.1	SPP2	1.74506	1.77125	1.98074	1.9597			24.5939	160.625
Cluster-14702.0	Smcr8a	1.14561	1.1504	1.28895	1.28919			33.7138	96.9426
XM_038788208.1	SPP2	2.12133	2.1224	2.402	2.41823			17.072	140.415
XM_038777944.1	FAM20A	1.1834	1.17862	1.08028	1.07442	1.23721	1.2458	8.69476	25.07
Cluster-2068.7941	no hit	3.93065	3.87529	3.88688	3.83414	3.91454	3.81785	7.21885	137.967
XM_038787072.1	RRNAD1			1.01291	1.00934			24.122	51.9503
XM_038802693.1	KCTD4	2.12163	2.11403	2.0039	1.98515	2.12891	2.14804	4.92914	29.1048
Cluster-16421.0	no hit	1.55715	1.54957	1.14271	1.12635	1.76066	1.72428	16.5372	59.2239
Cluster-3957.0	no hit	1.42011	1.45495	1.36503	1.37468	1.28279	1.30034	34.0078	121.245
XM_038778800.1	PTGIR	2.57502	2.51543	2.61863	2.57541	2.27573	2.17443	1.1963	8.44366
Cluster-307.0	no hit	1.34817	1.36164	2.09813	2.04735			8.69253	34.5755
XR_005460934.1	non-coding RNA	1.8987	1.95637	1.47539	1.45578	2.01821	2.11798	7.7697	44.7619
Cluster-4941.0	no hit			1.35946	1.33931			31.7828	66.4928
Cluster-18614.0	TGFB2			1.07583	1.03976			36.4416	56.6668
Cluster-10470.2	no hit	3.14333	3.13096	4.86888	4.5356	1.32814	1.29078	2.19314	32.2054
XM_038820567.1	SPAM1	2.02081	2.0106	2.6076	2.50141			0.785852	4.06639
Cluster-10470.4	no hit	2.58637	2.44669	3.30496	3.04722			2.17312	24.0517
XM_038790369.1	lrrc3	1.40317	1.35394	1.18861	1.15042	1.22968	1.12536	3.93497	12.8069
XM_038794066.1	gpr54	1.35156	1.36674	1.33531	1.26851		1.02068	3.02438	10.0035
Cluster-2778.0	Tmem25	1.38798	1.38695	1.6025	1.55102			25.1333	83.6177
Cluster-10470.16	no hit	3.02125	2.99786	3.8644	3.77316			1.47985	17.454
Cluster-1964.0	no hit	1.52096	1.54525	1.35742	1.32108	1.3332	1.3242	20.2465	77.5264
Cluster-4309.0	no hit	1.56693	1.64703	2.31705	2.1565			7.17028	37.3385
Cluster-7444.0	no hit	1.69877	1.73847	1.44699	1.24357			4.19952	19.3581
Cluster-5699.0	no hit	1.37554	1.53543	1.96459	1.67894			4.38254	19.7163
XM_038776212.1	Yrdc	2.77635	2.97911	4.76778	3.65196			0.0612301	0.841741
Cluster-16311.0	skida1	1.77336	1.73199			2.04542	1.94295	1.92123	11.0459
Cluster-7475.0	no hit	1.5639	1.48622			1.61245	1.47277	6.545	26.5405
Cluster-15354.0	Fzd9	1.31936	1.35788			1.29702	1.31221	18.2279	67.1956
Cluster-15199.0	no hit	1.5033	1.53132			1.3599	1.30664	3.27253	13.4035
Cluster-2068.4517	no hit	1.37572	1.40063				1.28076	13.2205	56.1826
XM_038815678.1	BCL6	1.15672	1.15901			1.27676	1.27771	107.293	268.592
XM_038789311.1	Cycs	1.36623	1.38435			1.23992	1.2452	1.7842	6.71214
Cluster-10089.0	no hit	1.08796	1.10631			1.16214	1.19042	19.8454	54.6267
Cluster-7766.0	no hit					1.1439	1.17322	10.6354	26.0606
XM_038822057.1	Lgi1	1.00044				1.13804	1.13154	21.3426	49.897
XM_038792484.1	Rab33b					1.11043	1.11266	74.4271	185.672
XM_038811488.1	SEMA3C					1.09812	1.09998	137.366	318.612
Cluster-7650.0	no hit	1.08014	1.07952			1.10091	1.08241	38.1112	99.6054
XM_038820194.1	dhrs7b					1.04811	1.04896	149.058	345.018
Cluster-4776.0	no hit					1.01852	1.02071	295.955	714.928
Cluster-13883.0	no hit	2.01097		3.30765				3.58084	28.5608
Cluster-14539.0	no hit	1.02937	1.02184					10.1439	25.2878
Cluster-16895.0	no hit	1.43007	1.4331					8.74776	33.7974
Cluster-18384.0	no hit	1.02357	1.01901			1.00753		9.99622	25.2115
Cluster-19714.2	non-coding RNA	1.00678						9.14136	24.7376
XM_038775557.1	Acod1	1.29141	1.3748					0.587225	2.23795
XM_038795263.1	CYTL1	1.04363	1.07074					11.7373	39.0004
XR_005459813.1	non-coding RNA	1.33158	1.27186					4.04619	13.574
XR_005460110.1	non-coding RNA					2.11924		0.379237	1.48761
XR_005461880.1	non-coding RNA		1.08793					2.28723	6.89807
