# Supplementary material for: Transcriptomic signature of differentiating catshark cartilage unravels the co-evolution of the Spp2 gene family with skeletal mineralisation in cartilaginous fish
Source: BMC Biol. 2026 Apr 11;24:121. doi: 10.1186/s12915-026-02593-9 (PMC13188829; doi:10.1186/s12915-026-02593-9)
Supplement: Supplementary file 7 — Additional file 7. Table S10. Significantly differentially expressed genes in 8cm versus 5cm long embryo vertebrae (log2FC < -1 in different analyses see Figure 2). TPM 5 cm: mean value of col2a1 normalised anterior and posterior vertebra in 5 cm embryo. Genes in bold are published. [file 12915_2026_2593_MOESM7_ESM.xlsx]

## Sheet: Table S10
Manuscript Debiais-Thibaud et al. Transcriptomic signature of differentiating catshark cartilage unravels the co-evolution of the Spp2 gene family with skeletal mineralisation in cartilaginous fish. Additional file 7: Table S10 - Significantly differentially expressed genes in 8cm versus 5cm long embryo vertebrae (log2FC < - 1 in different analyses). TPM 5 cm : mean value of col2a1 normalised ant…
			Log2 (Fold Change) < - 1
gene_ID	gene_annotation	function in ECM development	analysis 2	analysis 4	analysis 6	TPM 5 cm
XM_038792936.1	loxl3b	collagen synthesis and assembly	-3.80635	-4.00049	-3.6698	48.7892
XM_038815633.1	TNXB	ECM component	-3.45266	-3.54574	-3.38604	210.991
XM_038814603.1	Serpind1	ECM remodeling	-3.2652	-3.06552	-3.42328	44.7366
XM_038816860.1	COL12A1	ECM collagenous component	-3.04125	-3.05796	-3.0223	1005.12
XM_038815978.1	THBS2	ECM component	-2.97599	-2.85891	-3.0709	531.183
XM_038822033.1	PLOD1	collagen synthesis and assembly	-2.88344	-3.0934	-2.71781	706.479
XM_038812597.1	ASPN	proteoglycan ECM component (SLRP)	-2.85172	-2.98472	-2.71631	918.314
XR_005458165.1	MRC2	ECM remodeling	-2.84789	-2.91313	-2.78387	233.287
XM_038773626.1	P3h1	collagen synthesis and assembly	-2.65488	-2.29104	-2.98348	281.565
XM_038787090.1	Fn1	ECM component	-2.42363	-2.21139	-2.64875	292.682
XM_038801909.1	Col16a1	ECM collagenous component	-2.40548	-2.34578	-2.45569	527.227
XM_038813203.1	ITGA11	ECM component	-2.36113	-2.28607	-2.41338	91.6802
XM_038812721.1	Fbln2	ECM component	-2.32064	-2.27438	-2.3496	176.18
XM_038799653.1	LAMA4	ECM glycoprotein	-2.26659	-2.18022	-2.34129	170.01
XM_038805938.1	ccdc80	ECM component	-2.08865	-1.7366	-2.44269	136.444
XM_038818307.1	GPC5	proteoglycan synthesis	-2.04555	-1.57652	-2.46516	26.7959
XM_038814085.1	HAPLN3	ECM component	-2.04471	-1.86911	-2.20208	190.789
XM_038815453.1	FNDC3B	osteoblast differentiation	-2.01178	-1.807	-2.19263	78.3865
XM_038779816.1	FKBP10	collagen synthesis and assembly	-1.96376	-1.93579	-1.97825	857.315
XM_038801796.1	ABI3BP	ECM component	-1.96072	-1.88415	-2.01247	287.013
Cluster-13558.0	ECM2	proteoglycan ECM component (SLRP)	-1.83031	-1.43969	-2.16503	330.952
XM_038789187.1	COL5A2	ECM collagenous component	-1.75811	-1.69663	-1.78759	1260.45
XM_038782070.1	Col27a1	ECM collagenous component	-1.73923	-1.48487	-1.9465	171.973
XM_038773558.1	MXRA8	ECM regulation (chondrocytes)	-1.73889	-1.57464	-1.86651	101.496
XM_038776859.1	C1qtnf1	collagen binding activity	-1.70272	-1.30894	-1.54012	32.4614
XM_038819463.1	PRELP	proteoglycan ECM component (SLRP)	-1.65966	-1.57067	-1.73084	208.447
XM_038781864.1	ADAMTSL2	ECM remodeling	-1.61502	-1.27126	-1.84608	18.9617
XM_038789297.1	FKBP7	collagen synthesis and assembly	-1.61476	-1.63644	-1.59787	869.606
XM_038818840.1	P4ha3	collagen synthesis and assembly	-1.6132	-1.46552	-1.66946	54.0346
XM_038795735.1	Gfpt2	proteoglycan synthesis	-1.59179	-1.36889	-1.69955	16.3595
XM_038788645.1	TNXB	ECM component	-1.59072	-1.77237	-1.41501	800.43
XM_038806744.1	MMP2	ECM remodeling	-1.5592	-1.52698	-1.56721	466.61
XM_038806514.1	ZNF469	collagen synthesis and assembly	-1.54905	-1.44546	-1.60791	16.1521
XM_038820761.1	XYLT1	proteoglycan synthesis	-1.53773	-1.27214	-1.77955	146.122
XM_038784237.1	FBN1	ECM component	-1.51607	-1.59486	-1.42847	145.318
XM_038793616.1	CYR61	ECM remodeling	-1.44764	-1.25229	-1.58818	142.276
XM_038780831.1	DCN1	proteoglycan ECM component (SLRP)	-1.43683	-1.29218	-1.53212	685.278
XM_038816843.1	IGSF10	chondrocyte differentiation	-1.4194	-1.37869	-1.41453	26.5149
XM_038787189.1	THBS3	ECM component	-1.41803	-1.51018	-1.36762	777.717
XM_038785729.1	THBS1	ECM component	-1.39407	-1.30835	-1.42281	1852.33
XM_038785596.1	HTRA1	ECM remodeling	-1.38435	-1.43022	-1.31559	127.985
Cluster-10861.0	THSD4	elastic fiber assembly	-1.36311		-1.92684	48.3879
XM_038775339.1	SERPINH1	collagen biosynthesis	-1.36287	-1.31815	-1.37355	1215.34
XM_038812594.1	ECM2	proteoglycan ECM component (SLRP)	-1.35161	-1.5549	-1.21035	103.851
XM_038797290.1	FKBP14	collagen synthesis and assembly	-1.34624	-1.23726	-1.42457	328.033
XM_038813458.1	ACAN	proteoglycan ECM component	-1.33984	-1.10607	-1.51176	240.593
XM_038791629.1	nkx3-2	chondrocyte differentiation	-1.33057		-1.94801	27.6088
XM_038819464.1	FMOD	proteoglycan ECM component (SLRP)	-1.32638	-1.21891	-1.38093	130.885
XM_038794916.1	Ddr2	ECM remodeling	-1.31119	-1.21066	-1.37914	153.84
XM_038789203.1	TFPI	collagen synthesis and assembly	-1.27499	-1.1091	-1.40174	153.14
XM_038816323.1	Serpine2	ECM remodeling	-1.266	-1.18194	-1.30527	123.669
XM_038787119.1	COL6A2	ECM collagenous component	-1.26389	-1.33162	-1.1992	1507
XM_038799926.1	RUNX2	chondrocyte differentiation	-1.23127		-1.54282	16.4719
XM_038820990.1	MDFI	chondrocyte differentiation	-1.22543	-1.30336	-1.10281	27.4509
XM_038794979.1	Colgalt2	collagen synthesis and assembly	-1.21827	-1.09445	-1.28025	26.4633
XM_038780779.1	LUM	proteoglycan ECM component (SLRP)	-1.21345	-1.11519	-1.27405	2227.89
XM_038804721.1	Ror2	chondrocyte differentiation	-1.17187	-1.36181	-1.04404	59.6912
XM_038788354.1	COL6A3	ECM collagenous component	-1.16828	-1.25897	-1.10549	539.721
XM_038809756.1	TRPS1	chondrocyte differentiation	-1.16363	-1.07443	-1.20635	36.2236
XM_038787136.1	COL6A1	ECM collagenous component	-1.15914	-1.269	-1.07951	2018.13
XM_038780801.1	Chst11	proteoglycan synthesis	-1.14404		-1.46248	40.8678
XM_038812969.1	TMEM2	ECM remodeling	-1.12222		-1.3912	41.5566
XM_038792648.1	CSGALNACT1	ECM remodeling	-1.05332		-1.21261	20.6103
XM_038778420.1	COL1A1	ECM collagenous component	-1.05179		-1.13452	47129.1
XM_038793410.1	COL11A1	ECM collagenous component	-1.0492		-1.21156	2352.08
XM_038797561.1	COL1A2	ECM collagenous component	-1.0359		-1.12249	34847.4
XM_038798850.1	COL10A1.4	ECM collagenous component			-1.63667	3439.49
XM_038815340.1	COL5A1	ECM collagenous component			-1.00335	2485.27
XM_038801070.1	COL9A1	ECM collagenous component			-1.09133	3384.62
XM_038801988.1	Col9a2	ECM collagenous component			-1.00989	2710.39
XM_038798974.1	DISP1	ECM remodeling			-1.02062	45.4059
XM_038792148.1	HTRA3	ECM remodeling			-1.04228	61.6587
XM_038809326.1	PXDN	ECM remodeling			-1.10549	25.199
XM_038781749.1	uap1l1	ECM remodeling			-1.12667	179.886
