# Supplementary material for: Transcriptomic signature of differentiating catshark cartilage unravels the co-evolution of the Spp2 gene family with skeletal mineralisation in cartilaginous fish
Source: BMC Biol. 2026 Apr 11;24:121. doi: 10.1186/s12915-026-02593-9 (PMC13188829; doi:10.1186/s12915-026-02593-9)
Supplement: Supplementary file 9 — Additional file 9. Tables S11-S12. Table S11 – Similarity matrix obtained from the aligned sequences of spp2.3 duplicates (spp2.3s1 to s7), and the spp2.2 sequence with the ‘spp2’. Table S12 – Similarity matrix obtained from the aligned sequences of spp2.3 duplicates (spp2.3s1 to s7), and the ‘spp2.3s2’ and ‘spp2.3s7’ sequences of the matrix for RNA probe synthesis. [file 12915_2026_2593_MOESM9_ESM.xlsx]

## Sheet: Table S11
Manuscript Debiais-Thibaud et al. Transcriptomic signature of differentiating catshark cartilage unravels the co-evolution of the Spp2 gene family with skeletal mineralisation in cartilaginous fish Additional file 9: Table S11 - Similarity matrix obtained from the aligned sequences of spp2.3 duplicates (spp2.3s1 to s7), and the spp2.2 sequence with the ‘spp2’ sequence of the matrix for RNA probe …
spp2 probe	spp2.3s7	spp2.3s6	spp2.3s2	spp2.2	spp2.3s1	spp2.3s5	spp2.3s4	spp2.3s3
0.0000	0.961	0.97	0.986	0.833	0.994	0.968	0.965	0.954	spp2 probe
	0	0.987	0.965	0.826	0.963	0.984	0.972	0.961	spp2.3s7
		0	0.97	0.838	0.972	0.989	0.98	0.97	spp2.3s6
			0	0.823	0.984	0.968	0.965	0.958	spp2.3s2
				0	0.831	0.83	0.826	0.814	spp2.2
					0	0.97	0.967	0.956	spp2.3s1
						0	0.979	0.965	spp2.3s5
							0	0.968	spp2.3s4
								0	spp2.3s3

## Sheet: Table S12
Manuscript Debiais-Thibaud et al. Transcriptomic signature of differentiating catshark cartilage unravels the co-evolution of the Spp2 gene family with skeletal mineralisation in cartilaginous fish Additional file 9: Table S12 - Similarity matrix obtained from the aligned sequences of spp2.3 duplicates (spp2.3s1 to s7), and the spp2.2 sequence with the ‘spp2.3s7’ matrix for RNA probe synthesis (s…
	spp2.3s4	spp2.3s5	spp2.3s1	spp2.3s2	spp2.3s6	spp2.3s7	spp2.3s7 probe	spp2.2
0.0000	0.908	0.927	0.654	0.7	0.827	0.84	0.84	0.516	spp2.3s3
	0.0000	0.958	0.661	0.703	0.85	0.85	0.85	0.506	spp2.3s4
		0.0000	0.667	0.709	0.852	0.856	0.856	0.52	spp2.3s5
			0.0000	0.819	0.733	0.734	0.734	0.437	spp2.3s1
				0.0000	0.794	0.795	0.795	0.497	spp2.3s2
					0.0000	0.948	0.948	0.485	spp2.3s6
						0.0000	1	0.491	spp2.3s7
							0.0000	0.491	probe spp2.3s7
								0.0000	spp2.2
