# Supplementary material for: Transcriptomic signature of differentiating catshark cartilage unravels the co-evolution of the Spp2 gene family with skeletal mineralisation in cartilaginous fish
Source: BMC Biol. 2026 Apr 11;24:121. doi: 10.1186/s12915-026-02593-9 (PMC13188829; doi:10.1186/s12915-026-02593-9)
Supplement: Supplementary file 10 — Additional file 10. Alignment S1. The transcript sequences of spp2.3 duplicates, spp2.2 gene and of the spp2 probe matrix used for ISH were aligned with ClustalW. As the ‘spp2’ matrix extends upstream of the predicted start of transcription, 5’genomic sequences (NCBI reference genome sScyCan1.1) were added to the XM_ predicted sequences to generate the full alignment. The 3’ end of the alignment is defined at the end of the probe matrix sequence. [file 12915_2026_2593_MOESM10_ESM.fas]

>probeMatrix.spp2
TGGAGGAAGTTCTGCCCATATTACAGCCAATTGGCAGCAGCTTCCCCTGCCCAGGATCAC
CAAACTGAGCAAATATGAGTCAGTGTTTGAATGTGGTGGAGGTGCAGGATATAAAGCCTG
AACACTGCAAGGGAAAGGCAGAGCGAGAGAGAG--AAGCAGCTCCTTTACTCTTAGCAAG
CAGCCAGCTGATCACACAAGAGGCAGAATGAAATCCTTACTCCTCACCATTGCTGCAGTG
CAGATCCTCCATTGCTCAGGAATGCCGAGCCCTAAGGATGCTCTGAGAGCGTCAGTTCTA
AAACTGAATAAAATCACCGAGATCACCAATCTGTGTGGGATAACCAGGAGAAGAGTGAAG
GATGTTTATCGCACAGGAAAATTGTCGTACAATGTGGATTTAACATTCTCTGTGAAAGAA
ACCGTCTGCTCCAAGAACTCAGGATTGGAATTTGATGATCCCAGCTGTCGCTTCCGTTCC
AAAAAGTCTGCAAAGAAAGGTTTTTGCAAAAGCCGTGTTGAATATTTTGCTGATGATGTT
GTTGACGTTGATGTGGAGTGTCGAGGTTTGAAGACAA
>spp2.3.s7
TGGAGGAAGTTCTGCCCATATTATAGCCTATTGGCAGCAGGTTCCCCTGCCCAGGATCAC
CAAACTGAGCAAATATGAGTCAGTGTTTGAATGTGGTGGAGGTGCAGGATATAAAGCCTG
AACACTGCAAGGGAAAGGCAGAGCGAGAGAGAGAGAAGCAACTCCTTTACTCTTAGCAAG
CAGCCAGCTGATCACACAAGAGGCAGAATGAAATCCTTACTCCTCACCATTGCTGCAGTG
CAGATCCTCCATTGCTCAGGAATGCCGAGCCCTAAGGATGCTCTGAGAGCGTCAGTTCTA
AAACTGAACAAAATCACCGAGATCACCAATCTGTGTGGGATAACCAGGAGAAGAGTAAAG
GATGTTTATCGCACAGGGAAATTGTCGTACAATGTGGATTTAACATTCTCTGTGAAAGAA
ACCGTCTGCTCCAAGAATTCTGGATTGGAATTTGATGATCCCGGCTGTCACTTCCGTTAC
AAAAAGTCCGCAGAAAAAGGTTTGTGTAAAAGCCGTGTTGAATATTTTGCTGATGAGGTT
ATTGAGGTTGATGTGGAGTGTCGAGGTTTGAAGACAA
>spp2.3.s6
TGGAGGAAGTTCTGCCCATATTATAGCCAATTGGCAGCAGGTTCCCCTGCCCAGGATCAC
CAAACTGAGCAAATATGAGTCAGTGTTTGAATGTGGTGGAGGTGCAGGATATAAAGCCTG
AACACTGCAAGGGAAAGGCAGAGCGAGAGAGAGAGAAGCAGCTCCTTTACTCTTAGCAAG
CAGCCAGCTGATCACACAAGAGGCAGAATGAAATCCTTACTCCTCACCATTGCTGCAGTG
CAGATCCTCCATTGCTCAGGAATGCCGAGCCCTAAGGATGCTCTGAGAGCGTCAGTTCTA
AAACTGAACGAAATCACCGAGATCACCAATCTGTGTGGGATAACCAGGAGAAGAGTGAAG
GATGTTTATCGCACAGGAAAATTGTCGTACAATGTGGATTTAACATTCTCTGTGAAAGAA
ACCGTCTGCTCCAAGAATTCTGGATTGGAATTTGATGATCCCGGCTGTCACTTCCGTTCC
AAAAAGTCCGCAGAAAAAGGTTTGTGCAAAAGCCGTGTTGAATATTTTGCTGATGAGGTT
ATTGAGGTTGATGTGGAGTGTCGAGGTTTGAAGACAA
>spp2.3.s2
TGGAGGAAGTTCTGCCCATATTACAGCCAATTGGCAGCAGCTTCCCCTGCCCAGGATCAC
CAAACTGAGCAAATATGAGTCAGTGTTTGAATGTGGTGGAGGTGCAGGATATAAAGCCTG
AACACTGCAAGGGAAAGGCAGAGCGAGAGAGAG--AAGCAGCTCATTTACTCTTAGCAAG
CAGCCAGCTGATCACACAAGAGGCAGAATGAAATCCTTACTCCTCACCATTGCTGCAGTG
CAGATCCTCCATTGCTCAGGAATGCCGAGCCCTAAGGATGCTCTGAGAGCGTCAGTTCTA
AAACTGAACAAAATCACCGAGATCACCAATCTGTGTGGGATAACCAGGAGAAGAGTGAAG
GATGTTTATCGCACAGGGAAATTGTCGTACAACGTGGATCTAACATTCTCTGTGAAAGAA
ACCGTCTGCTCCAAGAATTCAGGATTGGAATTTGATGATCCCGGCTGTCGCTTCCGTTCC
AAAAAGTCCGCAAAGAAAGGTTTTTGCAAAAGCCGTGTTGAATATTTTGCTGATGATGTT
GTTGACGTTGATGTGGAGTGTCGAGGTTTGAAGACAA
>spp2.2
TGGAAGAAACTTTAATCATATTACAGCCAATTGGCAGCAGGTTCCCCTGCCCAGGATCAC
CAAACTGAGCAAATATGAGTCAGTGTTTGAATGTGGTGGAGGTGCAGGATATAAAGCCTG
AACACTGCAAGGGAAAGGCAGAGCGAGAGAGAGAGAAGCAGCTCCTTTACTCTTAGCAAG
CAGCCATCTGATCACACAAGAGGCAGAATGAAATCCTTACTCCTCACCATTGCTGCAGTG
CAGATCCTCCATTGCTCAGGGGTGCCAAACCCTGAGGACGCTCTGAGAGTAGCAGTTATG
AAGCTGAACGAAATAAGTGAAATCAGCCATCTGTGCCGCACAATCAGCAGCACTGTGACA
GATCTGTCGCCCACAGGAAAATTCTCCTACAATGTGGACTTAGCGTTTTCAGTAAAAGAA
ACTGTCTGCTCCAAAAACTCTGGGCTTGAGTTTGATGATTCCAGTTGCAACTTCCGGCCT
GCAAAGATTGCTGAGACAGCTTCATGCAGGAGTCGTGTTAAATATTTAGCTGATGAAGTA
CTGGATGTTGATGTGGAGTGTCACGGCTTCAAGAAAG
>spp2.3.s1
TGGAGGAAGTTCTGCCCATATTACAGCCAATTGGCAGCAGCTTCCCCTGCCCAGGATCAC
CAAACTGAGCAAATATGAGTCAGTGTTTGAATGTGGTGGAGGTGCAGGATATAAAGCCTG
AACACTGCAAGGGAAAGGCAGAGCGAGAGAGAG--AAGCAGCTCCTTTACTCTTAGCAAG
CAGCCAGCTGATCACACAAGAGGCAGAATGAAATCCTTACTCCTCACCATTGCTGCAGTG
CAGATCCTCCATTGCTCAGGAATGCCGAGCCCAAAGGATGCTCTGAGAGCGTCAGTTCTA
AAACTGAATAAAATCACCGAGATCACCAATCTGTGTGGGATAACCAGGAGAAGAGTGAAG
GATGTTTATCGCACAGGAAAATTGTCGTACAATGTGGATTTAACATTCTCTGTGAAAGAA
ACCGTCTGCTCCAAGAACTCAGGATTGGAATTTGATGATCCCGGCTGTCACTTCCGTTCC
AAAAAGTCTGCAAAGAAAGGTTTTTGCAAAAGCCGTGTTGAATATTTTGCTGATGATGTT
GTTGACGTTGATGTGGAGTGTCGAGGTTTGAAGACAA
>spp2.3.s5
TGGAGGAAGTTCTGCCCATATTAGAACCAATTGGCAGCAGCTTCCCCTGCCCAGGATCAC
CAAACTGAGCAAATATGAGTCAGTGTTTGAATGTGGTGGAGGTGCAGGATATAAAGCCTG
AACACTGCAAGGGAAAGGCAGAGCGAGAGAGAGAGAAGCAGCTCCTTTACTCTTATCAAG
CAGCCAGCTGATCACACAAGAGGCAGAATGAAATCCTTACTCCTCACCATTGCTGCAGTG
CAGATCCTCCATTGCTCAGGAATGCCGAGCCCTAAGGATGCTCTGAGAGCGTCAGTTCTA
AAACTGAACAAAATCACCGAGATCACCAATCTGTGTGGGATAACCAGGAGAAGAGTGAAG
GATGTTTATCGCACAGGAAAATTGTCGTACAATGTGGATTTAACATTCTCTGTGAAAGAA
ACCGTCTGCTCCAAGAATTCTGGATTGGAATTTGATGATCCCGGCTGTCACTTCCGTTAC
AAAAAGTCCGCAGAAAAAGGTTTGTGCAAAAGCCGTGTTGAATATTTTGCTGATGAGGTT
ATTGAGGTTGATGTGGAGTGTCGAGGTTTGAAGACAA
>spp2.3.s4
TGGAGGAAGTTCTGCCCATATTACAGCCAATTGGCAGCAGCTTCACCTGCCCAGGATCAC
CAAACTGAGCAAATATGAGTCAGTGTTTGAATGTGGTGGAGGTGCAGGATATAAAGACTG
AACACTGCAAGGGAAAGGCAGAGCGAGAGAGAGAGAAGCAGCTCCTTTACTCTTAGCAAG
CAGCCAGCTGATCACACAAGAGGCAGAATGAAATCCTTACTCCTCACCATTGCTGCAGTG
CAGATCCTTCATTGCTCAGGAATGCCGAGCCCTAAGGATGCTCTGAGAGCGTCAGTTCTA
AAACTGAACAAAATCACCGAGATCACCAATCTGTGTGGGATAACCAGGAGAAGAGTGAAG
GATATCAATCGCACAGGAAAATTGTCGTACAATGTGGATTTAACATTCTCTGTGAAAGAA
ACCGTCTGCTCCAAGAATTCAGGATTGGAATTTGATGATCCCGGCTGTCACTTCCGTTCC
AAAACGTCCGCAGAAAAAGGTTTGTGCAAAAGCCGTGTTGAATATTTTGCTGATGAGGTT
ATTGAGGTTGATGTGGAGTGTCGAGGTTTGAAGACAA
>spp2.3.s3
TGGAGGAAGTTCTGCCCATATTACAGCGAATTGGCAGCAGGTTCCGCTGCCCAAGATCAC
CAAACTGAGCAAATATGAGTCAGTGTTTGAATGTGGTGGAGGTGCAGGATATAAAGACTG
AACACTGCAAGGGAAAGGCAGAGTGAGAGAGAG--AAGCAGCTCCTTTACTCTTAGCAAG
CAGCCAGCTGATCACACAAGAGGCAGAATGAAATCCTTACTCCTCACCATTGCTGCAGTG
CAGATCCTCCATTGCTCAGGAATGCCGAGCCCTAAGGATGCTCTGAGAGCGTCAGTTCTA
AAACTGAACAAAATCACCGAGATCACCAATCTGTGTGGGATAACCAGGAGAAGAGTGAAG
GATATTAATCGCACAGGAAAACAGTTGTACAACGTGGATTTAACATTCTCTGTGAAAGAA
ACCGTCTGCTCCAAGAATTCTGGATTGGAATTTGATGATCCCGGCTGTCACTTCCGTTCC
AAAAATTCCGCAGAAAAAGGTTTGTGCAAAAGCCGTGTCGAATATTTTGCTGATGAGGTT
ATTGAGGTTGATGTGGAGTGTCGAGGTTTGAAGACAA
