# Supplementary material for: Transcriptomic signature of differentiating catshark cartilage unravels the co-evolution of the Spp2 gene family with skeletal mineralisation in cartilaginous fish
Source: BMC Biol. 2026 Apr 11;24:121. doi: 10.1186/s12915-026-02593-9 (PMC13188829; doi:10.1186/s12915-026-02593-9)
Supplement: Supplementary file 11 — Additional file 11. Table S13. Transcriptomic data (TPM values) to characterise the expression profiles of spp2 gene family in different embryo stages and adult tissues in the small-spotted catshark. Samples with Z-score > 1 are in bold (from [27]). [file 12915_2026_2593_MOESM11_ESM.xlsx]

## Sheet: Table S13
Manuscript Debiais-Thibaud et al. Transcriptomic signature of differentiating catshark cartilage unravels the co-evolution of the Spp2 gene family with skeletal mineralisation in cartilaginous fish Additional file 11: Table S13 - Transcriptomic data (TPM values) to characterise the expression profiles of spp2 gene family in different embryo stages and adult tissues in the small-spotted catshark. …
ZSCORES
gene_name	gene_ID	E-St-12	E-St-22	E-St-24	E-St-26	E-St-30	E-St-31	Brain-OS	Eye	Spinal chord	AOL	Gills	Blood	Spleen	Heart	Muscle	Esophagus	Stomach	Pancreas	Liver	Spiral intestine	Rectal gland	Kidney	Uterus	Ovary	Testis	Seminal vesicle	Denticles	Dental lamina	Meckels	Chondrocranium	Vertebrae
spp2.1	XM_038788195.1	-0.31408	-0.314017	-0.313978	-0.313909	-0.311678	-0.251506	1.17445	-0.108879	-0.28617	-0.240095	5.12866	-0.31408	-0.0992478	-0.31211	-0.312465	0.111839	-0.30555	-0.313637	-0.314016	-0.313398	-0.230397	-0.039551	-0.313676	-0.313978	-0.312492	-0.308814	0.481246	0.144868	-0.206281	-0.273479	-0.303583
spp2.2	XM_038790377.1	-0.374999	-0.370578	-0.364054	-0.372707	-0.323483	-0.354866	-0.293689	-0.258265	-0.125264	0.0535885	-0.289521	-0.374584	-0.310914	-0.243947	-0.288793	0.329125	-0.362891	-0.373258	-0.373557	-0.369406	-0.251165	-0.293261	-0.369751	-0.375055	-0.368022	-0.373194	-0.253447	-0.233353	2.55337	0.974136	4.43181
spp2.3s1	XM_038790378.1	-0.299117	-0.298571	-0.297554	-0.298884	-0.28792	-0.296011	-0.2958	-0.293288	-0.288463	-0.284217	-0.299236	-0.299273	-0.299361	-0.299361	-0.29814	-0.297645	-0.29539	-0.29921	-0.299361	-0.299361	-0.297047	-0.298442	-0.29922	-0.299149	-0.299098	-0.298906	-0.29807	-0.29767	3.6926	1.04209	3.57908
spp2.3s2	XM_038790375.1	-0.298492	-0.296872	-0.294867	-0.298996	-0.29281	-0.294736	-0.281357	-0.296801	-0.297291	-0.298615	-0.296231	-0.299288	-0.294289	-0.298857	-0.299168	-0.287971	-0.299223	-0.299251	-0.299288	-0.298866	-0.299094	-0.294887	-0.299288	-0.299288	-0.299101	-0.299288	-0.299115	-0.297287	3.8687	1.05889	3.38301
spp2.3s3	XM_038788208.1	-0.282152	-0.280613	-0.276957	-0.279214	-0.28189	-0.280281	-0.277882	-0.281638	-0.277961	-0.281537	-0.28214	-0.282284	-0.282615	-0.282615	-0.282615	-0.28204	-0.281709	-0.282615	-0.282615	-0.279434	-0.282277	-0.276067	-0.28208	-0.281406	-0.281645	-0.281405	-0.2822	-0.281367	3.23641	0.502266	4.13058
spp2.3s4	XM_038788227.1	-0.275282	-0.283057	-0.278501	-0.284331	-0.283511	-0.284331	-0.278979	-0.284331	-0.276826	-0.283183	-0.284331	-0.283493	-0.283655	-0.284331	-0.284331	-0.284331	-0.284331	-0.284331	-0.284331	-0.284331	-0.278207	-0.271366	-0.263449	-0.284331	-0.284331	-0.283451	-0.283036	-0.28412	2.97402	0.603172	4.30923
spp2.3s5	XM_038788196.1	-0.295594	-0.296147	-0.292215	-0.296795	-0.295856	-0.293222	-0.286519	-0.293234	-0.283082	-0.295348	-0.295872	-0.296795	-0.295247	-0.296795	-0.296735	-0.287974	-0.287997	-0.296795	-0.296795	-0.296383	-0.294677	-0.287043	-0.295063	-0.296795	-0.294124	-0.296459	-0.29623	-0.295118	3.31593	0.956466	3.95851
spp2.3s6	XM_038788193.1	-0.312399	-0.315484	-0.312246	-0.31529	-0.31272	-0.313694	0.0143847	-0.306786	-0.303931	-0.304321	-0.216948	-0.315089	-0.309439	-0.292698	-0.315553	-0.311321	-0.315579	-0.315659	-0.315723	-0.315521	-0.314322	-0.299865	-0.315468	-0.315723	-0.315499	-0.313078	-0.315181	-0.309078	4.28376	1.30501	2.71547
spp2.3s7	XM_038788185.1	-0.303078	-0.303277	-0.303058	-0.303511	-0.302699	-0.302956	-0.283342	-0.301728	-0.301555	-0.302674	-0.290916	-0.303511	-0.303436	-0.30145	-0.303511	-0.294412	-0.303032	-0.303466	-0.303258	-0.303511	-0.303321	-0.301881	-0.303311	-0.303435	-0.30322	-0.303446	-0.303073	-0.301621	3.62057	1.24346	3.57766
spp2.L1	XM_038790379.1	-0.237355	-0.275469	-0.266806	-0.276791	-0.289557	-0.265662	-0.23223	-0.263362	-0.106137	-0.108188	-0.282871	-0.287239	-0.222272	-0.278258	-0.274479	-0.289557	-0.281058	-0.283564	-0.289557	-0.289557	-0.270514	-0.289557	-0.229327	-0.283885	-0.142541	-0.255488	4.82193	2.20774	0.0669826	-0.273945	-0.251428
spp2.L2	XM_038790278.1	-0.268309	-0.316259	-0.247921	-0.325572	-0.271339	-0.30627	-0.27218	-0.28101	-0.262871	-0.211067	-0.295293	-0.272576	-0.265521	-0.259563	-0.306021	-0.269743	-0.375491	-0.381266	-0.264261	0.135542	-0.196571	-0.236629	-0.293614	-0.364977	-0.201107	-0.32822	4.12839	3.27785	0.046878	-0.233632	-0.281376
spp2.L3	XM_038808273.1	-0.235798	-0.236344	-0.232082	-0.236794	-0.23436	-0.2315	-0.233742	-0.232836	-0.235138	-0.115493	-0.234418	-0.23519	-0.233838	-0.234934	-0.219228	-0.23183	-0.237113	-0.237428	-0.237274	-0.236871	-0.232053	-0.232852	-0.234373	-0.237748	-0.233805	-0.233869	5.24326	0.992616	0.187948	-0.223499	-0.233411
TPMs
gene_name	gene_ID	E-St-12	E-St-22	E-St-24	E-St-26	E-St-30	E-St-31	Brain-OS	Eye	Spinal chord	AOL	Gills	Blood	Spleen	Heart	Muscle	Esophagus	Stomach	Pancreas	Liver	Spiral intestine	Rectal gland	Kidney	Uterus	Ovary	Testis	Seminal vesicle	Denticles	Dental lamina	Meckels	Chondrocranium	Vertebrae
spp2.1	XM_038788195.1	0	0.0711154	0.114844	0.193315	2.71212	70.6522	1680.69	231.691	31.5133	83.5353	6145.36	0	242.565	2.22433	1.82289	480.902	9.63082	0.500059	0.0720023	0.769325	94.4856	309.968	0.456054	0.11452	1.79261	5.94552	897.996	518.195	121.715	45.8418	11.8521
spp2.2	XM_038790377.1	0.050727	0.574987	1.3486	0.322525	6.15946	2.43808	9.6925	13.893	29.6642	50.8723	10.1866	0.0999696	7.64998	15.5908	10.273	83.5452	1.4865	0.25717	0.221775	0.713993	14.7349	9.74317	0.673083	0.0440917	0.878126	0.264855	14.4643	16.847	347.294	160.03	570.038
spp2.3s1	XM_038790378.1	0.0677723	0.219484	0.502128	0.132584	3.17864	0.930662	0.989316	1.68721	3.02767	4.20726	0.0347182	0.0244021	0	0	0.339169	0.47676	1.10333	0.041857	0	0	0.642813	0.255236	0.0390979	0.0589073	0.073065	0.126375	0.358739	0.469914	1109.06	372.684	1077.52
spp2.3s2	XM_038790375.1	0.513798	1.55996	2.85507	0.188466	4.18369	2.93982	11.5798	1.60616	1.28952	0.434575	1.97405	0	3.22851	0.278018	0.077395	7.3086	0.041823	0.0235959	0	0.272431	0.124957	2.84204	0	0	0.120804	0	0.111789	1.29189	2691.79	877.148	2378.12
spp2.3s3	XM_038788208.1	0.0604042	0.260829	0.737121	0.443138	0.0944356	0.304144	0.616635	0.12728	0.606406	0.140511	0.0618874	0.0432085	0	0	0	0.0749872	0.118005	0	0	0.414402	0.0440894	0.853078	0.0696944	0.157509	0.126395	0.157691	0.0540479	0.16268	458.468	102.256	574.962
spp2.3s4	XM_038788227.1	0.722049	0.101669	0.465191	0	0.0654404	0	0.427058	0	0.59881	0.0916263	0	0.0669174	0.0539526	0	0	0	0	0	0	0	0.488637	1.03452	1.6662	0	0	0.0702475	0.103388	0.0168711	259.978	70.8125	366.513
spp2.3s5	XM_038788196.1	0.240876	0.130015	0.918575	0	0.188292	0.71668	2.06109	0.714299	2.75068	0.290298	0.185093	0	0.310476	0	0.0120946	1.76925	1.76465	0	0	0.0826262	0.424734	1.95606	0.347403	0	0.535803	0.0673744	0.113196	0.336315	724.663	251.387	853.558
spp2.3s6	XM_038788193.1	0.374327	0.0269395	0.39154	0.0488202	0.338127	0.228459	37.1699	1.00634	1.3278	1.28395	11.122	0.0714039	0.707648	2.59263	0.0192219	0.495678	0.0162507	0.00721894	0	0.0228272	0.157842	1.78568	0.0287933	0	0.0253143	0.297817	0.0610295	0.748237	517.897	182.493	341.309
spp2.3s7	XM_038788185.1	0.298652	0.1612	0.312385	0	0.560292	0.382773	13.9163	1.23011	1.34919	0.57719	8.68997	0	0.0513261	1.42209	0	6.27809	0.330618	0.0305839	0.174091	0	0.130748	1.12475	0.137834	0.0519173	0.200723	0.0445518	0.301848	1.30378	2707.59	1067.4	2677.98
spp2.L1	XM_038790379.1	0.39996	0.107941	0.174313	0.0978063	0	0.183078	0.439228	0.200704	1.40534	1.38962	0.0512226	0.0177613	0.515527	0.0865678	0.115527	0	0.0651132	0.0459198	0	0	0.145907	0	0.461474	0.0434554	1.12642	0.261033	39.1636	19.134	2.73176	0.119619	0.292138
spp2.L2	XM_038790278.1	2.23275	1.40979	2.58267	1.24996	2.18075	1.58124	2.16631	2.01476	2.32608	3.21518	1.76964	2.15952	2.2806	2.38286	1.58551	2.20814	0.39321	0.294087	2.30222	9.16395	3.46398	2.77647	1.79845	0.573665	3.38613	1.20451	77.6923	63.0948	7.64224	2.82791	2.00849
spp2.L3	XM_038808273.1	0.121682	0.0875719	0.353548	0.0595123	0.211374	0.389891	0.249966	0.306506	0.162878	7.62869	0.207783	0.159577	0.243976	0.17558	1.15561	0.369255	0.0396195	0.0199763	0.0295547	0.0546918	0.355332	0.30551	0.210595	0	0.246038	0.242028	342.013	76.7744	26.5633	0.889114	0.27061
