# Supplementary material for: Transcriptomic signature of differentiating catshark cartilage unravels the co-evolution of the Spp2 gene family with skeletal mineralisation in cartilaginous fish
Source: BMC Biol. 2026 Apr 11;24:121. doi: 10.1186/s12915-026-02593-9 (PMC13188829; doi:10.1186/s12915-026-02593-9)
Supplement: Supplementary file 12 — Additional file 12. Tables S14-S17. All sequences used in this study detailed with IDs, origin and coordinates in their reference genome. Table S14 – Spp2 sequences, the spp2 colour code comes from the phylogeny study (see figure 6). Table S15 – Otos sequences; Table S16 – Clec3 sequences; Table S17 – Tgfb sequences. [file 12915_2026_2593_MOESM12_ESM.xlsx]

## Sheet: Table S14
Manuscript Debiais-Thibaud et al. Transcriptomic signature of differentiating catshark cartilage unravels the co-evolution of the Spp2 gene family with skeletal mineralisation in cartilaginous fish. Additional file 12: Table S14 - All spp2 sequences used in this study detailed with IDs,origin and coordinates in their reference genome. The color code comes from the phylogeny study (see figure 6)
species	Gene ID on chromosome	gene sequence	protein sequence	synteny identification
Selacians
Carcharodon carcharias Great white shark Chr12	LOC121285186	XM_041201448.1	XP_041057382.1	Cca5186
Carcharodon carcharias	LOC121285175	XM_041201425.1	XP_041057359.1	Cca5175
Carcharodon carcharias	LOC121284742	XM_041200294.1	XP_041056228.1	Cca4742
Carcharodon carcharias	LOC121284597	XM_041200089.1	XP_041056023.1	Cca4597
Carcharodon carcharias	LOC121285259	XM_041201646.1	XP_041057580.1	Cca5259
Carcharodon carcharias	LOC121284745	XM_041200296.1	XP_041056230.1	Cca4745
Carcharodon carcharias	LOC121284746	XM_041200298.1	XP_041056232.1	Cca4746
Chiloscyllium plagiosum Whitespotted bamboo shark Chr7	LOC122551989	XM_043694551.1	XP_043550486.1
Chiloscyllium plagiosum	LOC122551988	XM_043694550.1	XP_043550485.1
Chiloscyllium plagiosum	LOC122551986	XM_043694549.1	XP_043550484.1
Chiloscyllium plagiosum	LOC122551349	XM_043693093.1	XP_043549028.1
Chiloscyllium plagiosum	LOC122551347	XM_043693092.1	XP_043549027.1
Chiloscyllium plagiosum	LOC122551985	XM_043694548.1	XP_043550483.1
Chiloscyllium plagiosum	LOC122551984	XM_043694547.1	XP_043550482.1
Chiloscyllium plagiosum	LOC122551982	XM_043694544.1	XP_043550479.1
Chiloscyllium plagiosum	LOC122551341	XM_043693075.1	XP_043549010.1
Chiloscyllium plagiosum	LOC122551901	XM_043694469.1	XP_043550404.1
Chiloscyllium plagiosum	LOC122551411	XM_043693257.1	XP_043549192.1
Chiloscyllium punctatum Bamboo shark	Chipu0012404		GCC33933.1
Chiloscyllium punctatum	Chipu0012408		GCC33937.1
Chiloscyllium punctatum	Chipu0012409		GCC33938.1
Chiloscyllium punctatum	Chipu0012410		GCC33939.1
Chiloscyllium punctatum	Chipu0012411		GCC33940.1
Chiloscyllium punctatum	Chipu0012412		GCC33941.1
Chiloscyllium punctatum	Chipu0012413		GCC33942.1
Chiloscyllium punctatum	Chipu0017431		GCC17052.1
Hemiscyllium ocellatum Epaulette shark chr7	LOC132817549	XM_060828051.1	XP_060684034.1
Hemiscyllium ocellatum	LOC132817550	XM_060828053.1	XP_060684036.1
Hemiscyllium ocellatum	LOC132817551	XM_060828054.1	XP_060684037.1
Hemiscyllium ocellatum	LOC132817213	XM_060827509.1	XP_060683492.1
Hemiscyllium ocellatum	LOC132817214	XM_060827510.1	XP_060683493.1
Hemiscyllium ocellatum	LOC132817552	XM_060828055.1	XP_060684038.1
Hemiscyllium ocellatum	LOC132817553	XM_060828056.1	XP_060684039.1
Hemiscyllium ocellatum	LOC132817554	XM_060828058.1	XP_060684041.1
Hemiscyllium ocellatum	LOC132817555	XM_060828059.1	XP_060684042.1
Hemiscyllium ocellatum	LOC132817576	XM_060828085.1	XP_060684068.1
Heptranchias perlo Sharp nose sevengill shark chr7	LOC137323359	XM_067986846.1	XP_067842947.1	Hpe3359
Heptranchias perlo	LOC137323361	XM_067986847.1	XP_067842948.1	Hpe3361
Heptranchias perlo	LOC137323362	XM_067986849.1	XP_067842950.1	Hpe3362
Heptranchias perlo	LOC137323363	XM_067986850.1	XP_067842951.1	Hpe3363
Heptranchias perlo	LOC137323364	XM_067986851.1	XP_067842952.1	Hpe3364
Heptranchias perlo	LOC137323365	XM_067986852.1	XP_067842953.1	Hpe3365
Heptranchias perlo	LOC137323366	XM_067986853.1	XP_067842955.1	Hpe3366
Heptranchias perlo	LOC137323367	XM_067986854.1	XP_067842954.2	Hpe3367
Heptranchias perlo	LOC137324046	XM_067988216.1	XP_067844317.1	Hpe4046
Heptranchias perlo	LOC137323368	XM_067986855.1	XP_067842956.1	Hpe3368
Heptranchias perlo	LOC137324048	XM_067988218.1	XP_067844319.1	Hpe4048
Heptranchias perlo	LOC137323369	XM_067986857.1	XP_067842958.1	Hpe3369
Heptranchias perlo	LOC137323370	XM_067986858.1	XP_067842959.1	Hpe3370
Heptranchias perlo	LOC137323371	XM_067986859.1	XP_067842960.1	Hpe3371
Heptranchias perlo	LOC137323372	XM_067986860.1	XP_067842961.1	Hpe3372
Heptranchias perlo	LOC137324049	XM_067988219.1	XP_067844320.1	Hpe4049
Heptranchias perlo	LOC137323373	XM_067986861.1	XP_067842962.1	Hpe3373
Heptranchias perlo	LOC137324050	XM_067988220.1	XP_067844321.1	Hpe4050
Heterodontus francisci Horn shark chr7	LOC137371761	XM_068034612.1	XP_067890713.1	Hfr1761
Heterodontus francisci	LOC137371762	XM_068034615.1	XP_067890716.1	Hfr1762
Heterodontus francisci	LOC137371763	XM_068034616.1	XP_067890717.1	Hfr1763
Heterodontus francisci	LOC137371764	XM_068034618.1	XP_067890719.1	Hfr1764
Heterodontus francisci	LOC137372229	XM_068035880.1	XP_067891981.1	Hfr2229
Heterodontus francisci	LOC137372230	XM_068035881.1	XP_067891982.1	Hfr2230
Heterodontus francisci	LOC137372409	XM_068036297.1	XP_067892398.1	Hfr2409
Heterodontus francisci	LOC137372410	XM_068036298.1	XP_067892399.1	Hfr2410
Heterodontus francisci	LOC137371765	XM_068034619.1	XP_067890720.1	Hfr1765
Heterodontus francisci	LOC137371766	XM_068034620.1	XP_067890721.1	Hfr1766
Heterodontus francisci	LOC137372411	XM_068036299.1	XP_067892400.1	Hfr2411
Heterodontus francisci	LOC137371768	XM_068034621.1	XP_067890722.1	Hfr1768
Heterodontus francisci	LOC137371794	XM_068034673.1	XP_067890774.1	Hfr1794
Heterodontus francisci chr14	LOC137377120	XM_068046447.1	XP_067902548.1
Heterodontus zebra Zebra bullhead shark	Hetzeb0000745875		GGGL01745819.1
Heterodontus zebra	Hetzeb0000036166		GGGL01036166.1
Heterodontus zebra	Hetzeb0000473378		GGGL01473322.1
Heterodontus zebra	Hetzeb0000054968		GGGL01054960.1
Heterodontus zebra	Hetzeb0000560357		GGGL01560301.1
Heterodontus zebra	Hetzeb0000004984		GGGL01004985.1
Rhincodon typus whale shark chr7	LOC125483575	XM_048599509.1	XP_048455466.1
Rhincodon typus	LOC109913251	XM_020512741.2	XP_020368330.1
Rhincodon typus	LOC125483577	XM_048599518.1	XP_048455475.1
Rhincodon typus	LOC125483580	XM_048599526.1	XP_048455483.1
Rhincodon typus	LOC109913161	XM_048599069.1	XP_048455026.1
Rhincodon typus	LOC109918652	XM_020518583.2	XP_020374172.2
Rhincodon typus	LOC109918651	XM_043694545.1	XP_048455517.1
Rhincodon typus	LOC125483477	XM_048598703.1	XP_048454660.1
Rhincodon typus	LOC109918649	XM_020518581.2	XP_020374170.2
Rhincodon typus	LOC125483561	XM_048599424.1	XP_048455381.1
Rhincodon typus NW_025971632.1	LOC125482111	XM_048594108.1	XP_048450065.1
Scyliorhinus canicula catshark chr2	LOC119960471	XM_038788185.1	XP_038644113.1	Spp2.3s7
Scyliorhinus canicula	LOC119960494	XM_038788193.1	XP_038644121.1	Spp2.3s6
Scyliorhinus canicula	LOC119962418	XM_038790375.1	XP_038646303.1	Spp2.3s2
Scyliorhinus canicula	LOC119962419	XM_038790377.1	XP_038646305.1	Spp2.2
Scyliorhinus canicula	LOC119960510	XM_038788195.1	XP_038644123.1	Spp2.1
Scyliorhinus canicula	LOC119962420	XM_038790378.1	XP_038646306.1	Spp2.3s1
Scyliorhinus canicula	LOC119960526	XM_038788198.1	XP_038644126.1	Spp2.3s5
Scyliorhinus canicula	LOC119960563	XM_038788227.1	XP_038644155.1	Spp2.3s4
Scyliorhinus canicula	LOC119960554	XM_038788208.1	XP_038644136.1	Spp2.3s3
Scyliorhinus canicula	LOC119962422	XM_038790379.1	XP_038646307.1	Spp2L1
Scyliorhinus canicula	LOC119962290	XM_038790278.1	XP_038646206.1	Spp2L2
Scyliorhinus canicula chr9	LOC119971934	XM_038808273.1	XP_038664201.1	Spp2L3
Scyliorhinus torazame	Scyto0014674		GCB63751.1
Scyliorhinus torazame	ScyTo0014675		GCB63752.1
Scyliorhinus torazame	Scyto0014031		GCB59810.1
Scyliorhinus torazame	Scyto0015385		GCB75892.1
Scyliorhinus torazame	Scyto0015785		GCB78204.1
Scyliorhinus torazame	Scyto0011725		GCB64256.1
Scyliorhinus torazame	ScyTo0011726		GCB64257.1
Stegostoma tigrinum / Stegostoma fasciatum zebra shark chr7	LOC125453853	XM_059647645.1	XP_059503628.1	Sti3853
Stegostoma tigrinum / Stegostoma fasciatum	LOC125454501	XM_048535360.1	XP_048391317.1	Sti4501
Stegostoma tigrinum / Stegostoma fasciatum	LOC125454513	XM_048535394.1	XP_048391351.1	Sti4513
Stegostoma tigrinum / Stegostoma fasciatum	LOC125453961	XM_048534144.2	XP_048390101.2	Sti3961
Stegostoma tigrinum / Stegostoma fasciatum	LOC125454237	XM_048534798.2	XP_048390755.1	Sti4237
Stegostoma tigrinum / Stegostoma fasciatum	LOC125454155	XM_048534626.2	XP_048390583.1	Sti4155
Stegostoma tigrinum / Stegostoma fasciatum	LOC125454493	XM_048535340.2	XP_048391297.2	Sti4493
Stegostoma tigrinum / Stegostoma fasciatum	LOC125454522	XM_048535417.2	XP_048391374.1	Sti4522
Stegostoma tigrinum / Stegostoma fasciatum	LOC125454499	XM_048535357.2	XP_048391314.1	Sti4499
Stegostoma tigrinum / Stegostoma fasciatum	LOC125453962	XM_059647646.1	XP_059503629.1	Sti3962
Stegostoma tigrinum / Stegostoma fasciatum	LOC125454429	XM_048535166.1	XP_048391123.1	Sti4429
Stegostoma tigrinum / Stegostoma fasciatum	LOC125453799	XM_048533752.2	XP_048389709.2	Sti3799
Batoids
Amblyraja radiata Thorny skate chr7	LOC116974995	XM_033023641.1	XP_032879532.1	Ara4995
Amblyraja radiata	LOC116974997	XM_033023647.1	XP_032879538.1	Ara4997
Amblyraja radiata	LOC116975445	XM_033024576.1	XP_032880467.1	Ara5445
Amblyraja radiata	LOC116975434	XM_033024553.1	XP_032880444.1	Ara5434
Amblyraja radiata	LOC116975433	XM_033024548.1	XP_032880439.1	Ara5433
Amblyraja radiata	LOC116975438	XM_033024560.1	XP_032880451.1	Ara5438
Amblyraja radiata	LOC116975439	XM_033024562.1	XP_032880453.1	Ara5439
Amblyraja radiata	LOC116975436	XM_033024558.1	XP_032880449.1	Ara5436
Amblyraja radiata	LOC116974891	XM_033023502.1	XP_032879393.1	Ara4891
Amblyraja radiata	LOC116975444	XM_033024572.1	XP_032880463.1	Ara5444
Amblyraja radiata	LOC116975441	XM_033024565.1	XP_032880456.1	Ara5441
Amblyraja radiata	LOC116975442	XM_033024568.1	XP_032880459.1	Ara5442
Amblyraja radiata	LOC116975435	XM_033024556.1	XP_032880447.1	Ara5435
Amblyraja radiata	LOC116975448	XM_033024582.1	XP_032880473.1	Ara5448
Amblyraja radiata	LOC116975440	XM_033024563.1	XP_032880454.1	Ara5440
Amblyraja radiata	LOC116975443	XM_033024571.1	XP_032880462.1	Ara5443
Amblyraja radiata	LOC116975432	XM_033024547.1	XP_032880438.1	Ara5432
Amblyraja radiata	LOC116975447	XM_033024578.1	XP_032880469.1	Ara5447
Hemitrygon akajei Red stingray/whip stingray/Dasyatis akajei	hemak000043.g8838_ctg_hemak000043.g8838_NA
Hemitrygon akajei	hemak000043.g8844_ctg_hemak000043.g8848_NA
Hemitrygon akajei	hemak000043.g8845_ctg_hemak000043.g8845_NA
Hemitrygon akajei	hemak000043.g8846_ctg_hemak000043.g8846_NA
Hemitrygon akajei	hemak000043.g8847_ctg_hemak000043.g8844_NA
Hemitrygon akajei	hemak000043.g8848_ctg_hemak000043.g8848_NA
Hemitrygon akajei	hemak000043.g8849_ctg_hemak000043.g8849_NA
Hemitrygon akajei	hemak000043.g8850_ctg_hemak000043.g8850_NA
Hemitrygon akajei	hemak000043.g8851_ctg_hemak000043.g8851_NA
Hemitrygon akajei	hemak000043.g8852_ctg_hemak000043.g8852_NA
Hemitrygon akajei	hemak000043.g8853_ctg_hemak000043.g8853_NA
Hemitrygon akajei	hemak000043.g8854_ctg_hemak000043.g8854_NA
Hemitrygon akajei	hemak000043.g8855_ctg_hemak000043.g8855_NA
Hemitrygon akajei	hemak000043.g8856_ctg_hemak000043.g8856_NA
Hemitrygon akajei	hemak000043.g8857_ctg_hemak000043.g8857_NA
Hemitrygon akajei	hemak000043.g8858_ctg_hemak000043.g8858_NA
Hemitrygon akajei	hemak000043.g8859_ctg_hemak000043.g8859_NA
Hypanus sabinus Atlantic stingray chr4	LOC132392254	XR_009511468.1	virtual sequence
Hypanus sabinus	LOC132392256	XM_059966090.1	XP_059822073.1
Hypanus sabinus	LOC132392259	XM_059966091.1	XP_059822074.1
Hypanus sabinus	LOC132392763	XM_059967084.1	XP_059823067.1
Hypanus sabinus	LOC132392764	XM_059967085.1	XP_059823068.1
Hypanus sabinus	LOC132392765	XM_059967087.1	XP_059823070.1
Hypanus sabinus	LOC132392260	XM_059966092.1	XP_059822075.1
Hypanus sabinus	LOC132392767	XM_059967090.1	XP_059823073.1
Hypanus sabinus	LOC132392261	XM_059966093.1	XP_059822076.1
Hypanus sabinus	LOC132392263	XM_059966094.1	XP_059822077.1
Hypanus sabinus	LOC132392264	XM_059966095.1	XP_059822078.1
Hypanus sabinus	LOC132392115	XM_059965963.1	XP_059821946.1
Hypanus sabinus	LOC132392116	XM_059965964.1	XP_059821947.1
Hypanus sabinus	LOC132392117	XM_059965965.1	XP_059821948.1
Hypanus sabinus	LOC132392265	XM_059966096.1	XP_059822079.1
Hypanus sabinus	LOC132392266	XM_059966097.1	XP_059822080.1
Mobula hypostoma Lesser devil ray chr6	LOC134348759	XM_063052560.1	XP_062908630.1	Mhy8759
Mobula hypostoma	LOC134348760	XM_063052562.1	XP_062908632.1	Mhy8760
Mobula hypostoma	LOC134348761	XM_063052563.1	XP_062908633.1	Mhy8761
Mobula hypostoma	LOC134347647	XM_063050020.1	XP_062906090.1	Mhy7647
Mobula hypostoma	LOC134347648	XM_063050021.1	XP_062906091.1	Mhy7648
Mobula hypostoma	LOC134348762	XM_063052564.1	XP_062908634.1	Mhy8762
Mobula hypostoma	LOC134348763	XM_063052565.1	XP_062908635.1	Mhy8763
Mobula hypostoma	LOC134347651	XM_063050022.1	XP_062906092.1	Mhy7651
Mobula hypostoma	LOC134347655	XM_063050024.1	XP_062906094.1	Mhy7655
Mobula hypostoma	LOC134347657	XM_063050025.1	XP_062906095.1	Mhy7657
Mobula hypostoma	LOC134348764	XM_063052566.1	XP_062908636.1	Mhy8764
Mobula hypostoma	LOC134347659	XM_063050028.1	XP_062906098.1	Mhy7659
Leucoraja erinacea Little skate	ctg96204_TranscriptomeContig96204_HP_ctg96204
Leucoraja erinacea	ctg13047_TranscriptomeContig13047_HP_ctg13047
Leucoraja erinacea	ctg13013_TranscriptomeContig13013_HP_ctg13013
Narcine bancroftii Lesser electric ray chr4	LOC138760056	XM_069930477.1	XP_069786578.1
Narcine bancroftii	LOC138760057	XM_069930479.1	XP_069786580.1
Narcine bancroftii	LOC138761692	XM_069934267.1	XP_069790368.1
Narcine bancroftii	LOC138761693	XM_069934270.1	XP_069790371.1
Narcine bancroftii	LOC138760058	XM_069930482.1	XP_069786583.1
Narcine bancroftii	LOC138760059	XM_069930484.1	XP_069786585.1
Narcine bancroftii	LOC138762441	XM_069936198.1	XP_069792299.1
Narcine bancroftii	LOC138760060	XM_069930485.1	XP_069786586.1
Narcine bancroftii	LOC138761695	XM_069934271.1	XP_069790372.1
Okamejei kenojei Ocellate spot skate	DN117005_c0_g2_i4_TRINITY_DN117005_c0_g2_i4_NA
Okamejei kenojei	DN128466_c0_g2_i3_TRINITY_DN128466_c0_g2_i3_NA
Okamejei kenojei	DN128466_c0_g1_i19_TRINITY_DN128466_c0_g1_i19_NA
Okamejei kenojei	DN128466_c0_g1_i16_TRINITY_DN128466_c0_g1_i16_NA
Okamejei kenojei	DN128466_c0_g1_i2_TRINITY_DN128466_c0_g1_i2_NA
Okamejei kenojei	DN128466_c0_g1_i11_TRINITY_DN128466_c0_g1_i11_NA
Okamejei kenojei	DN128466_c0_g1_i10_TRINITY_DN128466_c0_g1_i10_NA
Pristis pectinata Small tooth sawfish chr1	LOC127576176	XM_052026571.1	XP_051882531.1	Ppe6176
Pristis pectinata	LOC127568640	XM_052012622.1	XP_051868582.1	Ppe8640
Pristis pectinata	LOC127568647	XM_052012636.1	XP_051868596.1	Ppe8647
Pristis pectinata	LOC127575564	XM_052025489.1	XP_051881449.1	Ppe5564
Pristis pectinata	LOC127575670	XM_052025563.1	XP_051881523.1	Ppe5670
Pristis pectinata	LOC127572596	XM_052020032.1	XP_051875992.1	Ppe2596
Pristis pectinata	LOC127574644	XM_052023820.1	XP_051879780.1	Ppe4644
Pristis pectinata	LOC127578521	XM_052030663.1	XP_051886623.1	Ppe8521
Raja clavata Thornback ray	c111671_g1_i2_c111671_g1_i2_HP_c111671_g1_i2
Raja clavata	c117360_g3_i2_c117360_g3_i2_HP_c117360_g3_i2
Raja clavata	c117963_g1_i1_c117963_g1_i1_NA
Raja clavata	c117360_g7_i1_c117360_g7_i1_NA
Holocephales
Callorhinchus milii	LOC103187940	XM_007907680.2	XP_007905871.1	Cmi7940
bony fish
Acipenser ruthenus			RXM32113.1
Acipenser ruthenus	LOC117401041	XM_034001443.3	XP_033857334.1
Latimeria chalumnae	LOC102348329	XM_014490361.2	XP_014345847.1
Lepisosteus oculatus	LOC107078825	XM_015359353.1	XP_015214839.1
Astyanax mexicanus	LOC103030629	XM_007240004.4	XP_007240066.3
Astyanax mexicanus	LOC103039793	XM_022674641.2	XP_022530362.1
Danio rerio	LOC101885154	XM_005167509.5	XP_005167566.1
Danio rerio	LOC100537632	NM_001327983.1	NP_001314912.1
Gadus morhua	LOC115541600	XM_030353395.1	XP_030209255.1
Oncorhynchus mykiss	LOC100136098	NM_001124398.1	NP_001117870.1
Salmo salar	LOC100136400	NM_001123551.1	NP_001117023.1
Bufo bufo	LOC121007955	XM_040440222.1	XP_040296156.1
Rana temporaria	LOC120943897	XM_040357557.1	XP_040213491.1
Bos taurus	281500	NM_174188.3	NP_776613.2
Homo sapiens	6694	NM_006944.3	NP_008875.1
Mus musculus	75396	NM_029269.3	NP_083545.1
Pleurodeles waltl			KAJ1187816.1
Gallus gallus	396080	NM_001389344.2	NP_001376273.2
agnates
Petromyzon marinus chr55	LOC116954453	XM_032974980.1	XP_032830871.1
Petromyzon marinus	LOC116954452	XM_032974978.1	XP_032830869.1
Lethenteron reissneri chr58	LOC133357416	XM_061575341.1	XP_061431325.1
Lethenteron reissneri	LOC133357568	XM_061575556.1	XP_061431540.1

## Sheet: Table S15
Manuscript Debiais-Thibaud et al. Transcriptomic signature of differentiating catshark cartilage unravels the co-evolution of the Spp2 gene family with skeletal mineralisation in cartilaginous fish. Additional file 12: Table S15 - All Otos sequences used in this study detailed with IDs,origin and coordinates in their reference genome.
species	OTOS protein ID	name
Acipenser ruthenus	XP_058885972.1	Otos paralog
	XP_058885065.1	Otos paralog
	XP_034780575.1	Otos
Amblyraja radiata	XP_032886913.1	Otos
Callorhinchus milii	XP_042195279.1	Otos
	XP_042190014.1	Otos paralog
Danio rerio	NP_001289557.1	Otos paralog
	NP_001373671.1	Otos
Lepisosteus oculatus	XP_006637850.1	Otos
	XP_015219624.1	Otos paralog
Lethenteron reissneri	XP_061431192.1	Otos
Meleagris gallopavo	XP_031410992.1	Otos
Mus musculus	NP_694754.1	Otos
Scyliorhinus canicula	XP_038672192.1	Otos

## Sheet: Table S16
Manuscript Debiais-Thibaud et al. Transcriptomic signature of differentiating catshark cartilage unravels the co-evolution of the Spp2 gene family with skeletal mineralisation in cartilaginous fish. Additional file 12: Table S16 - All clec3 sequences used in this study detailed with IDs,origin and coordinates in their reference genome.
species	CLEC3 protein ID	name
Acipenser ruthenus	XP_033855356.1	Clec3b
	XP_033898363.1	Clec3a
	XP_058848640.1	Clec3a
Amblyraja radiata	XP_032891745.1	Clec3a
Callorhinchus milii	XP_007887394.1	Clec3a
	XP_007899877.1	Clec3b
Danio rerio	XP_003200569.1	Clec3b
	XP_021322479.2	Clec3b
	XP_005170829.1	Clec3a
Lepisosteus oculatus	XP_006635602.1	Clec3b
Lethenteron reissneri	XP_061421476.1	Clec3
	XP_061421477.1	Clec3
Meleagris gallopavo	XP_003207291.1	Clec3b
	XP_003209885.1	Clec3a
Mus musculus	NP_001007224.1	Clec3a
	NP_035736.2	Clec3b
Scyliorhinus canicula	XP_038662176.1	Clec3a
	XP_038652511.1	Clec3b

## Sheet: Table S17
Manuscript Debiais-Thibaud et al. Transcriptomic signature of differentiating catshark cartilage unravels the co-evolution of the Spp2 gene family with skeletal mineralisation in cartilaginous fish. Additional file 12: Table S17 - All tgfb sequences used in this study detailed with IDs,origin and coordinates in their reference genome.
species	TGFB protein ID	name
Acipenser ruthenus	XP_033859633.1	tgfb2a
	XP_033872872.3	tgfb2a
	XP_033848790.1	tgfb1
	XP_034761713.2	tgfb3
	XP_058875963.1	tgfb2b
	XP_058847816.1	tgfb3
Amblyraja radiata	XP_032881262.1	tgfb2a
	XP_032883369.1	tgfb3
	XP_032870274.1	tgfb1
Callorhinchus milii	XP_007902706.1	tgfb2a
	AGO58464.1	tgfb3
Danio rerio	NP_919366.1	tgfb2a
	XP_692338.3	tgfb1
	XP_021336789.1	tgfb2b
	XP_073778905.1	tgfb1
	NP_919367.2	tgfb3
Lepisosteus oculatus	XP_015196176.1	tgfb1
	XP_006625748.1	tgfb2a
	XP_006632266.1	tgfb3
	XP_069036448.1	tgfb2b
Lethenteron reissneri	XP_061434586.1	tgfb2
	XP_061429601.1	tgfb1
	XP_061414873.1	tgfb2
	XP_061424466.1	tgfb1
Meleagris gallopavo	XP_010704997.1	tgfb2a
	XP_010710066.1	tgfb3
	XP_019466894.2	tgfb3
Mus musculus	NP_033393.2	tgfb2a
	NP_033394.2	tgfb3
	NP_035707.1	tgfb1
Scyliorhinus canicula	Cluster-18614.1	tgfb2b
	XP_038667822.1	tgfb2a
	XP_038641896.1	tgfb1
	XP_038646359.1	tgfb3
Carcharodon carcharias	XP_041035867.1	tgfb2b
	XP_041030388.1	tgfb2a
	XP_041071183.1	tgfb3
	XP_041035291.1	tgfb1
Heterodontus francisci	XP_067877734.1	tgfb2b
	XP_067901165.1	tgfb2a
	XP_067894547.1	tgfb3
	XP_067875173.1	tgfb1
Stegostoma tigrinum	XP_048381079.1	tgfb2b
	XP_048392329.1	tgfb2a
	XP_048394528.1	tgfb3
	XP_048378424.1	tgfb1
Hemiscyllium ocellatum	XP_060679552.1	tgfb2b
	XP_060687435.1	tgfb2a
	XP_060684593.1	tgfb3
	XP_060712245.1	tgfb1
Rhincodon typus	XP_048475589.1	tgfb2b
	XP_020366759.1	tgfb2a
	XP_048474381.1	tgfb1
	XP_048450810.1	tgfb3
	XP_048450800.1	tgfb3
Pristiophorus japonicus	XP_070745540.1	tgfb2a
	XP_070735807.1	tgfb3
	XP_070723886.1	tgfb1
	XP_070729334.1	tgfb2b
Narcine bancroftii	XP_069749999.1	tgfb2b
	XP_069787366.1	tgfb2a
	XP_069771949.1	tgfb3
	XP_069763549.1	tgfb1
Mobula hypostoma	XP_062892187.1	tgfb2b
	XP_062911819.1	tgfb2a
	XP_062902101.1	tgfb3
	XP_062916053.1	tgfb1
Mobula birostris	XP_072101869.1	tgfb2b
	XP_072121183.1	tgfb2a
	XP_072128017.1	tgfb3
	XP_072126004.1	tgfb1
Pristis pectinata	XP_051868277.1	tgfb2a
	XP_051880107.1	tgfb3
	XP_051900017.1	tgfb1
Leucoraja erinaceus	XP_055495700.1	tgfb2a
	XP_055496259.1	tgfb3
	XP_055519692.1	tgfb1
