# Supplementary material for: Transcriptomic signature of differentiating catshark cartilage unravels the co-evolution of the Spp2 gene family with skeletal mineralisation in cartilaginous fish
Source: BMC Biol. 2026 Apr 11;24:121. doi: 10.1186/s12915-026-02593-9 (PMC13188829; doi:10.1186/s12915-026-02593-9)
Supplement: Supplementary file 13 — Additional file 13. Alignment S2. Alignment of Spp2 sequences with MAAFT. [file 12915_2026_2593_MOESM13_ESM.fas]

>XP048391314-Stegostoma-tigrinum
------------------------------------------------------------
------------------------------------------------------------
------------------------------------------------------------
---------------------------------------MKAF-LLTIAAVQIL---HC-
--------------S-------GIP-----------------------------------
-----SPKDALRAS---------IIKLNQIT-ETSNL---YGITRRRVK---D-------
IYHT-------GKLSYNVDLTFSVKETICSKDSGLEFDDPSCYFHPKKTAEK----GLCK
SHVEYFAN-EVVDI-DVQCQGL--------------KMV---------------------
------------------------------------------------------------
------------------------------------------------------------
------------------------------------------------------------
------------------------------------------------------------
------------------------------------------------------------
---------------------------------------DSN----GDSLESNENSN---
----EVNTRSK-------------------------------------------------
-----------------------QIST--EES----------------LDW-KSKST---
---------------ETSLED---------------TP-N--------------------
---------------------------------------LSIDE----------------
---------------------------------------------LNIK-SSER------
--------SLDMS---------------------SN------------------------
---EY--------------------------------YDDSRSRH---------------
----------------------
>XP048391374-Stegostoma-tigrinum
------------------------------------------------------------
------------------------------------------------------------
------------------------------------------------------------
---------------------------------------MKAF-LLTIAAVQIL---HC-
--------------S-------GIP-----------------------------------
-----SPKDALRVS---------VLKLNQIT-ETSNL---CGITRRRVK---D-------
IQRT-------GKLSYNMDLTFSVKETVCSKNSGLEFDDPSCFFHPKKTAEK----GLCK
SRVEYFAD-EVIDV-AVECRGL--------------KTF---------------------
------------------------------------------------------------
------------------------------------------------------------
------------------------------------------------------------
------------------------------------------------------------
------------------------------------------------------------
---------------------------------------DSN----SDVSELTENSI---
----EVKTKSKEIPNED---SINEESKST-------------------------------
-----------------------ESSL--EES----------------PDV-KSKST---
---------------ETSLED---------------FP-N--------------------
---------------------------------------VNSQSTE---------TSFE-
----DSVNVRS------------KSTETSVEDSP----------DLNNK-STET------
--------SFDVS---------------------SN------------------------
---EQ--------------------------------NDDSRS-----------------
----------------------
>XP048391297-Stegostoma-tigrinum
------------------------------------------------------------
------------------------------------------------------------
------------------------------------------------------------
---------------------------------------MKVF-LLTIAAVQIL---HC-
--------------S-------GKP-----------------------------------
-----SPKDALRVS---------VLKLNRIT-ETSNL---CGITRRRVK---D-------
IYRT-------GKLSYNVDLTFSVKETVCSKNSGLEFDDPSCRFRTKKSAAK----GFCK
SHVEYFAD-EVVDI-DVECRGL--------------KTF---------------------
------------------------------------------------------------
------------------------------------------------------------
------------------------------------------------------------
------------------------------------------------------------
------------------------------------------------------------
---------------------------------------DSR----SGSFESSENSI---
----EVKTRKTSR-----------------------------------------------
-----------------------PGVY--KRV----------------KQI-KRLVT---
---------------AGGFKR---------------------------------------
------------------------------------------------------------
-----TLW----------------------------------------------------
------------------------------------------------------------
------------------------------------------------------------
----------------------
>XP048390583-Stegostoma-tigrinum
MQQ---------------------------------------------------------
------------------------------------------------------------
------------------------------------GN----------------------
--------------GRARERSSSFTLRGQQADHTR--SRMKAF-LLTIAAVQIL---HC-
--------------S-------GVP-----------------------------------
-----NPEDALRAA---------VMKLNEIS-EISHL---CRTISSTVT---D-------
LSPT-------GKFSYNVDLAFSVKETVCSKNSGLEFDDSSCSFRPTKIAET----ATCR
SRVKYLAD-EVLDV-DVECHGF--------------KKA---------------------
------------------------------------------------------------
------------------------------------------------------------
------------------------------------------------------------
------------------------------------------------------------
------------------------------------------------------------
---------------------------------------RGN----GDSLERQRSES---
----EIHRGNK------------E------------------------------------
-----------------------QSDI--SQG----------------GKV-HSKPT---
--------KGR----KGHRRQ---------------SS-----------------RAS--
---------------------------------------HNTRSSE----------LTN-
----SSEE----------------------------------------------------
------------------------------------------------------------
---EY---------------------------------EDSRSRH---------------
----------------------
>XP048390755-Stegostoma-tigrinum
------------------------------------------------------------
------------------------------------------------------------
------------------------------------------------------------
---------------------------------------MNSF-LLALAVLQTL--RFS-
--------------V-------GIPMT--------------DFTP---------------
-----IVQDALKES---------ILQLNRNT-VSDYL---LKATSNELL---Y-------
ITST-------GPNEIAVDLRFTARETLCPKTGGF--DSENCELSNDPFAKM----TTCQ
SRVSYSFG-AVVDV-YLQCMDS--------------RDA---------------------
------------------------------------------------------------
------------------------------------------------------------
------------------------------------------------------------
------------------------------------------------------------
------------------------------------------------------------
-----------------------------------FMDSSSE----SASFESDE------
----EMWYRRR-------------------------------------------------
-----------------------QPKF--QDEYYSSV---DWN-YQNNKQFPQSRGN---
---------------DANPRR---------------PN-KQG------------------
------------------------------------------------------------
----------------------------------------------KPL-SQGLS-----
--------SRKKPN----------------------------------------------
---RK-------------------------------QNQESKVE----------------
----------------------
>XP048390101-Stegostoma-tigrinum
------------------------------------------------------------
------------------------------------------------------------
------------------------------------------------------------
---------------------------------------MKVF-LLTIAAVQIV---HC-
--------------S-------GKP-----------------------------------
-----SPKDALRAS---------VLKLNRIT-ETSNL---CGITRRRVK---D-------
IYRT-------GKLSYNVDLTFSVKETVCSKNSGLEFDDPSCRFHPKKAAAR----GFCK
SHVEYFAD-EVVDV-DVECRGL--------------KTF---------------------
------------------------------------------------------------
------------------------------------------------------------
------------------------------------------------------------
------------------------------------------------------------
------------------------------------------------------------
---------------------------------------DSR----SGSFESSENSI---
----EVKMRRTPR-----------------------------------------------
-----------------------PRVY--KRV----------------KQI-KRLVT---
---------------AGGFKR---------------------------------------
------------------------------------------------------------
-----EYKL-----------------------------------GLSAK-NSLS------
--------VMIIN---------------------NN------------------------
---KILN-----------------------------------------------------
----------------------
>XP048391351-Stegostoma-tigrinum
------------------------------------------------------------
------------------------------------------------------------
------------------------------------------------------------
---------------------------------------MKVF-LLTIAAVQIL---HC-
--------------S-------GKP-----------------------------------
-----SPKDALRAS---------VLKLNRIT-ETSNL---CGITRRRVK---D-------
IHRT-------GKLSYNVDLTFSVKETICSKNSGLEFDDPSCHFRAKKPAEK----GLCK
SHVAYFAD-EIVDI-DVQCRGL--------------KTV---------------------
------------------------------------------------------------
------------------------------------------------------------
------------------------------------------------------------
------------------------------------------------------------
------------------------------------------------------------
---------------------------------------DSN----SDSSELNENSL---
----EVKTEAK-------------------------------------------------
-----------------------PTSV--EES----------------PNV-KSMST---
---------------ETSLED---------------LP-D--------------------
---------------------------------------MKNESTE---------TSVE-
----ESPN-------------------------------------VKSK-STET------
--------SHDMS---------------------SN------------------------
---EY--------------------------------HDDSRSRH---------------
----------------------
>XP048391317-Stegostoma-tigrinum
------------------------------------------------------------
------------------------------------------------------------
------------------------------------------------------------
---------------------------------------MKAF-LLTIAAVQIL---HC-
--------------S-------GIP-----------------------------------
-----SPKDALRAS---------VLKLNQIT-ETSNL---CRITRRSVK---D-------
IHRT-------GKLSYNVDLTFSVKETVCSKNSGLEFDDRSCRFRTKKSAEK----GFCK
SHVEYYAD-EVIEV-DVECRGL--------------KTI---------------------
------------------------------------------------------------
------------------------------------------------------------
------------------------------------------------------------
------------------------------------------------------------
------------------------------------------------------------
---------------------------------------NGK----SGSFESSENSV---
----ELKTKSK-------------------------------------------------
-----------------------EKGI--KES----------------SNV-QNKST---
---------------ETSLED---------------FP-D--------------------
---------------------------------------VESKSTE---------TSLE-
----DSLN-------------------------------------VDSK-STET------
--------SFNVA---------------------SN------------------------
---EH--------------------------------YDDSRGQH---------------
----------------------
>XP059503628-Stegostoma-tigrinum
------------------------------------------------------------
------------------------------------------------------------
------------------------------------------------------------
---------------------------------------MKAF-LLTIAAVQIL---HC-
--------------S-------GKP-----------------------------------
-----SPKDALTAS---------VLKLNQIT-ETSNL---CRITRRRVK---D-------
IHHT-------GKLSYNLDLTFSVKETICSKDSGLEFDDPSCYFHPKKTAEK----GLCK
SHVEYFAD-EVVSV-DVECKGX--------------KMI---------------------
------------------------------------------------------------
------------------------------------------------------------
------------------------------------------------------------
------------------------------------------------------------
------------------------------------------------------------
---------------------------------------DSD----SDSPESNENSN---
----EGKIKSK-------------------------------------------------
-----------------------EKSI--EKS----------------NAT-INR-----
------------------------------------------------------------
------------------------------------------------------------
------------------------------------------------------------
------------------------------------------------------------
---EY--------------------------------YQ---------------------
--------------IFCC----
>XP059503629-Stegostoma-tigrinum
------------------------------------------------------------
------------------------------------------------------------
------------------------------------------------------------
---------------------------------------MKII-FFIFAVGQIL---YY-
--------------S-----DSETPCD-------------QSDNS---------------
-----QTPEAVNAA---------ITEVNQMF-AMNNL---LRIVSCQVI---N-------
ITDK-------GEGRVDFNIVINVQETECAVDSGL--DPANCTLLPTPNAKT----AICT
SQVQVFRD-DNPIA-MTPTPTP--------------TSTP--------------------
----------TPTP--------TSTPTPTPT---------STPTP--------TPTPTS-
---------TP----------------------TSATPTPT-----STPTPTPTS--TST
PTSTPTPTQT-------STSTS------TPT--STPT-PTQTSSTPTPTPTQTSTSTPTL
TSTATPT-----PTSTST------------------------------------------
-------------------------------------------------STLTPTPTPTS
TTATT-----------------------KTTTK------SPP----PSSSESNESSSESS
DSSVECITKRYGR---------HRRYRYC-------------------------------
-----------------------RR----RHC----------------------------
------------------------------------SS----------------------
------------------------------------------------------------
----WWNWW-------------------------------------RRRWGRRR------
--SRWN-RRRYLRG-RYSHG----------------------------------------
------------------------------------------------------------
----------------------
>XP048391123-Stegostoma-tigrinum
------------------------------------------------------------
------------------------------------------------------------
------------------------------------------------------------
---------------------------------------MKIF-LLILAIVQIL---HC-
--------------S-----DLEQMCD-------------NCDIP---------------
-----VVSEALHAS---------VKKWSGDF-TTNDL---FNVTKITVD---S-------
IVPI-------GELLLQVKLTFDVQKAVCHENARS--DSVGCQLESPPDIKT----ATCT
SLVMFEAG-EIQSV-TVECSEP--------------PKV---------------------
----------------------RPKPTSST------------------------------
------------------------------------------------------------
---TSTPTSL--------------------------------------------------
------------------------------------------------------------
---------------------------------------------------LTATSSEIR
YST-----------------------------------VTST----IPSLKSSHSSE---
----ETWGGKYRY-----------------------------------------------
----------------------------SQKNY-------------------GSRGK---
---------------KSSWAR---------------GK-H--------------------
------------------------------------------------------------
----HSKWG-------------------------------------KHK-SRGRK-----
--SNWR-RGRNNSQ-RGIN---------------GSHSL---------------------
---RI-------------------------------YNNNSKG-----------------
----------------------
>XP048389709-Stegostoma-tigrinum
MNE---------------------------------------------------------
------------------------------------------------------------
------------------------------------------------------------
-----------IRQQAERRKN------WRVDFVSA--GKMKII-LFLFAAARIL---YQ-
--------------S-----DSIDPCE-------------PSTFT---------------
-----EIDIVLNAT---------VTRLNRDF-AMGNP---LTIVNCRVT---N-------
ITNF-------GERLFQLDLAFDAQEATSSSIFEI--DLA---LKPLSSTIN----LACT
SQVRIDFA-TILSI-LVACDIT--------------STTS--------------------
----------TPEP--------STTPTPLPS-----------------------TTPSP-
---------------------------------ETSTTPAS-------------------
-ETSTTPTPE-----PMTTPTPETSTTLTPEPMTTPTPETSTTLTPEPM------TTPTP
ETSTTPT---PEPMTTPTPETSTTLT----------------------------------
---------------------------------------------------PEPMTTPTP
ETSTTLTPEPLTTPTPETSTTPTSEP--MTTPTPETSTTLTP----EPMTTPTPETS---
----TTPTPEPMT---------TPTPETS-------------------------------
-----------------------TTLTPENRSYWVECCLAPL--IKGCVPAALAEGQL--
-------LVGALC--KAVSAE---------------PEYRLGQ-----------------
-------------------------------------------------------THLS-
----TFSWL---------------------------------------------------
-------SSVQPPQ----------------------------------------------
----------------------------------VISESQGASKQDLLLVVGRR------
----------------------
>XP067890719-Heterodontus-francisci
------------------------------------------------------------
------------------------------------------------------------
------------------------------------------------------------
---------------------------------------MKII-LLIFAAVRIL---HC-
--------------C-------ELTCE-------------NCGFP---------------
-----VVSEAITAS---------VIKLNEIS-TIDNC---FSVTKHKVD---A-------
ILPL-------EEHFLQVNLTIDVWETICLKDARN--ESVKCQLKPLPDAET----ATCT
SWVMLDKG-EIQSV-EIECRNT--------------NLTT--------------------
----------TIVPV-------TSEPITSTP------------------------APT--
------------------------------------------------------------
--LLTTPTTT--------------------------------------------------
------------------------------------------------------------
---------------------------------------------------------SIP
TSTST--------------------P-----------TLSSI----QSSLEKNKSSE---
---------KNCK---------HERNQHCTTKLG--------------SKG---------
-----------HGWN-------GRKQYPEQEKHIS-----------VGRNPIWRRGK---
---------------DRKVKR---------------------------------------
------------------------------------------------------------
----NPKQG-------------------------------------KRN-PVGRK-----
--PKWK-RRRGNPR--------------------GNLQI---------------------
---KL-------------------------------ATQKKLGMI---------------
----------------------
>XP067891981-Heterodontus-francisci
------------------------------------------------------------
------------------------------------------------------------
------------------------------------------------------------
---------------------------------------MKSF-LLIIAAVQIL---HC-
--------------S-------GIP-----------------------------------
-----SPKDALRVS---------VIKLNEIT-ETTNL---CGITRRRVN---N-------
IYRT-------GKLSYNVDLTFSVKETACSKNSGLEFDDPNCHFCLKKTAEK----GFCK
SHVEYFAD-EVVDI-DVECRGL--------------KTI---------------------
------------------------------------------------------------
------------------------------------------------------------
------------------------------------------------------------
------------------------------------------------------------
------------------------------------------------------------
---------------------------------------DSN----SESSESSENSI---
----EMKSKSK-------------------------------------------------
-----------------------KPSL--EES----------------LYV-ISKSA---
---------------ETSLED---------------SL-N--------------------
---------------------------------------VSVTW----------------
---------------------------------------------DFVK-STET------
--------SLEVF---------------------SN------------------------
---EH--------------------------------NDDSRARH---------------
----------------------
>XP067891982-Heterodontus-francisci
------------------------------------------------------------
------------------------------------------------------------
------------------------------------------------------------
---------------------------------------MKSF-LLIIAAVQIL---HC-
--------------S-------GIP-----------------------------------
-----SPKDALRVS---------VIKLNEIT-ETTNL---CGITRRRVN---D-------
IYRT-------GKLSYNVDLTFSVKETVCSKNSGLEFDDPNCYFRTRKTAEK----GFCK
GHVEYFAD-EVVDI-DVECRGL--------------KTI---------------------
------------------------------------------------------------
------------------------------------------------------------
------------------------------------------------------------
------------------------------------------------------------
------------------------------------------------------------
---------------------------------------GSN----SESSESSENSI---
----EVERNSE-------------------------------------------------
-----------------------ETSL--EKS----------------SNV-VSKSA---
---------------ETSLED---------------SL-N--------------------
---------------------------------------VE-------------------
-----------------------------------------------SK-STET------
--------SLEVF---------------------SN------------------------
---EH--------------------------------NDDSRARH---------------
----------------------
>XP067892398-Heterodontus-francisci
------------------------------------------------------------
------------------------------------------------------------
------------------------------------------------------------
---------------------------------------MKSF-LLTIAAVQIL---HC-
--------------S-------GIP-----------------------------------
-----SPKDALRMS---------IIKLNEIT-ETTNL---CGITRRRVN---D-------
IYRT-------GKLSYNVDLTFSVKETICSKNSGLEFDDPNCYFRPKKTAVK----GFCK
SHVEYFAD-EVSDI-YVECRGL--------------KTV---------------------
------------------------------------------------------------
------------------------------------------------------------
------------------------------------------------------------
------------------------------------------------------------
------------------------------------------------------------
---------------------------------------DSN----SDSSESSENNI---
----EVGKKSK-------------------------------------------------
-----------------------ETSF--ENS----------------PNV-SINRD---
---------------FVSDNC---------------LP-D--------------------
------------------------------------------------------------
------------------------------------------------------------
------------------------------------------------------------
-------------------------------------HDDQQ------------------
----------------------
>XP067892399-Heterodontus-francisci
------------------------------------------------------------
------------------------------------------------------------
------------------------------------------------------------
---------------------------------------MKSF-LLTIAAVQIL---HC-
--------------S-------GIP-----------------------------------
-----SPKEALRVS---------VIKLNEIT-ETTNL---CGITRRRVK---D-------
IYRT-------GKLSYNVDLTFLVKETVCSKNSGLEFDDPNCYFRTKKTAVK----GFCK
SHVEYFAD-EVVDI-DVECRGL--------------KIF---------------------
------------------------------------------------------------
------------------------------------------------------------
------------------------------------------------------------
------------------------------------------------------------
------------------------------------------------------------
---------------------------------------DSK----SGSLESSENSI---
----EMKTKRTFS-----------------------------------------------
-----------------------PKVY--KRV----------------KQI-KRLVA---
---------------SGGFKS---------------PI-I-KD-----------------
------------------------------------REWVEDSPLRREDIDSHLKSTLMD
SLVSRSYWFWSLNG-TALLQLYFVSLYCSLCGSVG-------VCGWALE-RDVR------
--------LLGIG---------------------NS------------------------
-------------------------------------GKPTSGR----------------
----------------------
>XP067890720-Heterodontus-francisci
------------------------------------------------------------
------------------------------------------------------------
------------------------------------------------------------
---------------------------------------MKSF-LLTIAAVQIL---HC-
--------------S-------GVP-----------------------------------
-----NPEDALRVA---------VIKLNEIS-EISHL---CGIISSTVT---D-------
LSPT-------GKFSYNVDLAFSVKETVCSKNSGLEFDDSSCNFRPAKIAET----ASCK
SRVKYLAD-EVLDV-DVECHGF--------------KKA---------------------
------------------------------------------------------------
------------------------------------------------------------
------------------------------------------------------------
------------------------------------------------------------
------------------------------------------------------------
---------------------------------------KGN----GDSLEKLKSHS---
----EVFKGGK------------D------------------------------------
-----------------------QSEL--SER----------------GKV-HSKPF---
--------KGG----KGHRKL---------------PE-----------------RFT--
---------------------------------------NDGGSSE----------SIN-
----SSEE-------------------------------------MRIT-SEES------
--------SLEES---------------------LK------------------------
---EH--------------------------------NDDSRARH---------------
----------------------
>XP067890721-Heterodontus-francisci
------------------------------------------------------------
------------------------------------------------------------
------------------------------------------------------------
---------------------------------------MSSL-LLALATLQAL--RFC-
--------------A-------GIPVT--------------DFMP---------------
-----IIEDALKES---------ILQLNRNT-ISDYL---FGATSNELL---Y-------
IIPT-------GPNDFSVDLRFTARETMCPKIGGF--DSENCELNTDPLAKV----ASCR
SSVSYSFG-VVVDV-YLQCMDS--------------RDR---------------------
------------------------------------------------------------
------------------------------------------------------------
------------------------------------------------------------
------------------------------------------------------------
------------------------------------------------------------
-----------------------------------IVDSSSE----SASFESSE------
----EVRYLRR-------------------------------------------------
-----------------------QPQF--QDGHYSSV---DWG-YQNNQQSTQRRMN---
---------------DFDPRR---------------PN-NQG------------------
------------------------------------------------------------
----------------------------------------------KTL-SQGLS-----
--------SRKKPR----------------------------------------------
---RK-------------------------------QNQNSMVE----------------
----------------------
>XP067892400-Heterodontus-francisci
------------------------------------------------------------
------------------------------------------------------------
------------------------------------------------------------
---------------------------------------MKSF-LLTIAAVQIL---HC-
--------------S-------GIP-----------------------------------
-----SSKDALRVS---------VIKLNDIT-EITNL---CGITRRRVN---D-------
IYRT-------GKLSYNVDLTFSVKETVCSKNSGLEFDDPSCYFRTKKTGEK----GFCK
SHVEYFAD-EVVDI-DVECRGL--------------KTV---------------------
------------------------------------------------------------
------------------------------------------------------------
------------------------------------------------------------
------------------------------------------------------------
------------------------------------------------------------
---------------------------------------DSN----SESSESSENSI---
----EVERNSE-------------------------------------------------
-----------------------ETSF--EKS----------------SNV-ISKLT---
---------------ETSLED---------------SL-N--------------------
---------------------------------------VS-------------------
-----------------------------------------------VT-WDFV------
--------SYDYQ---------------------LQ------------------------
------------------------------------------------------------
----------------------
>XP067890722-Heterodontus-francisci
------------------------------------------------------------
------------------------------------------------------------
------------------------------------------------------------
---------------------------------------MKSF-LLTIAAVQIL---HC-
--------------S-------GIP-----------------------------------
-----SPKDALRVS---------VIKLNEIT-ETTNL---CGITRRRVN---D-------
IYRT-------GKLSYNVDLTFSVKETVCSKNSGLEFDDPSCYFRPKKTAEK----GFCK
SRVEYFAD-EVVDT-DVECRGL--------------KML---------------------
------------------------------------------------------------
------------------------------------------------------------
------------------------------------------------------------
------------------------------------------------------------
------------------------------------------------------------
---------------------------------------DSN----SESSESSENSI---
----EVGKKSR-------------------------------------------------
-----------------------ETSL--ENS----------------PNI-KNKSK---
---------------ETSLEE---------------LP-N--------------------
---------------------------------------VE-------------------
-----------------------------------------------SK-STET------
--------SLDVF---------------------SN------------------------
---EH--------------------------------NDDSRARH---------------
----------------------
>XP067890774-Heterodontus-francisci
------------------------------------------------------------
------------------------------------------------------------
------------------------------------------------------------
---------------------------------------MKLI-FFVIVAVQIL---YC-
--------------S-------GLPCA-------------NCTFP---------------
-----VIDKALAAS---------VVKLNEES-TIDNR---FAVTKTELK---D-------
IISI-------GERLFLIDLVLDVQETMCPRETGL--DWAECELKPLPTAET----ATCL
SRVTVDID-VIVNV-EVQCTDK--------------KQIT--------------------
----------PI------------------------------------------------
------------------------------------------------------------
------------------------------------------------------------
---PHP------------------------------------------------------
----------------------------------------------------------IP
KSE-------------------------------------------SSSSESSDSSD---
----ENSSEDPCS---------SRGKNRG-------------------------------
-----------------------RK----GRG-------------------YNRNGR---
---------------RPNCTK---------------GK-N--------------------
---------------------------------------------R--------FYFIK-
----KKS--EW----------------------------------MKI------------
------------------------------------------------------------
------------------------------------------------------------
----------------------
>XP067902548-Heterodontus-francisci
MNS---------------------------------------------------------
------------------------------------------------------------
------------------------------------------------------------
---------------------------KSLPPIHT--GKMKTI-LFIFAAAQIL---YC-
--------------S-------GEPCA-------------NSTFP---------------
-----GMRNALTAT---------VSRLNNNS-TINNL---FAVTSCNVQ---S-------
ITDF-------GERSFSMVLVIDVQETMCRRDSGI--DPANCTLKPITEAAT----ATCS
CRVRITNR-MIENV-ELECRST--------------YMTT--------------------
----------PIVPV-------TSEPT---------------------------------
------------------------------------------------------------
---IPSPTST--------------------------------------------------
------------------------------------------------------------
------------------------------------------------------------
-STST---------PASTSMQI--------------------------------------
------------------------------------------------------------
------------------------------------------------------------
------------------------------------------------------------
------------------------------------------------------------
-------WF-------------------------------------IMM-----------
------------------------------------------------------------
------------------------------------VLFKVL------------------
----------------------
>XP067842947-Heptranchias-perlo
------------------------------------------------------------
------------------------------------------------------------
------------------------------------------------------------
---------------------------------------MKII-LFVVAAVQIL---YC-
--------------S-------GLPCG-------------NCTFP---------------
-----VIDEALVAS---------VVKLNEDC-TIKNL---FAATKSELK---E-------
IIST-------GERLFLVNLAFDVQETVCPKEAGL--DWAECALKPLPTAET----ASCT
SRVTFDID-VIVNV-EVQCTAT--------------NRIT--------------------
----------PT------------------------------------------------
------------------------------------------------------------
------------------------------------------------------------
---PGL------------------------------------------------------
----------------------------------------------------------IP
EFET------------------------------------------SSSSESNESSD---
----ESS-EDGRS---------NRGRNRH-------------------------------
-----------------------KK----GIG-------------------YNRNCR---
---------------KRNCTK---------------RK-K--------------------
---------------------------------------------R--------FNFIR-
----KLKSG---------------------------------------------------
------------------------------------------------------------
-----------------------------------------------WRY----------
----------------------
>XP067842948-Heptranchias-perlo
------------------------------------------------------------
------------------------------------------------------------
------------------------------------------------------------
---------------------------------------MKTI-IFILAAVQIL---HC-
--------------S-------GQ------------------------------------
-----FVNEFVDAS---------INKLNEET-TLSNL---VAVTGYEIK---G-------
II-L-------TNKGLEVKLTFNVQETKCVKEAGV--VLAECSLKPLPFAVT----ASCI
STVRYANC-AIQNV-DLTCKRK--------------LIMP--------------------
----------TAALA-------TTKKA---------------------------------
------------------------------------------------------------
---IQIPIDV--------------------------------------------------
------------------------------------------------------------
---------------------------------------------------QSLVSTSRT
STTKA-----------ATTQAR---------------NSNSI----ETSMEESISNE---
----R-------------------------------------------------------
------------------------------------------------------------
------------------------------------------------------------
------------------------------------------------------------
------------------------------------------------------------
------------------------------------------------------------
------------------------------------------------------------
----------------------
>XP067842950-Heptranchias-perlo
------------------------------------------------------------
------------------------------------------------------------
------------------------------------------------------------
---------------------------------------MKLM-IFIFAAVQIL---YC-
--------------S-------GQSCS-------------GITFS---------------
-----RINIVLNAT---------ITKVNEDS-TISNL---FRVTRCEVK-----------
RVSV-------GEGITQLDLDIDVQETTCLKSSGL--DPTQCALKPLPNAVT----ATCM
SRVMIEGE-AIVSV-QQQCMNT--------------NLST--------------------
----------TTVPV-------TSERTTATT------------------------AP---
------------------------------------------------------------
---ITTPSTT-------TT---------TTT--TTPE-STTT--------------TATT
TTAPTTT-----TTTT--------------------------------------------
----------------------------------------------------QRTTTTTT
TTTTTTT-----TTPAPTTKSTTMPT-STSTRS-----TQPP----SSSSESSESSS---
----ESIESLEML-----------------------------------------------
------------------------------------------------------------
------------------------------------------------------------
------------------------------------------------------------
------------------------------------------------------------
------------------------------------------------------------
------------------------------------------------------------
----------------------
>XP067842951-Heptranchias-perlo
------------------------------------------------------------
------------------------------------------------------------
------------------------------------------------------------
---------------------------------------MKLM-IFIFAAVQIL---YC-
--------------S-------GQSCS-------------GITFS---------------
-----RINIVLNAT---------ITKVNEDS-TISNL---FRVTRCEVK-----------
RVSV-------GEGITQLDLDIDVQETTCLKSSGL--DPTQCALKPLPNAVT----ATCM
SRVRIEGD-AILSV-QQQCMNT--------------NLPT--------------------
----------TTVPA-------TSERTTATT------------------------AT---
------------------------------------------------------------
---ITTPSTT-------TTTP-------TTT--MTPA-SSTTT-----------PATTTT
TTAPTTT-----TTTTTLRTTTTTTTPATT--TTTTTATTTTTTQRTTAT--TTTTTTPR
TT-----------------TTTTT--------------------------TPRTTTTTMT
TTTTTTT-----TTRASTAKSTTMP---TSTQS-----TQ-P----SLSSESSESSS---
----ESIESLEML-----------------------------------------------
------------------------------------------------------------
------------------------------------------------------------
------------------------------------------------------------
------------------------------------------------------------
------------------------------------------------------------
------------------------------------------------------------
----------------------
>XP067842952-Heptranchias-perlo
------------------------------------------------------------
------------------------------------------------------------
------------------------------------------------------------
---------------------------------------MKLM-IFIFAAVQIL---YC-
--------------S-------GQSCS-------------GITFS---------------
-----RINIVLNAT---------ITKVNEDS-TISNL---FRVTRCEVK-----------
RVSV-------GEGITQLDLDIDVQETTCLKSSGL--DPTQCALKPLPNAVT----ATCM
SQVRIEGD-AILSV-QQQCMNT--------------NFAT--------------------
----------TTVPA-------TSERT---------------------------------
------------------------------------------------------------
----------------------------------------------------------TS
TPAPTST-----PAPTSIPVPTTTPA----------------------------------
----------------------------------------------------PTTTTTTT
TTTTT-----------------------TTTAS-----TQPP----TSSSESSESSE---
----ECRRKKHGK---------KRRNKHC-------------------------------
-----------------------RK----RRRWWEP----RW----------RRRGR---
------------------------------------------------------------
------------------------------------------------------------
-------WG-------------------------------------HNRWGRGRWRR---
--YRWG-RDRNRRT----------------------------------------------
------------------------------------SHRRSEGRRNDWRE----------
----------------------
>XP067842953-Heptranchias-perlo
------------------------------------------------------------
------------------------------------------------------------
------------------------------------------------------------
---------------------------------------MKLM-IFIFAAVQIL---YC-
--------------S-------GQSCS-------------GITFS---------------
-----RINIVLNAT---------ITKVNENS-TISNL---FRVTRCEVK-----------
RVSV-------GEGITQLDLDIDVQETTCLKSSGL--DPTQCALKPLPNAVT----ATCM
SQVRIEGD-AILSV-QQQCMNT--------------NFAT--------------------
----------TTVPA-------TSERTTSTP------------------------AP---
------------------------------------------------------------
---TSTPAPT-------STP--------APT--TTPA-PTST-------------PAPTS
TPAPTST-----PAPTSIPVPTTTPA----------------------------------
----------------------------------------------------PTTTTTTT
TTTTT-----------------------TTTAS-----TQPP----TSSSESSESSE---
----ECRRKKHGK---------KRRNKHC-------------------------------
-----------------------RK----RRRWWEP----RW----------RRRGR---
------------------------------------------------------------
------------------------------------------------------------
-------WG-------------------------------------HNRWGRGRWRR---
--YRWG-RDRNRRT----------------------------------------------
------------------------------------SHRRSEGRRNDWRE----------
----------------------
>XP067842954-Heptranchias-perlo
------------------------------------------------------------
------------------------------------------------------------
------------------------------------------------------------
---------------------------------------MKII-LFILAAVQSF---YC-
--------------S-------GQTCE-------------NCGFP---------------
-----VVIEALNAS---------VIKLNEIS-TIDNL---LAVTKHKVD---A-------
ITPL-------GERLLQVDLTFDIQETVCLKDDVN--DSAKCQLKPFPDAET----ATCM
SWVTFEAG-VIKNV-ELQCMST--------------NLTT--------------------
----------PIAPV-------TSEPSTPTP------------------------AP---
------------------------------------------------------------
---ISTPTPA-----PISTPTP------API--STPT--------PAPIS----TPTPAP
ITTPTPA-----PITTPT------------------------------------------
---------------------------------------------------PAPITMTMP
TSTTT-------------------------------QTPSST----KSSSESSESSE---
----EDRRRKHCK---------YGRHQHC-------------------------------
-----------------------RK----KQH--------------------GSKGK---
---------------TRDCNR---------------SK-H--------------------
------------------------------------------------------------
----NSKRG-------------------------------------KHS-SVGRK-----
--PNWI-GERYNPG-RGIY---------------GHNS----------------------
---RAGR-----------------------------YNHKSQGKRNNWRG----------
----------------------
>XP067842955-Heptranchias-perlo
MLK---------------------------------------------------------
------------------------------------------------------------
------------------------------------------------------------
------------GKGRTRERSSSFTVRNQPADHTR--GRMKSF-LLIIAAVQIL---HC-
--------------S-------GVP-----------------------------------
-----TPEDALRES---------VIKLNEIT-EITNL---CGITRRRAK---D-------
IYRT-------GKLSYNVDLAFTVKETVCSKNSGLEFDDPSCHFRTKKTAEI----GFCK
SHVQYFAD-EVIDI-DVECRGL--------------KTV---------------------
------------------------------------------------------------
------------------------------------------------------------
------------------------------------------------------------
------------------------------------------------------------
------------------------------------------------------------
---------------------------------------DSN----SDSSESSENSI---
----EVETKSE-------------------------------------------------
-----------------------VTSL--EES----------------SNV-KSMSK---
---------------ESSFEE---------------SS-N--------------------
---------------------------------------VK-------------------
-----------------------------------------------SM-SKES------
--------ALEEF---------------------SN------------------------
---EH--------------------------------SDESRARH---------------
----------------------
>XP067844317-Heptranchias-perlo
MSKR--------------------------------------------------------
------------------------------------------------------------
----------------------------------RRAANNRA------------------
-------IGFSTRKGRARERSSSFTVRNQPADHTR--GRMKSF-LLIIAAVQIL---HC-
--------------S-------GVP-----------------------------------
-----TPEDALRES---------VMKLNEIT-EITNL---CGITRRRVK---D-------
IYRT-------GKLSYNVDLAFTVKETVCSKNSGLEFDDPSCHFRTKKTAEN----GFCR
SRVQYFAD-EVVDI-DVECRGL--------------KTV---------------------
------------------------------------------------------------
------------------------------------------------------------
------------------------------------------------------------
------------------------------------------------------------
------------------------------------------------------------
---------------------------------------DSN----SDSSESSENSI---
----EMQSKSK-------------------------------------------------
-----------------------ESSL--EKS----------------SDV-KSKSK---
---------------ESSFEE---------------T-----------------------
------------------------------------------------------------
------------------------------------------------------------
----------------------------------SN------------------------
---EH--------------------------------SDESRARH---------------
----------------------
>XP067842956-Heptranchias-perlo
------------------------------------------------------------
------------------------------------------------------------
------------------------------------------------------------
---------------------------------------MKSF-LLIIAAVQIL---HC-
--------------S-------GVP-----------------------------------
-----TLEDALRES---------VIKLNEIT-ETTNL---CGITRRRVK---D-------
IYRT-------GKLSYNVDLAFTVKETVCSKNSGLEFDDPSCRFRPKKSAEK----GFCR
SLVAYFAD-EVVHI-DVECQGL--------------KTV---------------------
------------------------------------------------------------
------------------------------------------------------------
------------------------------------------------------------
------------------------------------------------------------
------------------------------------------------------------
---------------------------------------DSN----IDSSESSENSV---
----EVKSMSK-------------------------------------------------
-----------------------ESSL--EES----------------------------
------------------------------------------------------------
------------------------------------------------------------
------------------------------------------------------------
----------------------------------SN------------------------
---EH--------------------------------SDESRARH---------------
----------------------
>XP067844319-Heptranchias-perlo
------------------------------------------------------------
------------------------------------------------------------
------------------------------------------------------------
---------------------------------------MVAF-LEK-------------
--------------S---------------------------------------------
-----DKTDQSNKR---------IISLTSILGDIMAL-----IIRSKLE---DYSHDYNL
IYRT-------GKLSYNVDLAFTVKETVCSKNSGLEFDDPSCHFRTKKTVEN----VFCR
SPVQYFAD-EVVDI-DVECRGL--------------KTI---------------------
------------------------------------------------------------
------------------------------------------------------------
------------------------------------------------------------
------------------------------------------------------------
------------------------------------------------------------
---------------------------------------DSN----SDSSESSENSI---
----ETKTKSK-------------------------------------------------
-----------------------ETSL--EES----------------SNI-KSKSK---
---------------ESSLEE---------------SS-N--------------------
------------------------------------------------------------
---------------------------------------------MKNK-SKES------
--------SLEES---------------------SN------------------------
---VK--------------------------------SQS--------------------
----------------------
>XP067842958-Heptranchias-perlo
------------------------------------------------------------
------------------------------------------------------------
------------------------------------------------------------
---------------------------------------MKSF-LLIIAAVQIL---HC-
--------------S-------GVP-----------------------------------
-----TPEDALRES---------VIKLNEIT-ETTNL---CGITRRRVK---D-------
IYRT-------GKLSYNVDLAFTVKETVCSKNSGLEFDDPSCHFRSKKSAEK----GFCK
SHVQYFAD-EVVDI-DVECRGL--------------KTV---------------------
------------------------------------------------------------
------------------------------------------------------------
------------------------------------------------------------
------------------------------------------------------------
------------------------------------------------------------
---------------------------------------DSN----SDSSESSENSI---
----EVEKKSK-------------------------------------------------
-----------------------ETSL--KQT----------------SNV-KSKSK---
---------------ESSLEE---------------S-----------------------
------------------------------------------------------------
------------------------------------------------------------
----------------------------------SN------------------------
---EH--------------------------------SDDSRARH---------------
----------------------
>XP067842959-Heptranchias-perlo
------------------------------------------------------------
------------------------------------------------------------
------------------------------------------------------------
---------------------------------------MKSF-LLTIAAVQIL---HC-
--------------S-------GVP-----------------------------------
-----TPQDALRQS---------VIKLNEIT-EITNL---CGITRRRVK---D-------
IYRT-------GKLSYNVDLAFTVKETVCSKNSGLEFDDPSCHFRTKKTAER----GFCK
SHIQYFAD-EVVDI-DVECRGL--------------KTV---------------------
------------------------------------------------------------
------------------------------------------------------------
------------------------------------------------------------
------------------------------------------------------------
------------------------------------------------------------
---------------------------------------DSN----SESLESSENSI---
----EVKTKRNLP-----------------------------------------------
-----------------------RGVI--KRE----------------KQV-KRIIT---
---------------RGIFKR---------------TQ-R--------------------
------------------------------------------------------------
------------------------------------------------------------
------------------------------------------------------------
------------------------------------------------------------
----------------------
>XP067842960-Heptranchias-perlo
------------------------------------------------------------
------------------------------------------------------------
------------------------------------------------------------
---------------------------------------MKSF-LLTIAAVQIL---HC-
--------------S-------GVP-----------------------------------
-----DPEDALRVA---------ITKLNEIS-EISHL---CAITSSTVR---D-------
LSPT-------GKFSYNVDLAFSVKETVCSKNSGLEFDDSSCNFRPAKIAET----ASCK
SRVKYLAD-EVLDV-DVECHGF--------------KKP---------------------
------------------------------------------------------------
------------------------------------------------------------
------------------------------------------------------------
------------------------------------------------------------
------------------------------------------------------------
---------------------------------------KVN----GELSEKVKSNG---
----EISKG---------------------------------------------------
------------------------------------------------GNG-HSKPS---
--------KGG----KGHSKL---------------SE-----------------KVN--
---------------------------------------NNGGSSE----------SID-
----SSEE-------------------------------------VQIT-SEES------
--------SLEES---------------------LN------------------------
---EH--------------------------------NVDSRARH---------------
----------------------
>XP067842961-Heptranchias-perlo
------------------------------------------------------------
------------------------------------------------------------
------------------------------------------------------------
---------------------------------------MNSL-LLAFAAFQAL--RCC-
--------------A-------GVPVF--------------DFAP---------------
-----IVEDALKES---------VIQLNSNT-ISNYL---LAATSNELL---H-------
ITPT-------GQSDFSVDLRFNARETLCPKNGGF--ESENCELNNDPSAKM----TSCL
SSVSYSSG-VVVDV-ALRCLDS--------------RDR---------------------
------------------------------------------------------------
------------------------------------------------------------
------------------------------------------------------------
------------------------------------------------------------
------------------------------------------------------------
-----------------------------------IVSSSSE----SASYESSE------
----EVWYRRR-------------------------------------------------
-----------------------RPQF--QNGRYSSI---DWD-YQNNKQFDQRHVN---
---------------DFAPKK---------------TD-AHD------------------
------------------------------------------------------------
----------------------------------------------KHL-SRGLS-----
--------SRKNPS----------------------------------------------
---RK-------------------------------QNPATVVE----------------
----------------------
>XP067844320-Heptranchias-perlo
------------------------------------------------------------
------------------------------------------------------------
------------------------------------------------------------
---------------------------------------MKSF-LLIIAAVQIL---HC-
--------------S-------GVP-----------------------------------
-----TPEDALRES---------VIKLNEIT-EITN----------------D-------
IYYK-------GKLSYNMDLAFTVKETVCSKNSGLEFDDPSCHFRTKKTTEK----GLCK
SRVQRFAD-EVIDI-DMECRGL--------------KTV---------------------
------------------------------------------------------------
------------------------------------------------------------
------------------------------------------------------------
------------------------------------------------------------
------------------------------------------------------------
---------------------------------------DSN----SELIKCAFTLR---
---------------------------------------------WV-------------
-----------------------VIAF--RVA----------------SRL-PVGND---
---------------EMAAIL----------------------------------RLW--
-------------------------------------------------------PHLH-
----RTGE-------------------------------------LRGT-KRGS------
------------------------------------------------------------
------------------------------------------------------------
----------------------
>XP067842962-Heptranchias-perlo
------------------------------------------------------------
------------------------------------------------------------
------------------------------------------------------------
---------------------------------------MKSF-LLIIAAVQIL---HC-
--------------S-------GVP-----------------------------------
-----TPQDALRES---------VIKLNEIT-EITNL---CGITRRRVK---D-------
IYRT-------GTLSYNVDLVFTVKETVCSKNSGLEFDDPSCRFRPKKTAEK----GFCK
SHVQYFAD-RVIDI-DVECRGL--------------KTV---------------------
------------------------------------------------------------
------------------------------------------------------------
------------------------------------------------------------
------------------------------------------------------------
------------------------------------------------------------
---------------------------------------DSN----SDSSVSTENSI---
----EVKTKRNLP-----------------------------------------------
-----------------------RGVI--KRE----------------KQV-KRITG---
---------------RGIFKR---------------TQ----------------------
------------------------------------------------------------
------------------------------------------------------------
------------------------------------------------------------
------------------------------------------------------------
----------------------
>XP067844321-Heptranchias-perlo
MLK---------------------------------------------------------
------------------------------------------------------------
------------------------------------------------------------
------------GKGR-RERSSSFTVRNQPADHTR--GRMKSF-LLIIAAVQIL---HC-
--------------S-------GVP-----------------------------------
-----TPEDALRES---------VIKLNEIT-EITNL---CGITRRRVK---D-------
IYRT-------GKLSYNVDLAFTVKETVCSKNSGLEFDDPSCRFRTKKTAEK----GFCK
SRIQYFAD-EVVDI-DVECRGL--------------KTV---------------------
------------------------------------------------------------
------------------------------------------------------------
------------------------------------------------------------
------------------------------------------------------------
------------------------------------------------------------
---------------------------------------DSN----SDSSESSENSI---
----EVEKKSK-------------------------------------------------
-----------------------EISL--EKS----------------SNM-KSKSK---
---------------ESSLED---------------SS-N--------------------
---------------------------------------VK-------------------
-----------------------------------------------SK-SKES------
--------SFEEF---------------------SN------------------------
---EH--------------------------------SDESRARH---------------
----------------------
>XP062908630-Mobula-hypostoma
------------------------------------------------------------
--------------------------------------------MV--------------
---EVQDIK-------------------------IEGG----------------------
-----------VVKAIERERSISFTLRNQPADPTR--GRMKSY-LLALVAIQIL---RC-
--------------L-------GVP-----------------------------------
-----STKEALKAS---------VVKLNEIS-EITNL---CGISRRGVT---N-------
TYRT-------GKLSYNMDLTFSVKETVCSKNSGLEFDDPSCQFRPKSIAEN----GVCR
SRVEFFAD-KVANV-DVECEGL--------------KTV---------------------
------------------------------------------------------------
------------------------------------------------------------
------------------------------------------------------------
------------------------------------------------------------
------------------------------------------------------------
---------------------------------------DSE----SIEV-TSVTXF---
----REKTKSK-------------------------------------------------
-----------------------ETSV--EET----------------SNV-KSKSK---
---------------ETSLEE---------------PS-N--------------------
------------------------------------------------------------
------------------------------------------------------------
------------------------------------------------------------
---YE--------------------------------VDISYAMK---------------
--------------VI------
>XP062908632-Mobula-hypostoma
------------------------------------------------------------
------------------------------------------------------------
------------------------------------------------------------
---------------------------------------MKSF-LLTIIAVQIL---HC-
--------------L-------GVP-----------------------------------
-----STKEALRAS---------VVKLNEIT-EITNL---CGISRSGVT---N-------
TYRT-------GKLSHSVDLTFSVKETVCSKNSGQEFDDPSCSFLPKNIAEK----GFCK
SHVEFFAD-KVADV-EVECDGL--------------TTV---------------------
------------------------------------------------------------
------------------------------------------------------------
------------------------------------------------------------
------------------------------------------------------------
------------------------------------------------------------
---------------------------------------DSE----SDSTETNDNSI---
----ESQSKSK-------------------------------------------------
-----------------------ESSL--EET----------------SNE-KDKSE---
---------------DTSLED---------------ST-N--------------------
---------------------------------------VSINGKN-----------SD-
----DLSD-------------------------------------LESK-----------
------------------------------------------------------------
------------------------------------------------------------
----------------------
>XP062908633-Mobula-hypostoma
MSQ---------------------------------------------------------
-----------------------------------------CSNVV--------------
---EGHYIK-------------------------TKGS----------------------
--------------EVKAKRSNLFTLRNQLVHPTQ--GRMKSF-LLTLAAVQIL---HC-
--------------S-------GVP-----------------------------------
-----STKEALRAS---------VIKLNEIT-KITSL---CGITRRGVT---N-------
TYRT-------GKLSYSMDLTFSVKETVCSKNSGQEFDDPNCSFHPAVSPEK----GFAK
AMWNFFAD-KAADV-EVECDGL--------------TTV---------------------
------------------------------------------------------------
------------------------------------------------------------
------------------------------------------------------------
------------------------------------------------------------
------------------------------------------------------------
---------------------------------------DSK----SDSTETSENSI---
----EEQSKSK-------------------------------------------------
-----------------------ETPL--EET----------------SHV-ESKSK---
---------------ETSAEE---------------SS-H--------------------
------------------------------------------------------------
---------------------------------------------MKSK-STEL------
--------SLEES---------------------SNKVGQIGLDQNYYSDPAPVVSKATD
NPLEELS---------------------------GNPVEISFSTLF--------------
----------------------
>XP062906090-Mobula-hypostoma
------------------------------------------------------------
------------------------------------------------------------
------------------------------------------------------------
---------------------------------------MKTC-VLTIIAVQIL---YC-
--------------S-------GVP-----------------------------------
-----STKEALRAS---------VNKLNEIS-DITNL---CGITRRGVT---N-------
TYRT-------GKLSYSMDLTFSVKETVCSKNSGQEFDDPSCSFCSKSIAEK----GFCK
SHVEFFAD-KVADV-DVECDGL--------------KIV---------------------
------------------------------------------------------------
------------------------------------------------------------
------------------------------------------------------------
------------------------------------------------------------
------------------------------------------------------------
---------------------------------------DSE----SDSKESSETRI---
----EAQTKSK-------------------------------------------------
-----------------------ETSR--EET----------------PNE-KDKSK---
---------------ETSLED---------------SA----------------------
-------------------------------D-------VDSKSKV---------TSVE-
----EPSD-------------------------------------MKSK-STEL------
--------SMEEP---------------------SN------------------------
---EQ--------------------------------NKDSRALH---------------
----------------------
>XP062906091-Mobula-hypostoma
------------------------------------------------------------
------------------------------------------------------------
------------------------------------------------------------
---------------------------------------MKTF-LLAIAAVQIL---YC-
--------------S-------GVP-----------------------------------
-----STKEALRAS---------VIKLNEIT-EITNL---CGISRRGVT---N-------
TYRT-------GKLSYSVDLTFSVKETVCSKNSGQEFDDPSCSFRHKNIAEK----GFCK
SHVEFFAD-KVADV-DVECDGL--------------TTV---------------------
------------------------------------------------------------
------------------------------------------------------------
------------------------------------------------------------
------------------------------------------------------------
------------------------------------------------------------
---------------------------------------DSE----SDSTESNENSI---
----EAQSKSK-------------------------------------------------
-----------------------EKSF--EET----------------SDV-KSSSE---
---------------ETSLEI---------------SS-NEKD-KSTESS------LE--
----------------------------DSAD-------VESKSNE---------TSVE-
----ESSD-------------------------------------MKSK-STEL------
--------SSEEP---------------------SN------------------------
---EQ--------------------------------NEDLRSHH---------------
----------------------
>XP062908634-Mobula-hypostoma
------------------------------------------------------------
------------------------------------------------------------
------------------------------------------------------------
---------------------------------------MKTF-LLAITAVQIL---YC-
--------------S-------GVP-----------------------------------
-----STKEALRAS---------VIKLNEIT-EITNL---CGITRRGVA---N-------
TYRT-------GKLSYSMVLTFSVKETVCSKNSGQEFDDPSCSFRHKNIAEK----GFCK
SHVEFFAD-KVADV-EVECDGL--------------TTA---------------------
------------------------------------------------------------
------------------------------------------------------------
------------------------------------------------------------
------------------------------------------------------------
------------------------------------------------------------
---------------------------------------DSE----SDSTETNENSI---
----EAQPKSK-------------------------------------------------
-----------------------ETSL--EGT----------------SDA-KSKSE---
---------------ETSLEL---------------FS----------------------
-------------------------------N-------ISLIWEL---------ISSV-
----SQ------------------------------------------------------
------------------------------------------------------------
------------------------------------------------------------
----------------------
>XP062908635-Mobula-hypostoma
------------------------------------------------------------
------------------------------------------------------------
------------------------------------------------------------
---------------------------------------MKTF-LLSIFAVQIL---YC-
--------------S-------GVP-----------------------------------
-----STKEALRAS---------VIKLNEIT-EITNL---CGITRRGVT---N-------
TYRT-------GKLSYNVDLTFSVKETICSKNSGQEFDDPSCFFRPKNIAEK----GFCK
SHVEFLAD-KVADV-EVECDGL--------------STV---------------------
------------------------------------------------------------
------------------------------------------------------------
------------------------------------------------------------
------------------------------------------------------------
------------------------------------------------------------
---------------------------------------DSE----SDSTETSENSI---
----EVTAFIQ-------------------------------------------------
-----------------------FRTM--EFL----------------A-----------
------------------------------------------------------------
------------------------------------------------------------
------------------------------------------------------------
------------------------------------------------------------
------------------------------------------------------------
----------------------
>XP062906092-Mobula-hypostoma
------------------------------------------------------------
------------------------------------------------------------
------------------------------------------------------------
---------------------------------------MKTF-LLAVAAVQIF---SC-
--------------S-------GVP-----------------------------------
-----STKEALRAS---------VIKLNEMT-EIPNL---CGITRRGVT---N-------
TYHT-------GKLSYSMDLTFSVKETVCSKNSGQEFDDPSCSFRHKNIAEK----GFCK
SHVEFFAD-KVADV-EVECDGL--------------TTA---------------------
------------------------------------------------------------
------------------------------------------------------------
------------------------------------------------------------
------------------------------------------------------------
------------------------------------------------------------
---------------------------------------DSE----SDSTESSENSI---
----EAQSISE-------------------------------------------------
-----------------------ETSL--EET----------------SDV---------
------------------------------------------------------------
----------------------------------------ERKSNE---------TSVE-
----ESSD-------------------------------------MKSK-STEL------
--------SSELS---------------------SN------------------------
---EQ--------------------------------NEDSRAQH---------------
----------------------
>XP062906094-Mobula-hypostoma
------------------------------------------------------------
------------------------------------------------------------
------------------------------------------------------------
---------------------------------------MKSF-LLTFAVLQAF--QYC-
--------------A-------AIPVF--------------DFLP---------------
-----VFEDALRQS---------IIQLNSNT-AGGYL---FAAISDELL---H-------
ITPS-------GQNDISVDLRFTARETLCPKNSGV--EIENCQLSRNPLAEM----VTCH
SSVGYSLG-KFVDV-FLRCKNA--------------RSR---------------------
------------------------------------------------------------
------------------------------------------------------------
------------------------------------------------------------
------------------------------------------------------------
------------------------------------------------------------
-----------------------------------FVDSSSA----SASFESSE------
----EVMHQRG-------------------------------------------------
------------------------SKF--QDEYYSSI---DW----NRQQPDEHQRN---
---------------GSAMEK---------------KI-NQR------------------
------------------------------------------------------------
----------------------------------------------QNM-NRGLS-----
--------TKKIPR----------------------------------------------
---RK-------------------------------QRPE--------------------
----------------------
>XP062906095-Mobula-hypostoma
MSQ---------------------------------------------------------
-----------------------------------------CLNVV--------------
---VVQDIK-------------------------TQGS----------------------
----------EVKADRSRERSSFFTLRNQLADSIQ--GRMKSF-LLTIIAVQIL---HC-
--------------L-------GVP-----------------------------------
-----VPEDALRAS---------VLKLNEIT-KVTNL---CGITGRRVA---N-------
TYRT-------GKLSYSVDLTFSVKETICSKNSGLEFDDPSCYFRPKNIAE-----GFCK
SHVEYFAD-KVADI-EVECEGL--------------KIV---------------------
------------------------------------------------------------
------------------------------------------------------------
------------------------------------------------------------
------------------------------------------------------------
------------------------------------------------------------
---------------------------------------ISE----SDSTESSEAII---
----EETSESR-------------------------------------------------
-----------------------ETSF--EET----------------SDV-ESKSV---
---------------EYSLEE---------------PS-NDQT-ESEDTT------LEET
TDAQSKSEETPW-ESLKVKTRSIETSLEETSD-------MRSRSEE---------TYLQ-
----ESSN-------------------------------------ERIQ-STEL------
--------SHEEY---------------------SH------------------------
---EY---------------------------------EDPWFHH---------------
----------------------
>XP062908636-Mobula-hypostoma
------------------------------------------------------------
------------------------------------------------------------
------------------------------------------------------------
---------------------------------------MKFF-LLAIAAVQIL---YC-
--------------T-------GLP-----------------------------------
-----STKEALRAS---------VIKLNEIT-EITNL---CAITGRRVT---N-------
TYRT-------SKHSYNVDLTFSVKETICSKSSGLEFDDPSCRFRPKKIGEK----GFCK
SRVEYFAD-KVADI-DVECEGL--------------KTV---------------------
------------------------------------------------------------
------------------------------------------------------------
------------------------------------------------------------
------------------------------------------------------------
------------------------------------------------------------
---------------------------------------DSE----SDSLESSKTSI---
----EHRNKSQ-------------------------------------------------
-----------------------ETSL--EEP----------------SME-KSHSK---
---------------ETSLEE---------------------------------------
------------------------------------------------------------
-----ASN-------------------------------------LSDH-TAKN------
--------KE--------------------------------------------------
------------------------------------------------------------
----------------------
>XP062906098-Mobula-hypostoma
MRL---------------------------------------------------------
------------------------------------------------------------
------------------------------------------------------------
---------------------------VHLTTLHA--NKMKSI-IFIFAAVQIF---YC-
--------------S-------AQTCG-------------ETASP---------------
-----EAELALNAT---------ITRANEEY-AISNI---FAVQSCEVV---Q-------
TIPL-------TNGFSLLDIAISVQETECAKNSTL--DLAECPLKPISDAET----ADCT
GRVLIEED-RVRSV-IINCANT--------------TATD--------------------
----------QLDTS-------TATPTTTGT----------------------ALNP---
----------------------------------SSTSANT-------------------
--SATTPTTTGTALNPSSTSAN------TSA--TTPT-TTGTALNPSST------SANTS
ATTPTTTGTALNPSSTSANTSATTPTTTGT-----------ALNPSS-------------
--------------------------------------------------TSANTSATTP
TTRQTST-----VNMTSTTRMTTTTT--TTTTR-----NRSS----SSSSESSESSE---
----RCSRRFGWR---------RY--WNC-------------------------------
-----------------------RR----RRD--------------------WRRGN---
------------------------------------------------------------
------------------------------------------------------------
----RRRWS---------------------------------------------------
--PHYNRRQLISPY-RST------------------------------------------
------------------------------------YATNTAYKAEENGE----------
----------------------
>XP032879532-Amblyraja-radiata
------------------------------------------------------------
------------------------------------------------------------
------------------------------------------------------------
--------------------------------MYR--CKMKTI-LFVFAAVHVF---YT-
--------------S-------AQSCA-------------SSNFP---------------
--------IVENAT---------IAQVNTDS-SNSNL---FAVTRCEVL---F-------
ETII-------GERLSVVVIVIDIQGTVCLNNSGT--DPSLCDLIPILDAET----ATCT
STITLDVD-RVQSV-VVRCFDT--------------NVTTPAIT----------------
----------PTTPV-------TTPSILVTTLDTTDSTLVTTPTTLDTTDSTLVTTPTTL
VTTDSTLVTTPTTLDTTDSTLVTTPTTLDTTDSTLVTTLTTLDTTDSTLVTTPTTLVTTD
STLVTTPTTL-------DTTDS------TLV--TTPT-TLDT-------------TDSTL
VTTPTTT-----VTTPTT------------------------------------------
--------------------------------------------------TTTTTTTTTP
TTTTT------------TTKKPRKRPSSSSSSS-----SSSS----SSSSESNERSR---
----RCTRKNYGR---------RRG-RFC-------------------------------
-----------------------RR----RPG----------------------------
------------------------------------HR-RW-------------------
------------------------------------------------------------
----------------------------------------------RGFSRRQKKNN---
--RQRS-LTRVIRF-APTA---------------ALKKE---------------------
------------------------------------ENQDSKIYATDF------------
----------------------
>XP032879538-Amblyraja-radiata
------------------------------------------------------------
------------------------------------------------------------
------------------------------------------------------------
--------------------------------MYR--CKMKTI-LFVFAAVHVF---YT-
--------------S-------AQSCA-------------SSNFP---------------
--------IVENAT---------IAQVNMDS-SNSNL---FAVTRCEVL---F-------
ETII-------GERLSVVVIVIDIQGTVCLNNSGT--DPSLCDLIPILDAET----ATCT
SIITLEVD-QVQSV-VVRCFDT--------------NVTTPAIT----------------
----------PTTPV-------TTPSILV-------------------------------
------------------------------------------------------------
------------------------------------T-TLDT-------------TDSTL
VTTPTTT-----VTTPTT------------------------------------------
--------------------------------------------------TTTTTTTTTP
TTTTT------------TTKKPRKRP--SSSSS-----SSSS----SSSSESNERSR---
----RCTRKNYGR-------------RFC-------------------------------
-----------------------RR----SSG----------------------------
------------------------------------HR-RR-------------------
------------------------------------------------------------
----------------------------------------------RGFSSRQKKNN---
--RQRS-LTRVIRF-APTA---------------ALKTE---------------------
------------------------------------VNQDSKMQIRH-------------
----------------------
>XP032880467-Amblyraja-radiata
------------------------------------------------------------
------------------------------------------------------------
------------------------------------------------------------
---------------------------------------MKSF-LLAIAAVQFL---HC-
--------------S-------GVP-----------------------------------
-----RTKHALRAS---------VVKLNEIT-EITNL---CGVTRRRAK---N-------
TYST-------GKMSYKVDLTFTVKETVCSKNSTLEFDDPSCHFRPKKIAEK----GFCK
SRVEYFAG-NITDI-DVECKGL--------------KAI---------------------
------------------------------------------------------------
------------------------------------------------------------
------------------------------------------------------------
------------------------------------------------------------
------------------------------------------------------------
---------------------------------------DSG----SNSVESSESSF---
----EMQKKAN-------------------------------------------------
-----------------------KTSV--EKK----------------ANA-KKEAP---
---------------KASLEK---------------PL-N--------------------
------------------------------------------------------------
---------------------------------------------IEIK-PTVL------
--------PKEQSK------------------KLSN------------------------
---EQ--------------------------------KKGSRGKH---------------
----------------------
>XP032880444-Amblyraja-radiata
------------------------------------------------------------
------------------------------------------------------------
------------------------------------------------------------
---------------------------------------MKSF-LLAIAAVQIL---HC-
--------------S-------GLP-----------------------------------
-----STKDALRSS---------VAKLNEIT-EITNL---CAITRRGAT---N-------
TYRT-------GNLSYNVDLTFSVKETVCSKNSGQEFDDPSCTFLPKNIAEK----GFCK
SRVEYFAD-KVADV-DVVCEGL--------------KTI---------------------
------------------------------------------------------------
------------------------------------------------------------
------------------------------------------------------------
------------------------------------------------------------
------------------------------------------------------------
---------------------------------------DSE----SDSTESNETSI---
----EAQSKSN-------------------------------------------------
-----------------------ETSL--EET----------------SSV-ESKSK---
---------------ETSLED---------------SS-NDKS-KSTETL------LE--
----------------------------DPDN-------VKDKSKD---------TSIE-
----ETSN-------------------------------------IKSK-STEL------
--------SLEEA---------------------SN------------------------
---EG--------------------------------MRSQEGTLTMNET----------
-----------PENMNSV----
>XP032880439-Amblyraja-radiata
------------------------------------------------------------
------------------------------------------------------------
------------------------------------------------------------
---------------------------------------MKSF-LLAIAAVQIL---HC-
--------------S-------GLP-----------------------------------
-----STKDALRAS---------VAKLNEIT-KITNL---CAITRRGVT---N-------
TYRT-------GKLSHNVYLTFSVKETVCSKNTGQEFDDPICTFRPKNIAEK----GFCK
SHVEYFAD-KVADV-DVECEGL--------------KTI---------------------
------------------------------------------------------------
------------------------------------------------------------
------------------------------------------------------------
------------------------------------------------------------
------------------------------------------------------------
---------------------------------------DSE----SDSAESNETSI---
----EAQSKSN-------------------------------------------------
-----------------------ETSL--EET----------------SSV-ESKSE---
---------------ETSLEESSNVESKSEETSLEDSS-NDKS-KSTETS------LE--
----------------------------DPDN-------VKDKSKE---------ASIE-
----ESSN-------------------------------------MKSK-STEL------
--------SQEES---------------------SN------------------------
---EG--------------------------------MRSQKEDTNHE------------
----------------------
>XP032880451-Amblyraja-radiata
------------------------------------------------------------
------------------------------------------------------------
------------------------------------------------------------
---------------------------------------MKSF-LLAIAAVQIL---HC-
--------------S-------GVP-----------------------------------
-----STKDALRAS---------VAKLNEIT-EITNL---CAITRRGET---T-------
IYRT-------GKLSYNVDLTFSVKETVCSKNSGQEFDDPSCTFRPKDIAEK----GFCK
SHVEYFAD-KLADV-DVECEGL--------------KTI---------------------
------------------------------------------------------------
------------------------------------------------------------
------------------------------------------------------------
------------------------------------------------------------
------------------------------------------------------------
---------------------------------------DSE----SDSAESNETSI---
----EAQSKSN-------------------------------------------------
-----------------------ETSL--EET----------------SSV-ESKSE---
---------------ETSLDE---------------SS-NDKS-KSTETS------LE--
----------------------------DPDD-------VQYKSEE---------TSIE-
----ESSN-------------------------------------MKSK-STEL------
--------SQEES---------------------SN------------------------
---KG--------------------------------MSPQEGDTNHE------------
----------------------
>XP032880453-Amblyraja-radiata
------------------------------------------------------------
------------------------------------------------------------
------------------------------------------------------------
---------------------------------------MKSF-LLAIAAVQIL---HC-
--------------L-------GVP-----------------------------------
-----STKDALRAS---------VAKLNEIT-EITNL---CAITRRGVT---T-------
TYRT-------GKLSYNVDLTFSVKETVCSKNSGQEFDDPSCTFLPKDIAEK----GFCK
SRVEYFAD-KVADV-DVECEGL--------------KTI---------------------
------------------------------------------------------------
------------------------------------------------------------
------------------------------------------------------------
------------------------------------------------------------
------------------------------------------------------------
---------------------------------------DSE----SDSAESNETSI---
----EAQSKSN-------------------------------------------------
-----------------------ETSL--EET----------------SSV-ESKSE---
---------------ETSLEG---------------SS-NDKT-KSTETS------LE--
----------------------------DSDD-------VQDKSEE---------TSIE-
----ESSN-------------------------------------MKSK-STEL------
--------SQEES---------------------SN------------------------
---KG--------------------------------MRSRGSH----------------
----------------------
>XP032880449-Amblyraja-radiata
------------------------------------------------------------
------------------------------------------------------------
------------------------------------------------------------
---------------------------------------MKSF-LLAIAAVQIL---HC-
--------------S-------GVP-----------------------------------
-----STKDALRAS---------VAKLNEIT-EITNL---CAITRRGVT---T-------
TYRT-------GKLSYNVDLTFSVKETVCSKNSGQEFDDSGCTFRPKDIAEK----GFCK
SRVEYFAD-KVADV-DVECEGL--------------KTI---------------------
------------------------------------------------------------
------------------------------------------------------------
------------------------------------------------------------
------------------------------------------------------------
------------------------------------------------------------
---------------------------------------DSE----SDSAESNETSI---
----EAQSKSN-------------------------------------------------
-----------------------ETSL--EET----------------SSV-ESKSE---
---------------ETSLED---------------SS-NDKS-KSTETS------LE--
----------------------------DPVN-------EQNKSEE---------TSIE-
----ESSN-------------------------------------MKSK-STEL------
--------SQEES---------------------SN------------------------
---EG--------------------------------MRSQDGNTNHE------------
----------------------
>XP032879393-Amblyraja-radiata
------------------------------------------------------------
------------------------------------------------------------
------------------------------------------------------------
---------------------------------------MKSF-LLAIAAVQIL---HC-
--------------S-------GVP-----------------------------------
-----STKDALRAS---------VAKLNEIT-EITNL---CAITRRGVT---N-------
TYRT-------GKLSYNVDLTFAVKETVCSKNSGQEFDDPSCTFLSRNIVEK----GFCK
SRVEYFAD-KVADV-DVECEGL--------------KTI---------------------
------------------------------------------------------------
------------------------------------------------------------
------------------------------------------------------------
------------------------------------------------------------
------------------------------------------------------------
---------------------------------------DSE----SDSTESNETSI---
----EAQSKSN-------------------------------------------------
-----------------------ETSL--EET----------------SSV-ESKSE---
---------------ETLLED---------------ST-NEK------------------
-----------------------------------------DKSKE---------TSIE-
----ESSN-------------------------------------MKSK-STEL------
--------SLEES---------------------SN------------------------
---EE--------------------------------LSLKRETLSMNET----------
-----------PENMNSV----
>XP032880463-Amblyraja-radiata
------------------------------------------------------------
------------------------------------------------------------
------------------------------------------------------------
---------------------------------------MKSF-LLAIAVVQIL---HC-
--------------S-------GVP-----------------------------------
-----STKDALRAS---------VAKLNEIT-EITNL---CAITRRGVT---T-------
TYRT-------GKLSYNVDLTFTVKETVCSKNSGHEFDDSSCTFRPKRIAEK----GFCK
SRVEYFAD-KIADV-DVECEGL--------------KTI---------------------
------------------------------------------------------------
------------------------------------------------------------
------------------------------------------------------------
------------------------------------------------------------
------------------------------------------------------------
---------------------------------------DSE----SDSIESSETSI---
----ETRSKSK-------------------------------------------------
-----------------------ESSM--EKS----------------AYV-ESKSE---
---------------ETSLEE---------------SS-NDKS-----------------
------------------------------------------KSTE---------TSNE-
----SLDN-------------------------------------VKSK-STEV------
--------SVEES---------------------SN------------------------
---EQ--------------------------------NEDSRGRH---------------
----------------------
>XP032880456-Amblyraja-radiata
------------------------------------------------------------
------------------------------------------------------------
------------------------------------------------------------
---------------------------------------MKSF-LLAIAVVQIL---HC-
--------------S-------GVP-----------------------------------
-----STKDALRAS---------VAKLNEIT-EITNL---CAITRRGVT---T-------
TYRT-------GKLSYNVDLTFTVKETVCSKNSGHEFDDSSCTFRPKRIAEK----GFCK
SRVEYFAD-KVADV-DVECEGL--------------RTI---------------------
------------------------------------------------------------
------------------------------------------------------------
------------------------------------------------------------
------------------------------------------------------------
------------------------------------------------------------
---------------------------------------DSE----SDSIESSETSI---
----ETRSKSK-------------------------------------------------
-----------------------ESSL--EKS----------------AHV-ESKSE---
---------------ETSLEE---------------SS-NDKS-KSTE------------
------------------------------------------KSTE---------TSNE-
----SLDN-------------------------------------VKSK-STEV------
--------SVEES---------------------SN------------------------
---EQ--------------------------------NEDSRGRH---------------
----------------------
>XP032880459-Amblyraja-radiata
------------------------------------------------------------
------------------------------------------------------------
------------------------------------------------------------
---------------------------------------MKFF-LLAIAAMQIL---HC-
--------------S-------GVP-----------------------------------
-----STKDALRAS---------VAKLNEIT-EITNL---CAITRRGVT---T-------
TYRT-------GKLSYNVDLTFTVKETVCSKNSGHEFDDSSCTFRPKRIAEK----GFCK
SRVEYFAD-KVADV-DVECEGL--------------RTI---------------------
------------------------------------------------------------
------------------------------------------------------------
------------------------------------------------------------
------------------------------------------------------------
------------------------------------------------------------
---------------------------------------DSE----SDSIESSETSI---
----ETRSKSK-------------------------------------------------
-----------------------ESSL--EKS----------------AHV-ESKSE---
---------------ETSLEE---------------SS-NDKS-KSTE------------
------------------------------------------KSTE---------TSNE-
----SLDN-------------------------------------VKSK-STEV------
--------SVEES---------------------SN------------------------
---EQ--------------------------------NEDSRGRH---------------
----------------------
>XP032880447-Amblyraja-radiata
------------------------------------------------------------
------------------------------------------------------------
------------------------------------------------------------
---------------------------------------MKSF-LLAIAAVQIL---HC-
--------------S-------GVP-----------------------------------
-----STKDALRAS---------VAKLNEIT-EITNL---CAITRRGVT---T-------
TYRT-------GKLSYNVDLTFSVKETVCSKNSVREFDDSGCTFRPTKIAEK----GFCK
SRVEYFAD-KVADV-DVECEGL--------------KTI---------------------
------------------------------------------------------------
------------------------------------------------------------
------------------------------------------------------------
------------------------------------------------------------
------------------------------------------------------------
---------------------------------------DSE----SDSSESSETSI---
----EAQPKSK-------------------------------------------------
-----------------------EASL--EET----------------SHV-KSKSD---
---------------EISLED---------------SS-NDNT-KSTETS------HE--
----------------------------HPDK-------VKDKSKE---------TSIEE
S-SNESSN-------------------------------------MKSK-SIEL------
--------SLEEP---------------------SN------------------------
---EQ--------------------------------NEDSRGRH---------------
----------------------
>XP032880473-Amblyraja-radiata
------------------------------------------------------------
------------------------------------------------------------
------------------------------------------------------------
---------------------------------------MKFF-LLAIAAVQIL---HC-
--------------S-------GVP-----------------------------------
-----STKNALRAS---------VGKLNEIT-EINNL---CAVNGRRGK---I-------
VYRT-------GKLWYNVDLVFSVKETVCSKNSGQEFDDRSCHFRSRKNAAK----GICK
SSVEYFAG-KIVDV-DVECRGL--------------RTI---------------------
------------------------------------------------------------
------------------------------------------------------------
------------------------------------------------------------
------------------------------------------------------------
------------------------------------------------------------
---------------------------------------DSR------SLESNENSI---
----EMRARRMPL-----------------------------------------------
-----------------------RQVY--KRV----------------KQV-KRIVG---
------------------------------------------------------------
------------------------------------------------------------
------------------------------------------------------------
------------------------------------------------------------
------------------------------------------------------------
----------------------
>XP032880454-Amblyraja-radiata
------------------------------------------------------------
------------------------------------------------------------
------------------------------------------------------------
---------------------------------------MKSF-LLAIAAVQIL---HC-
--------------S-------GVP-----------------------------------
-----NPEDALRAA---------ITKLNEIS-EISHL---CGIIRSTIT---D-------
LSPT-------GKISYNVDLAFSVQETVCSKNSGLEFDDSSCIFRPVRIAET----AACR
SRVKYLAD-EVLDV-DVECHGF--------------RKV---------------------
------------------------------------------------------------
------------------------------------------------------------
------------------------------------------------------------
------------------------------------------------------------
------------------------------------------------------------
---------------------------------------KGN----GGSVDKVKVNG---
----VPSKGGK------------G------------------------------------
-----------------------QSEP--AAG----------------PQR-PSKPP---
--------KRG----KDYRKP---------------HQ-----------------RFH--
---------------------------------------YNEGSSE----------LIN-
----SSEE-------------------------------------MRII-SEEL------
--------SNEDS---------------------SM------------------------
---EH--------------------------------NDDSRARHRRH------------
----------------------
>XP032880462-Amblyraja-radiata
------------------------------------------------------------
------------------------------------------------------------
------------------------------------------------------------
---------------------------------------MKSF-LLVLAVLQVS--QYC-
--------------A-------AIPIF--------------DFLP---------------
-----IIEDALRQS---------VVQLNSDT-IGGFL---FTATSNELL---H-------
ITPA-------GPNDLSVDLRFNAMETLCPKNSGM--PIENCVLNRNPLAEM----VECR
SSVSYSLG-TVVDV-FLRCVDA--------------RQR---------------------
------------------------------------------------------------
------------------------------------------------------------
------------------------------------------------------------
------------------------------------------------------------
------------------------------------------------------------
-----------------------------------FVDNDSA----SSSSESSE------
----EIIFQRR-------------------------------------------------
-----------------------QPRI--QDEYYSSV---DW----NNQQAGQRGRN---
---------------GTPARK---------------KN-NQK------------------
------------------------------------------------------------
----------------------------------------------QNV-NHGLT-----
--------SKKNPH----------------------------------------------
---RK-------------------------------QKPNSVVE----------------
----------------------
>XP032880438-Amblyraja-radiata
------------------------------------------------------------
------------------------------------------------------------
------------------------------------------------------------
---------------------------------------MKSF-LLAITAVLIL---LC-
--------------S-------GVP-----------------------------------
-----IPEDALRTS---------VVRLNEIT-EITSL---CAITGRRVT---N-------
TYRT-------GKLSYNVDLTFTVKETICSKNSGKEFDDPSCYFRPKMIAGE----GFCK
SRVEYFAD-KVADV-DVECDGL--------------KTI---------------------
------------------------------------------------------------
------------------------------------------------------------
------------------------------------------------------------
------------------------------------------------------------
------------------------------------------------------------
---------------------------------------DSE----SDSIESSETSI---
----EDITKSR-------------------------------------------------
-----------------------ETSF--EEA----------------SNV-KSKSE---
---------------ESSLEE---------------PS-NDES-RSKETS------LEEI
TDVQSKSEDTSLEETLNVKTRSVETSLEEPSD-------VTSYSEE---------AELQ-
----ESSN-------------------------------------VNSH-STEL------
--------SYEES---------------------SN------------------------
---EY---------------------------------EDSRAEH---------------
----------------------
>XP032880469-Amblyraja-radiata
------------------------------------------------------------
------------------------------------------------------------
------------------------------------------------------------
---------------------------------------MKSF-LLAIAAVQIL---HC-
--------------S-------GVP-----------------------------------
-----STKHALRAS---------VIKLNEIT-EITNL---CAITGRRVT---N-------
TYRT-------GKHSYNVDLTFSVKETICSKKSGMEFDTPSCRFRPKKIGEK----GFCK
SRVAYFAN-KVADV-DVLCEGL--------------KTI---------------------
------------------------------------------------------------
------------------------------------------------------------
------------------------------------------------------------
------------------------------------------------------------
------------------------------------------------------------
---------------------------------------DSE----SDSLESSENSF---
----EVNIKSK-------------------------------------------------
-----------------------ETSL--EDT----------------SNA-KSKSA---
---------------ETSMD----------------------------------------
------------------------------------------------------------
----KPSK-------------------------------------VKSK-RT--------
----------QSF---------------------SN------------------------
---EN--------------------------------IVDSRWH----------------
----------------------
>XP007905871-Callorhinchus-milii
------------------------------------------------------------
------------------------------------------------------------
------------------------------------------------------------
---------------------------------------MRSF-LLAIAIVQIL---QC-
--------------L-------GVP-----------------------------------
-----SPEAALRTS---------LMKLNEMT-DTPNL---CGVTEGQLR---D-------
ISPT-------GKFSYNVDLAFSVRETVCSKNSGLEFDNPTCHFRHAQAAEK----GVCK
SRVKYLAG-KVVGV-DVECQGL--------------RKV---------------------
------------------------------------------------------------
------------------------------------------------------------
------------------------------------------------------------
------------------------------------------------------------
------------------------------------------------------------
---------------------------------------KSN----SDSLESNESWI---
----KMYTKSR-------------------------------------------------
-----------------------KAKS--RETESRE---------DHSRDI-ESREA---
---------------ESSEDH---------------SR-DIES-REAES------REDHS
RDIESREA-----ESREDHSRDVESREDHSRD-------VESREAES--------TELES
R-EDESREAES----------RASKIRTAIYRAAKSR----TVKSPRAK-SVESREFDSL
--ESREAESTEVE---------------------SN------------------------
---ETSL---------------------------EISNDCSRARC---------------
----------------------
>XP041057580-Carcharodon-carcharias
------------------------------------------------------------
------------------------------------------------------------
------------------------------------------------------------
---------------------------------------MKVI-LFTLAAVQTL---YG-
--------------S-------EQACE-------------NWDFA---------------
-----VVSKALTAS---------LKKWNGRS-ATDCY---FTNTRCNVN---A-------
IIPK-------GERLLQVDLIFDVQETTRRQDAKN--DPAECRLKSLPDAKS----ATCT
SWVMFEAG-KIQNV-EVKCSEPVSPNSIPTPSIAPASTPT--------------------
----------PT-------------PTPSI-------------------------APAS-
------------------------------------------------------------
---TPTPTPT-------PSIAP------AST--PTPT--------PTPS------LAPAS
TPIPTPT-----PSLTPA------------------------------------------
-------------------------------------------------------STPTP
TPTPSI--------APASTPTPTPTP--SIAPAS--TPTSSS----SSSSESSESSE---
----ETERVMNYK---------RN------------------------------------
-----------------------------RKN-------------------PGLKVR---
---------------EHAWNK---------------RK-H--------------------
------------------------------------------------------------
----NSKRR-------------------------------------NYK-PGGNK-----
--PDRT-RGRGNPR-QGTR---------------DYYPK---------------------
---RI-------------------------------YKLNSRGRR-SWQW----------
----------------------
>XP041056228-Carcharodon-carcharias
------------------------------------------------------------
------------------------------------------------------------
------------------------------------------------------------
---------------------------------------MKSF-LLTIAAVQIL---HC-
--------------S-------GIP-----------------------------------
-----SPKDALRAS---------VIKLNRIT-ETTNL---CGITRRRVK---D-------
IYRT-------GKLSYKVDLTFSVKETVCSKNSGLEFDDPSCRFCSKKTAEE----GLCR
SRVEYFAD-ELMDI-DVQCRGL--------------KTV---------------------
------------------------------------------------------------
------------------------------------------------------------
------------------------------------------------------------
------------------------------------------------------------
------------------------------------------------------------
---------------------------------------DSK----SGSFESTENSI---
----E-------------------------------------------------------
------------------------------------------------------------
------------------------------------------------------------
------------------------------------------------------------
------------------------------------------------------------
------------------------------------------------------------
---EH--------------------------------NDDSRGRH---------------
----------------------
>XP041056023-Carcharodon-carcharias
------------------------------------------------------------
------------------------------------------------------------
------------------------------------------------------------
---------------------------------------MKSF-LLTIAAVQIL---HC-
--------------S-------GIP-----------------------------------
-----SPKDALRAS---------VIKLNRIT-ETTNL---CGITRRRVK---D-------
IYRT-------GKLSYKVDLTFSVKETVCSKNSGLEFDDPSCRFCSKKTAEK----GWCR
SRVEYFAD-EILDV-DVLCRGL--------------KTF---------------------
------------------------------------------------------------
------------------------------------------------------------
------------------------------------------------------------
------------------------------------------------------------
------------------------------------------------------------
---------------------------------------DSN----SDSSESSENRI---
----EVEIKSK-------------------------------------------------
-----------------------EMSI--EES----------------PDV-GSKSI---
---------------ESSLEE---------------SR-N--------------------
---------------------------------------AGSKSLE---------SSLE-
----EYRN-------------------------------------VKSK-STER------
--------SLDVS---------------------SY------------------------
---ED--------------------------------DDDSRG-----------------
----------------------
>XP041057359-Carcharodon-carcharias
------------------------------------------------------------
------------------------------------------------------------
------------------------------------------------------------
---------------------------------------MKSF-LLTIAAVQIL---HC-
--------------S-------GVP-----------------------------------
-----NPEDALRAA---------VMKLNEIS-EISHL---CRTISSTVT---D-------
LSPT-------GKFSYNVDLAFSVKETVCSKNSGLEFDDSSCSFRPVKIAET----ASCR
SRVKYLAG-EVLDV-DVECHGF--------------KRA---------------------
------------------------------------------------------------
------------------------------------------------------------
------------------------------------------------------------
------------------------------------------------------------
------------------------------------------------------------
---------------------------------------KDS----GDLPEKLRNDR---
----EAFRGAK------------D------------------------------------
-----------------------QRDV--TQG----------------GKV-HGKPT---
--------KVG----KGHRKH---------------PE-----------------RFT--
---------------------------------------IHGRSSE----------LIN-
----SSEE-------------------------------------AHMT-SEES------
--------SVERS---------------------LK------------------------
---EH--------------------------------NDDSRGRH---------------
----------------------
>XP041057382-Carcharodon-carcharias
------------------------------------------------------------
------------------------------------------------------------
------------------------------------------------------------
---------------------------------------MCSF-LLLLSALQAL--RFS-
--------------A-------GVPVT--------------DFTP---------------
-----IFNDALRES---------ILQLNRNT-VSDHL---LAATRSELL---Y-------
ITPT-------GPNEMEVDLRFSARETLCPKAGGF--DTENCELNTDPLAKM----AICR
SSVSYSFG-AVVDV-YLQCKDS--------------RDR---------------------
------------------------------------------------------------
------------------------------------------------------------
------------------------------------------------------------
------------------------------------------------------------
------------------------------------------------------------
-----------------------------------MLYSSSE----SNSYESSE------
----EISYLRR-------------------------------------------------
-----------------------RPQF--QNEYYSSV---DWN-SQNAKPFGQSQGN---
---------------GPATRR---------------PQ-ALG------------------
------------------------------------------------------------
----------------------------------------------NNL-SQGLP-----
--------SMKKPR----------------------------------------------
---RK-------------------------------PSRESLAE----------------
----------------------
>XP041056230-Carcharodon-carcharias
------------------------------------------------------------
------------------------------------------------------------
------------------------------------------------------------
---------------------------------------MKFI-LFTFAAAQIL---SC-
--------------S-------GIPCR-------------SSTFS---------------
-----QIGIVIDAT---------IAKVNEEF-TMNNL---LALVNCEVT---S-------
VQDF-------GEGIFKVNLTVDVQETVCNRSSGL--DPANCALIPIPDAVSILMLAICF
SIVINPFT-GGFCL-TVKCTMT--------------------------------------
------------------------------------------------------------
------------------------------------------------------------
------------------------------------------------------------
------------------------------------------------------------
------------------------------------------------------------
------------------------------------------------------------
------------------------------------------------------------
-----------------------------KHGTFEI------------------------
------------------------------------------------------------
------------------------------------------------------------
------------------------------------------------------------
------------------------------------------------------------
------------------------------------------------------------
----------------------
>XP041056232-Carcharodon-carcharias
------------------------------------------------------------
------------------------------------------------------------
------------------------------------------------------------
---------------------------------------MD---------KQVL---GS-
------------------------------------------------------------
------------------------------------------------Q---E-------
VQDF-------GEGIFQVNLTVDVQETVCNRSSGL--DPANCTLIPIPDAKT----ATCF
SFVTVKRDVGLISV-VLQCTNT--------------TFT---------------------
----------TSTPI-----PTTTPSLTATT----------------------TTT----
------------------------------------------------------------
----PTPTTI-------STIPT------TTP--TTTP--TTTT-TITPT------TTKTP
ITTPTTT-----PTTPTT-TPTTTPT----------------------------------
----------------------------------------------------TTTTTPTT
TTTTT---------PTTTTTTPTTTP--TTTSA-----STKS----SSSSGTTESSG---
----KCRRKKYGR---------RGSYWCC-------------------------------
-----------------------RK----KPG----------------------------
------------------------------------SR-RRRC-----------------
------------------------------------------------------------
-------WW-------------------------------------RCRWGRGRCNR---
--HHNR-YNRYNRY-NR-YNRYNRYNRYNYGRVNGYQPV---------------------
--GRT----------------------------------NPQGKR-NWRE----------
----------------------
>XP043550483-Chiloscyllium-plagiosum
------------------------------------------------------------
------------------------------------------------------------
------------------------------------------------------------
---------------------------------------MKAF-LLTIAAVQIV---HC-
--------------S-------GIP-----------------------------------
-----RPKDALRVS---------VIKLNQIT-ETSNL---CGITRRRVK---D-------
IYRT-------GKLSYNVDLTFSVKETVCSKNSGLEFDDPSCYFRTKKPATK----GFCK
SHVEYFAD-EVVDV-DVECRGL--------------KTF---------------------
------------------------------------------------------------
------------------------------------------------------------
------------------------------------------------------------
------------------------------------------------------------
------------------------------------------------------------
---------------------------------------DSR----SGSFESSENSI---
----EVKARKTSR-----------------------------------------------
-----------------------PKVY--KRV----------------KQI-KRLVT---
---------------AGGFKR---------------------------------------
------------------------------------------------------------
-----MLW----------------------------------------------------
------------------------------------------------------------
------------------------------------------------------------
----------------------
>XP043550484-Chiloscyllium-plagiosum
------------------------------------------------------------
------------------------------------------------------------
------------------------------------------------------------
---------------------------------------MKAF-LLTIAAVQIL---HC-
--------------S-------GIP-----------------------------------
-----SPKNALRAS---------VIKLNRIT-DTSNL---CGITRRRVK---D-------
IYRT-------GKLSYNVDLTFSVKETVCSKNSGLEFDDPSCNFRPKKTAVK----GFCK
SHVEYFAD-EVVDV-DVECRGL--------------KTF---------------------
------------------------------------------------------------
------------------------------------------------------------
------------------------------------------------------------
------------------------------------------------------------
------------------------------------------------------------
---------------------------------------DSR----SGSFESSENSI---
----EVKMRRTHH-----------------------------------------------
-----------------------PRVY--KRV----------------KQI-KRLVT---
---------------AGGFKR---------------------------------------
------------------------------------------------------------
-----TPW----------------------------------------------------
------------------------------------------------------------
------------------------------------------------------------
----------------------
>XP043550486-Chiloscyllium-plagiosum
------------------------------------------------------------
------------------------------------------------------------
------------------------------------------------------------
---------------------------------------MKAF-LLTIAAVQIL---HC-
--------------S-------GIP-----------------------------------
-----RPKDALRAS---------VIKLNQIT-ETSNL---CGITRRRVK---D-------
IHRT-------GKLSYNVDLTFSVKETVCSKNSGLEFDDPSCNFRPRKAAEK----GFCK
SRIEYYAD-EVINV-DVECQGL--------------KTF---------------------
------------------------------------------------------------
------------------------------------------------------------
------------------------------------------------------------
------------------------------------------------------------
------------------------------------------------------------
---------------------------------------DRK----SGSFESSENSV---
----EVKTNSK-------------------------------------------------
-----------------------GKEM--KKS----------------SKV-KNKST---
---------------ETSLED---------------SL-D--------------------
---------------------------------------VESKSTE---------MSRE-
----DSLN-------------------------------------VDSK-STEI------
--------SFEMS---------------------SN------------------------
---EH--------------------------------HDDSRARH---------------
----------------------
>XP043550479-Chiloscyllium-plagiosum
------------------------------------------------------------
------------------------------------------------------------
------------------------------------------------------------
---------------------------------------MKAF-LLIIAAVQIL---HC-
--------------S-------GIP-----------------------------------
-----SPKDALRVS---------VIKLNQIT-KTSNL---CGITRRRVK---D-------
IYRT-------GKLSYNVDLTFSVKETVCSKNSGLEFDDPSCYFHPKMTAVK----GLCT
SHVEYFAD-EVVDV-DVECRGL--------------KMV---------------------
------------------------------------------------------------
------------------------------------------------------------
------------------------------------------------------------
------------------------------------------------------------
------------------------------------------------------------
---------------------------------------DSN----SDSSETNENSI---
----EVKTKSK-------------------------------------------------
-----------------------QMST--EES----------------LDW-KSKSA---
---------------ETSLED---------------SP-N--------------------
---------------------------------------LSIDE----------------
---------------------------------------------LSIK-SSET------
--------SLDVS---------------------SN------------------------
---EY--------------------------------HDDSRFRH---------------
----------------------
>XP043550482-Chiloscyllium-plagiosum
------------------------------------------------------------
------------------------------------------------------------
------------------------------------------------------------
---------------------------------------MKAF-LLTIAAVQIV---HC-
--------------S-------GIP-----------------------------------
-----SPKDALRAS---------VIKLNQIT-ETSNL---CGITRRRVK---D-------
IHRT-------GKLSYNVDLTFSAKETVCSKNSGLEFDDASCYFRPRNTAEK----GLCK
SRVEYFAD-EVVDV-VVECRGL--------------KTV---------------------
------------------------------------------------------------
------------------------------------------------------------
------------------------------------------------------------
------------------------------------------------------------
------------------------------------------------------------
---------------------------------------DSN----SDVSESSENSY---
----EVKTKSREMLNEE---SFNEESKLT-------------------------------
-----------------------ESSL--EES----------------PDA-NGKST---
---------------ETSLED---------------AP-N--------------------
---------------------------------------VNSKSTE---------TSLE-
----DSLNVRG------------KSTETSMEDSL----------DWNSK-STET------
--------LLDVS---------------------SN------------------------
---EQ--------------------------------NDDSRS-----------------
----------------------
>XP043550485-Chiloscyllium-plagiosum
------------------------------------------------------------
------------------------------------------------------------
------------------------------------------------------------
---------------------------------------MKAF-LLTIAAVQIL---HC-
--------------S-------GIP-----------------------------------
-----SPKDALRAS---------VIKLNQIT-ETSNL---CGITRRRVK---D-------
IQHT-------GKLSYNVDLTFSVKETVCSKNSGLEFDDPSCHFRPRKAAER----GLCK
SHVAYFAD-EVVDI-DVECRGL--------------KTV---------------------
------------------------------------------------------------
------------------------------------------------------------
------------------------------------------------------------
------------------------------------------------------------
------------------------------------------------------------
---------------------------------------DSN----SDSSESSENSV---
----EVKTQPK-------------------------------------------------
-----------------------PMSI--EES----------------PKV-KSKST---
---------------EISLED---------------SP-D--------------------
---------------------------------------MKNESTE---------TSIE-
----VSLN-------------------------------------VRSK-SSET------
--------SLDMS---------------------SN------------------------
---EY--------------------------------HEDSRSRH---------------
----------------------
>XP043549027-Chiloscyllium-plagiosum
------------------------------------------------------------
------------------------------------------------------------
------------------------------------------------------------
---------------------------------------MKAF-LLTIAAVQIL---HC-
--------------S-------GVP-----------------------------------
-----NPEDALRAA---------VMKLNEIS-EISHL---CRSISSTVT---D-------
LSPT-------GKFSYNVDLAFSVKETVCSKNSGLEFDDSSCSFRPTKIAET----ATCR
SRVKYLAD-EVLDV-DVECHGF--------------KRA---------------------
------------------------------------------------------------
------------------------------------------------------------
------------------------------------------------------------
------------------------------------------------------------
------------------------------------------------------------
---------------------------------------RGN----RDSPERLRSES---
----DIYRGNR------------E------------------------------------
-----------------------HSDI--SQG----------------GKP-HSKPT---
--------KGR----KGHRKP---------------SA-----------------RVS--
---------------------------------------HNGGSSE----------LTN-
----SSEE-------------------------------------LKMS-SRES------
--------WMEES---------------------LN------------------------
---EY---------------------------------DDSRSRH---------------
----------------------
>XP043549028-Chiloscyllium-plagiosum
------------------------------------------------------------
------------------------------------------------------------
------------------------------------------------------------
---------------------------------------MHSF-LLALAVLQTL--QYS-
--------------A-------GIPMT--------------DFTP---------------
-----VVQDALKES---------ILQLNRNT-VSDYL---LKATSNELL---Y-------
ITPT-------GPNEFAVDLRFTARETLCPKTGGF--DSENCELNNDPLAKM----TTCR
SSVSYSYG-AVVDV-YLQCMDS--------------RGT---------------------
------------------------------------------------------------
------------------------------------------------------------
------------------------------------------------------------
------------------------------------------------------------
------------------------------------------------------------
-----------------------------------FMDSSSE----SASFESSE------
----EVRYLRR-------------------------------------------------
-----------------------RPPF--QDEHHSSV---DWD-FQNNRQFPQRRGN---
---------------GVAPRR---------------PN-KQA------------------
------------------------------------------------------------
----------------------------------------------KPL-SQGLS-----
--------SRKKPN----------------------------------------------
---RK-------------------------------PNRDSKVE----------------
----------------------
>XP043550404-Chiloscyllium-plagiosum
------------------------------------------------------------
------------------------------------------------------------
------------------------------------------------------------
---------------------------------------MKII-FIIFAVAQIL---YY-
--------------S-----DSGIPCD-------------QSTNS---------------
-----QTPEAVNAT---------ITQVNQMF-AMNNL---FRIVSCQVL---N-------
ATDL-------GEGATDFEIIIDVQETVCAVNSGL--DPANCTLLLTPDAKT----ATCT
SQVQVRRN-ESPVV-MVQCMNT--------------SMTT--------------------
-----------PTP--------TSTPTPNTT-----------------------------
------------------------------------------------------------
--STPTPTS-------------------------------------------------TP
TSTSTST-----PTPMST------------------------------------------
-----------------------------------------------------ATSRPTL
TT-TT-----------------------TTTTK------SPP----SSSSESSESSE---
----ECNTK-----------------VNC-------------------------------
-----------------------RT----LKN----------------------------
------------------------------------S-----------------------
------------------------------------------------------------
------------------------------------------------------------
----------LH------------------------------------------------
------------------------------------------------------------
----------------------
>XP043549010-Chiloscyllium-plagiosum
------------------------------------------------------------
------------------------------------------------------------
------------------------------------------------------------
------------------------------------------------------------
------------------------------------------------------------
------------------------------------------------------------
---------------MDFEIIIDVQETVCAANSGL--DLANCTLLPTPDAKT----ATCT
SQVQVSHN-ESPVV-MVQCMNM--------------SMTT--------------------
-------------------------SNSTS------------------------------
------------------------------------------------------------
---IPTPTST-------STINS------TST--ST--------------------SRPTS
ITTTTTT-----NTTTTT------------------------------------------
-----------------------------------------------------TTTTTVP
TTTTT-----------------------TTTIK------SSL----SSSSEKQ-------
------------------------------------------------------------
------------------------------------------------------------
------------------------------------------------------------
------------------------------------------------------------
------------------------------------------------------------
------------------------------------------------------------
------------------------------------------------------------
----------------------
>XP043549192-Chiloscyllium-plagiosum
------------------------------------------------------------
------------------------------------------------------------
------------------------------------------------------------
---------------------------------------MKII-LFLFAAAQIL---YQ-
--------------S-----DSVGPCE-------------PTTIP---------------
-----VIDSVLNAT---------TARVNTLF-AMGNP---LTIVNCRVT---N-------
INES-------GSFILKLDLAFDVQEAASSIAPGM--NLSSASFD---LQIN----LTCT
SQVIIENT-TIDIV-SLVCNST--------------STNS--------------------
----------TPEP--------SATPTPGPT-----------------------STP---
------------------------------------------------------------
---ETTPTST-----PE------------------------------------------P
MTTPTPE-----PMTS--------------------------------------------
------------------------------------------------------------
--------------------TKRKPP--SSSESNESIDSNES----SESNESSDSNE---
----S-------------------------------------------------------
------------------------------------------------------------
------------------------------------------------------------
------------------------------------------------------------
------------------------------------------------------------
------------------------------------------------------------
------------------------------------------------------------
----------------------
>GCC33933-Chiloscyllium-punctatum
------------------------------------------------------------
------------------------------------------------------------
------------------------------------------------------------
---------------------------------------MLAR-----------------
--------------A-----HR--------------------------------------
-----SKERELRIK----------------------------------------------
ATDL-------GEGATDFEFVIDVQETVCAVNSGL--DPSNCTLLTTPNAKT----ATCT
SHVEVRRN-ESPFV-MKHLHKD--------------LLIL--------------------
------------------------------------------------------------
------------------------------------------------------------
------------------------------------------------------------
------------------------------------------------------------
------------------------------------------------------------
----------------------------------RIGDITDNF-YVRDMAEVEDTDI---
--------------------------AG--------------------------------
-----------------------RDMV--QDG-------------------------G--
-------IGGGV---AGAD-----------------------------------------
------------------------------------------------------------
---------------------------------------------------EGVTD----
---GIATGTTEDT-----------------------------------------------
---EK-----------------------------AGRTGESKIQI---------------
----------------------
>GCC33937-Chiloscyllium-punctatum
M-----------------------------------------------------------
------------------------------------------------------------
------------------------------------------------------------
----------QQGKGRARERSSSFTLRKQPADHTR--GRMKAF-LLTIAAVQIL---HC-
--------------S-------GIP-----------------------------------
-----SPKDALRVS---------VIKLNQIT-KTSNL---CGITRRRVK---D-------
IYRT-------GKLSYNVDLTFSVKETVCSKNSGLEFDDPSCYFHPKMTAVK----GLCT
SRVEYFAD-EVVDI-DVECRGL--------------KMV---------------------
------------------------------------------------------------
------------------------------------------------------------
------------------------------------------------------------
------------------------------------------------------------
------------------------------------------------------------
---------------------------------------GSN----SDSSESNENSI---
----EVKTKSK-------------------------------------------------
-----------------------QMST--EES----------------LDW-KSKSA---
---------------ETSLED---------------SP-N--------------------
---------------------------------------LSIDE----------------
---------------------------------------------VFCQ-III-------
------------------------------------------------------------
------------------------------------------------------------
----------------------
>GCC33938-Chiloscyllium-punctatum
------------------------------------------------------------
------------------------------------------------------------
------------------------------------------------------------
---------------------------------------MKAF-LLTIAAVQIL---HC-
--------------S-------GIP-----------------------------------
-----RPKDALRAS---------VIKLNQIT-ETSNL---CGITRRRVK---D-------
IYRT-------GKLSHSVDLTFSVKETVCSKNSGLEFDDPSCYFRTKKTATK----GFCK
SHVEYFAD-EVVDV-DVECRGL--------------KTF---------------------
------------------------------------------------------------
------------------------------------------------------------
------------------------------------------------------------
------------------------------------------------------------
------------------------------------------------------------
---------------------------------------DSR----SGSFESSENSI---
----EIHRTGKVSYNVDLTFSVKETVCSKNSGLEFDDASCYFRPRNTAEKGLCKSRVEYF
ADEVVDVVVECRGLKTVDSNSDVSESS--ENS----------------YGV-KTKSR---
---------------EMLNEE---------------SF-N--------------------
------------------------------------------------------------
---------------------------------------------WNSK-STET------
--------LLDVS---------------------SN------------------------
---EQ--------------------------------NDDSRS-----------------
----------------------
>GCC33939-Chiloscyllium-punctatum
------------------------------------------------------------
------------------------------------------------------------
------------------------------------------------------------
---------------------------------------MKVF-LLTIAAVQIL---HC-
--------------S-------GVP-----------------------------------
-----NPEDALRAA---------VMKLNEIS-EISHL---CRSISSTVT---D-------
LSPT-------GKFSYNVDLAFSVKETVCSKNSGLEFDDSSCSFRPTKIAET----ATCR
SRVKYLAD-EVLDV-DVECHGF--------------KRA---------------------
------------------------------------------------------------
------------------------------------------------------------
------------------------------------------------------------
------------------------------------------------------------
------------------------------------------------------------
---------------------------------------KGN----RDSPERLRSES---
----DIYRGNR------------E------------------------------------
-----------------------HSDI--SQG----------------GKP-HSKPT---
--------KGR----KGHRKP---------------SA-----------------RVS--
---------------------------------------HNGGSSE----------LTN-
----SSEE-------------------------------------LKMS-SRES------
--------WMEES---------------------LN------------------------
---EY---------------------------------DDSRSRH---------------
----------------------
>GCC33940-Chiloscyllium-punctatum
MSG------------SPVLSTQSVKYGEYDLNRLRTPKITPIVPNELAVDLRFTARETLC
PKTGEFDSENCELNNDPLAKMTTCRSSVRYSYGAVVDVYLQCMDSRKTFMDSSSESASFE
SSEEVRYLRRRPPFQDEHHSSVDWDYQNNRQFPQRRGNGVAPRRPNKQAKPLSQGLSSRK
KPNRKPNRDSKQGEGRARERSSSFTLRKQPADHTR--GRMKVF-LLTIAAVQIL---HC-
--------------S-------GIP-----------------------------------
-----SPKDALRVS---------VIKLNRIT-ETRNL---CGITRRRVK---D-------
INRT-------GKLSYNVDLTFSVKETVCSKKSGLEFDDPSCNFRPKKTAVK----GFCK
SHVEYFAD-EVVDV-DVECRGL--------------KTF---------------------
------------------------------------------------------------
------------------------------------------------------------
------------------------------------------------------------
------------------------------------------------------------
------------------------------------------------------------
---------------------------------------DSR----SGSFESSENSI---
----EVKMRRTHH-----------------------------------------------
-----------------------PRVY--KRV----------------KQI-KRLVT---
---------------AGGFKR---------------------------------------
------------------------------------------------------------
-----TPW----------------------------------------------------
------------------------------------------------------------
------------------------------------------------------------
----------------------
>GCC33941-Chiloscyllium-punctatum
------------------------------------------------------------
------------------------------------------------------------
------------------------------------------------------------
--------------------------------------------MRSQSPARFL---SP-
--------------R-------CPPTDLPFILLEELREFVEETLSRWDRAQLALDRWSSF
ERINWSAHAARQAP---------GLTMNESE-SGTSWGHSCYRTLRSVALDPN-------
VNVG-------GKLSYNVDLTFSVKETVCSKNSGLEFDDPSCHFRPRKAAER----GLCK
SHVAYFAD-EVVDI-DVECRGL--------------KTV---------------------
------------------------------------------------------------
------------------------------------------------------------
------------------------------------------------------------
------------------------------------------------------------
------------------------------------------------------------
---------------------------------------DSN----SDSSESSENSI---
----EVKTQEK-------------------------------------------------
-----------------------PLSI--EES----------------PKI-HRTGKLSY
NVDLTFSVKETVCSKNSGLEFD-------------DPSCNFRP-RKAAEKGFCKSRIEYY
AD--------------EIINIDVECQGLKTFD-------RKSGSFE----------SSE-
----NSVE-------------------------------------VDSK-STEI------
--------SFEVS---------------------SN------------------------
---EH--------------------------------HDDSRARH---------------
----------------------
>GCC33942-Chiloscyllium-punctatum
------------------------------------------------------------
------------------------------------------------------------
------------------------------------------------------------
------------------------------------------------------------
------------------------------------------------------------
------------------------------------------------------------
-----------------MDIAFSVKETICSKNSGLEFDDPSCHFYPKKTAER----GLCK
SHVEYFAD-EVVDI-DVECRGL--------------KTV---------------------
------------------------------------------------------------
------------------------------------------------------------
------------------------------------------------------------
------------------------------------------------------------
------------------------------------------------------------
---------------------------------------DSN----SDSSESNENSV---
----E-------------------------------------------------------
------------------------------------------------------------
------------------------------------------------------------
------------------------------------------------------------
---------------------------------------------EHGK-STET------
--------SFDVS---------------------SN------------------------
---EL--------------------------------H-DSRAWH---------------
----------------------
>GCC17052-Chiloscyllium-punctatum
------------------------------------------------------------
------------------------------------------------------------
------------------------------------------------------------
--------------------------------------------------AQIL---YY-
--------------S-----DSGTPCD-------------QSTSS---------------
-----QTPKAVNAT---------IAKVNQMF-AMNNL---LRIVSCQVL---H-------
ATDL-------GEGATDFEIVIDVQETVCAVNSGL--DPANCTLLPTQDAKS----ATCT
SQVQVRRN-ISPIV-MVQCMNM--------------SMTT--------------------
-----------STP--------TSSSNSTS------------------------------
------------------------------------------------------------
---IPTPTST-------STINS------TST--ST----------------------PTL
TTTTTTT-----NTTTTT------------------------------------------
-----------------------------------------------------TTTTTVT
TTTTT-----------------------TTTIK-----SSSS----SSSSEKQ-------
------------------------------------------------------------
------------------------------------------------------------
------------------------------------------------------------
------------------------------------------------------------
------------------------------------------------------------
------------------------------------------------------------
------------------------------------------------------------
----------------------
>hemak000043g8838-Hemitrygon-akajei
------------------------------------------------------------
------------------------------------------------------------
------------------------------------------------------------
---------------------------------------MKTI-LLILSSLQVL---RC-
--------------S-------GQQCG-------------NCTFP---------------
-----IIDEALAAS---------VRKLNDIS-SIDNL---FAIVKGEVK---D-------
IVSV-------GERIFFVDLMIDVQETVCPKYNGL--NWTGCPLKPLEMAER----ASCT
SRVTFDIE-VLVNV-ELQCTGV--------------DWIT--------------------
----------PK------------------------------------------------
------------------------------------------------------------
------------------------------------------------------------
---PYP------------------------------------------------------
----------------------------------------------------------IP
DSV--------------------------------------------SSSESNESSD---
----ESSDEDGCK---------NRRRKFL-------------------------------
-----------------------RK----GGR-------------------GRRNGR---
---------------YWKCRK---------------GK-K--------------------
---------------------------------------------R--------FD-LR-
----KLKRE---------------------------------------------------
------------------------------------------------------------
------------------------------------------------------------
----------------------
>hemak000043g8847-Hemitrygon-akajei
------------------------------------------------------------
------------------------------------------------------------
------------------------------------------------------------
---------------------------------------MKFF-LLAVAAVQIL---HC-
--------------S-------GAP-----------------------------------
-----SSKSALRAS---------MIKLNKIT-RISNL---CGVTGRRVA---D-------
VYRT-------GRLSYNVDLGFTVKETVCSKNSRRPFDHRSCRFRSGKNAGK----GFCK
SRVEYFAG-KIVDI-DVDCRGL--------------RTI---------------------
------------------------------------------------------------
------------------------------------------------------------
------------------------------------------------------------
------------------------------------------------------------
------------------------------------------------------------
---------------------------------------DNR----SRSLESNENSV---
----EMNFRRAPR-----------------------------------------------
-----------------------RGIY--RQELLAKGA-TDSPNEDSRAQV-KHLKG---
---------------QARYED---------------------------------------
------------------------------------------------------------
------------------------------------------------K-KTSV------
------------------------------------------------------------
------------------------------------------------------------
----------------------
>hemak000043g8845-Hemitrygon-akajei
------------------------------------------------------------
------------------------------------------------------------
------------------------------------------------------------
---------------------------------------MKVF-LLTIAAVQIL---YC-
--------------T-------GMP-----------------------------------
-----STKEALRAS---------VIKLNEIT-EITNL---CAITGRRVT---N-------
TYRT-------GKHSYNVDLTFSVKETICSKSFGLEFDDPSCRFRPKKIGEK----GFCK
SRVEYFAD-KVADI-KVECEGL--------------KTV---------------------
------------------------------------------------------------
------------------------------------------------------------
------------------------------------------------------------
------------------------------------------------------------
------------------------------------------------------------
---------------------------------------DSE----SDSLESSETSI---
----EDRNKSQ-------------------------------------------------
-----------------------ETSL--EEP----------------SME-KNHSK---
---------------ETSLEE---------------------------------------
------------------------------------------------------------
-----ALN-------------------------------------VKSI-STER------
--------SSQQF---------------------SK------------------------
---EH--------------------------------FEDSRGQH---------------
----------------------
>hemak000043g8846-Hemitrygon-akajei
------------------------------------------------------------
------------------------------------------------------------
------------------------------------------------------------
---------------------------------------MKSF-LLTIIAVQIL---HC-
--------------L-------GVP-----------------------------------
-----VPEDALRAS---------VLKLNEIT-KVTNL---CGITGRRVA---N-------
TYRT-------GKLSYSVDLTFSVKETICSKNSGLEFDDPSCYFRPKNIAEE----G---
------------------------------------------------------------
------------------------------------------------------------
------------------------------------------------------------
------------------------------------------------------------
------------------------------------------------------------
------------------------------------------------------------
-----------------------------------------------------EATI---
----EEISESR-------------------------------------------------
-----------------------ETSF--EET----------------SDV-ESKSV---
---------------ESSLEE---------------PS-NDQT-ESEDTS------LEET
ADAQSESEETSL-ESLKVKTRSIETSLEETSD-------MRSRSEE---------TYLQ-
----ESSN-------------------------------------EKSQ-STEL------
--------SHEEY---------------------SN------------------------
---EY---------------------------------EDSRFQH---------------
----------------------
>hemak000043g8844-Hemitrygon-akajei 
------------------------------------------------------------
------------------------------------------------------------
------------------------------------------------------------
---------------------------------------MKSF-LLAVAAVQIL---HC-
--------------S-------GVP-----------------------------------
-----HTKEALRAS---------VIKLNEIT-EIPNL---CGISRTGVI---D-------
VYRT-------GKLTYNVDLTFYVTETICSKNSGWEFDDSVCFFHPKQYAER----GFCR
SHVEYFAD-KVVYV-DVECDGL--------------KTV---------------------
------------------------------------------------------------
------------------------------------------------------------
------------------------------------------------------------
------------------------------------------------------------
------------------------------------------------------------
---------------------------------------DSE----SYSLESSEISF---
----EDESKSK-------------------------------------------------
-----------------------ETSL--DEA----------------SNA-YSKSE---
---------------ETSLQE---------------------------------------
------------------------------------------------------------
-----SSN-------------------------------------VKSK-ETES------
--------S-------------------------SN------------------------
---ES--------------------------------TVDSRAWY---------------
----------------------
>hemak000043g8848-Hemitrygon-akajei
------------------------------------------------------------
------------------------------------------------------------
------------------------------------------------------------
---------------------------------------MKSL-LLTLAVLQAF--QYC-
--------------A-------AIPMF--------------DFHP---------------
-----VIEDALRQS---------IIQLNSDT-AGGYL---FADISNELL---H-------
VTPS-------GQTDLSVDLRFIARETICPKNSGA--EIKNCELNRSPLAEM----VTCH
SSVGYSLG-TFVDV-FLRCKNV--------------RGR---------------------
------------------------------------------------------------
------------------------------------------------------------
------------------------------------------------------------
------------------------------------------------------------
------------------------------------------------------------
-----------------------------------IADSSSA----SSSFESSE------
----EVLYQRG-------------------------------------------------
------------------------PQF--QDEYYSSI---DW----NRQQPDERQRK---
---------------SSAVGK---------------KK-NQR------------------
------------------------------------------------------------
----------------------------------------------QNL-NQGPL-----
--------TKKLPR----------------------------------------------
---HR-------------------------------QRPE--------------------
----------------------
>hemak000043g8849-Hemitrygon-akajei
------------------------------------------------------------
------------------------------------------------------------
------------------------------------------------------------
---------------------------------------MKTF-LLAIAALQIL---HC-
--------------L-------GVP-----------------------------------
-----NPEDALRAA---------IIKLNEIS-EISHL---CGIVSSTVT---D-------
LSPT-------GKLSYNVDLAFAVQETVCSKNSGLEFDDSSCPFRPARIAET----ANCR
SRVKYMVD-EVLDV-DVECHGF--------------RKA---------------------
------------------------------------------------------------
------------------------------------------------------------
------------------------------------------------------------
------------------------------------------------------------
------------------------------------------------------------
---------------------------------------KGN----GNSMER--------
------------------------------------------------------------
------------------------------------------------------------
------------------------------------------------------------
------------------------------------------------------------
---------------------------------------------LRIT-SEEL------
--------SHESSS-KLKFTSEES------SFGASR------------------------
---EY--------------------------------NDDSRVRHRRH------------
----------------------
>hemak000043g8850-Hemitrygon-akajei
------------------------------------------------------------
------------------------------------------------------------
------------------------------------------------------------
---------------------------------------MKTF-LLTIAAVQIL---HC-
--------------S-------GLP-----------------------------------
-----STKRALRAS---------VIKLNEMT-EIPNL---CGITGRRGK---N-------
VYRT-------GKLSYNVDLIFSVKETVCSKNSRLEFDDRRCHFRPKKTAAK----GICK
SSVEYFAG-KVVDI-DVECRGL--------------RTI---------------------
------------------------------------------------------------
------------------------------------------------------------
------------------------------------------------------------
------------------------------------------------------------
------------------------------------------------------------
---------------------------------------DSK----SHSLESSENSI---
----ELKAWRAPV-----------------------------------------------
-----------------------REVY--KRV----------------KQV-KQIVG---
------------------------------------------------------------
------------------------------------------------------------
------------------------------------------------------------
------------------------------------------------------------
------------------------------------------------------------
----------------------
>hemak000043g8851-Hemitrygon-akajei
MSQ---------------------------------------------------------
-----------------------------------------CLNVV--------------
---EVQDIK-------------------------AEGS----------------------
----------LMKADQEKEKSCSFNLKNQLADPIQ--GRMKTF-LLAIAAVQIF---YC-
--------------S-------GVP-----------------------------------
-----STKEALRAS---------VIKLNEIT-EITNL---CGITRRGVI---D-------
TYRT-------GKLSYNVDLTFSVKETVCSKNSGQEFDNPSCFFRPKNIAEK----GFCK
SHVEFFAD-KVADV-DVECDGL--------------KTV---------------------
------------------------------------------------------------
------------------------------------------------------------
------------------------------------------------------------
------------------------------------------------------------
------------------------------------------------------------
---------------------------------------DSE----SDSTESSETSI---
----EAQSKSK-------------------------------------------------
-----------------------ETLP--EET----------------SNE-KSKLE---
---------------ETALEI---------------SS-NEKD-KSKETS------LE--
----------------------------DSAD-------IESKSNE---------TSFK-
----ESSK-------------------------------------MRSK-SMEL------
--------SLEQP---------------------SN------------------------
---EQ--------------------------------NEDSRAQH---------------
----------------------
>hemak000043g8852-Hemitrygon-akajei
------------------------------------------------------------
------------------------------------------------------------
------------------------------------------------------------
----------------------------------------------------MM---EW-
--------------H-------DIA-----------------------------------
-----SDPLLLRSAKHQGSSEGFSIKLNEIS-EITNL---CGVTRGR-------------
----------------------------CDK-----YISHGCSFRPKNIAEK----GFCK
SHVEFFAD-KVADV-DVECEGL--------------KTV---------------------
------------------------------------------------------------
------------------------------------------------------------
------------------------------------------------------------
------------------------------------------------------------
------------------------------------------------------------
---------------------------------------DSD----SDSTESSETSI---
----EAQSKSK-------------------------------------------------
-----------------------ETLP--EET----------------SNE-KDKSK---
---------------ETSLED---------------SA-D--------------------
---------------------------------------VKSKSKE---------TSAE-
----ESSN-------------------------------------MKSK-SMEL------
--------SLEEP---------------------SN------------------------
---EQ--------------------------------NEDSRSRH---------------
----------------------
>hemak000043g8853-Hemitrygon-akajei
------------------------------------------------------------
------------------------------------------------------------
------------------------------------------------------------
---------------------------------------MKIF-LLVVVAVQIL---YC-
--------------S-------GVP-----------------------------------
-----STKEALRAS---------AIKLNEIT-EIPNL---CGITRRGVT---N-------
TYHT-------GKLSYSVDLTFSVKETVCSKNSGQEFDDPGCSFLPKNIAGK----GFCK
SHVEFFAD-KVADV-DVECDGL--------------KTV---------------------
------------------------------------------------------------
------------------------------------------------------------
------------------------------------------------------------
------------------------------------------------------------
------------------------------------------------------------
---------------------------------------DSE----SDSTESNEYSI---
----EAQSKSK-------------------------------------------------
-----------------------ETSL--EET----------------SNA-KSKSE---
---------------ETSLEL---------------LA-NEKD-KSKETS------LE--
----------------------------NSAD-------VKSKSKE---------TSVE-
----ESSN-------------------------------------MKSK-SMEL------
--------SLEEP---------------------SN------------------------
---EQ--------------------------------NEDSRAQH---------------
----------------------
>hemak000043g8854-Hemitrygon-akajei
------------------------------------------------------------
------------------------------------------------------------
------------------------------------------------------------
---------------------------------------MKTF-LLAIAAVQIL---YC-
--------------S-------GVP-----------------------------------
-----STKEALRAS---------VIKLNEIT-EITNL---CGITRRGVT---N-------
TYRT-------GKLSYSVDLTFSVKETDCSKNSGQEFDDPSCSFRPKNIAGK----GFCK
SHVEFFAD-KVADV-DVECDGL--------------KTV---------------------
------------------------------------------------------------
------------------------------------------------------------
------------------------------------------------------------
------------------------------------------------------------
------------------------------------------------------------
---------------------------------------DSE----SDSTESSETSI---
----EAQSKSK-------------------------------------------------
-----------------------EKSL--EEI----------------SDV-RSRSE---
---------------ETSPEI---------------SS-NEED-KSKETS------LE--
----------------------------DSVD-------VMSKSKE---------TSVE-
----ESSD-------------------------------------MKSK-STEL------
--------SSEEP---------------------SN------------------------
---EQ--------------------------------NEDSRSRH---------------
----------------------
>hemak000043g8855-Hemitrygon-akajei
------------------------------------------------------------
------------------------------------------------------------
------------------------------------------------------------
---------------------------------------MCSA-PQANSEQDVT---ECP
YVGTLVVMEWNDFAS-------GVP-----------------------------------
-----STKEALRAS---------VIKLNEIT-EIINL---CGITRRGMT---N-------
TYRT-------GKLSYSVDLTFSVKETVCSKNSGQEFDDPSCSFRPKSIAEK----GFCK
SHVEFFAD-KVADV-DVECDGL--------------KTV---------------------
------------------------------------------------------------
------------------------------------------------------------
------------------------------------------------------------
------------------------------------------------------------
------------------------------------------------------------
---------------------------------------DSE----SDSTESIETSI---
----EAQTKSK-------------------------------------------------
-----------------------ETSL--EET----------------SNV-ENKSE---
---------------ETSVEE---------------ESLNVKD-KSKETS------LE--
----------------------------DSAD-------VDSKSKE---------TSVE-
----ESSI-------------------------------------MKSK-STEL------
--------SLEEP---------------------SK------------------------
---EQ--------------------------------NEDSRSRH---------------
----------------------
>hemak000043g8856-Hemitrygon-akajei
------------------------------------------------------------
------------------------------------------------------------
------------------------------------------------------------
---------------------------------------MKSF-LLTLAAMQIL---HC-
--------------S-------GVP-----------------------------------
-----STKEALRAS---------VIKLNEIT-EITNL---CGITRRGVT---N-------
TYRK-------GKLSYSVDLTFSVKETVCSKNSGQEFDDPSCSFRPKNIAEK----GFCK
SHVEFFAD-KVADV-DVECDGL--------------KTV---------------------
------------------------------------------------------------
------------------------------------------------------------
------------------------------------------------------------
------------------------------------------------------------
------------------------------------------------------------
---------------------------------------DSE----SDSTESSENSI---
----EAQSKSK-------------------------------------------------
-----------------------ETSL--EET----------------SNV-KSKSE---
---------------EISVEE---------------SP-N--------------------
---------------------------------------VDSKSKE---------TSAE-
----ESSN-------------------------------------MKSK-STEL------
--------SLEES---------------------SN------------------------
---EQ--------------------------------NEDSRSCH---------------
----------------------
>hemak000043g8857-Hemitrygon-akajei
------------------------------------------------------------
------------------------------------------------------------
------------------------------------------------------------
---------------------------------------MKSF-LLTIIAVQIL---HC-
--------------L-------GMP-----------------------------------
-----SPKEALRAS---------VIKLNEIT-EITNL---CGITRRGVT---N-------
TYRT-------GKLSYSVDLTFSVKETVCSKNSGQEFDDPSCSFRPKNIAEK----GFCN
SHVEFFAD-KVADV-DVECDGL--------------KTV---------------------
------------------------------------------------------------
------------------------------------------------------------
------------------------------------------------------------
------------------------------------------------------------
------------------------------------------------------------
---------------------------------------DSE----SDATESSETSI---
----ESQSKSK-------------------------------------------------
-----------------------ESSL--EET----------------SNV-KSKSE---
---------------ETSLQE---------------ESLNEND-KSEDTS------LD--
----------------------------DSAN-------VESKSKE---------MSVE-
----ESSH-------------------------------------MRSR-SMEL------
--------SLEEP---------------------SN------------------------
---EQ--------------------------------NEDSRAQH---------------
----------------------
>hemak000043g8858-Hemitrygon-akajei
------------------------------------------------------------
------------------------------------------------------------
------------------------------------------------------------
---------------------------------------MKSY-PLALVAVQIL---HC-
--------------L-------GMP-----------------------------------
-----NTKEALRAS---------VIKLNEIS-EITNL---CGITRRGVA---N-------
TYRT-------GKLSYNVDLTFSVKETVCSKNSGLEFDYPSCRFRPESTAEN----GVCK
SHVEFFAD-KVADI-EVECDGL--------------KTV---------------------
------------------------------------------------------------
------------------------------------------------------------
------------------------------------------------------------
------------------------------------------------------------
------------------------------------------------------------
---------------------------------------DSE----SDSTESSETSI---
----EDKTKSK-------------------------------------------------
-----------------------EKSV--EET----------------SKA-STESK---
---------------EVSQEN---------------TS-SME--KSKEAS------VE--
----------------------------ELAD-------VKSKSKE---------TSLE-
----EPSD-------------------------------------MRSK-STEL------
--------SHEES---------------------SN------------------------
---EQ--------------------------------DENSRARH---------------
----------------------
>hemak000043g8859-Hemitrygon-akajei
------------------------------------------------------------
------------------------------------------------------------
------------------------------------------------------------
---------------------------------------MKSF-LLAIAVVQIL---HC-
--------------S-------GVP-----------------------------------
-----RTKEALRAS---------VIKLNEIT-EIPNL---CGISRRGVT---N-------
TYRT-------GKLSYKVDLTFSVKETVCSKNSSLEFDDPTCLFRPKKIAEK----GFCK
SHVEFFAD-KVADV-DVECDGL--------------KTV---------------------
------------------------------------------------------------
------------------------------------------------------------
------------------------------------------------------------
------------------------------------------------------------
------------------------------------------------------------
---------------------------------------DSA----SNSLESSETSF---
----EVEKKSN-------------------------------------------------
-----------------------ETAV--EEV----------------ANV-KNQTT---
---------------EASLMK---------------------------------------
------------------------------------------------------------
-----PLN-------------------------------------VEIE-SIEL------
--------SQEDH---------------------SN------------------------
------------------------------------------------------------
---------------VSVG---
>GGGL01745819-Heterodontus-zebra
------------------------------------------------------------
------------------------------------------------------------
------------------------------------------------------------
---------------------------------------MKSF-LLTIAALQIL---HC-
--------------S-------GVP-----------------------------------
-----NPEDALRVA---------VIKLNEIS-EISHL---CGIISSTVT---D-------
LSPT-------GKFSYNVDLAFSVKETVCSKNSGLEFDDPNCYFRTKKTAVK----GFCK
SHVEYFAD-EVVDI-DVECRGL--------------KTF---------------------
------------------------------------------------------------
------------------------------------------------------------
------------------------------------------------------------
------------------------------------------------------------
------------------------------------------------------------
---------------------------------------DSK----SGSLESSENSI---
----EMKPKRTFS-----------------------------------------------
-----------------------PKVY--KRV----------------KQI-KRLVA---
---------------SGGFK----------------------------------------
------------------------------------------------------------
------------------------------------------------------------
------------------------------------------------------------
------------------------------------------------------------
----------------------
>GGGL01036166-Heterodontus-zebra
------------------------------------------------------------
------------------------------------------------------------
------------------------------------------------------------
---------------------------------------MSSL-LLALAALQAL--RFC-
--------------A-------GIPVT--------------DFMP---------------
-----IIEDALKES---------ILQLNRNT-ISDYL---FGATSNELL---Y-------
IIPT-------GPNDFSVDLRFTARETLCPKIGGF--DSENCELNNDPLAKV----ASCR
SSVSYSFG-VVVDV-YLQCMDS--------------RDR---------------------
------------------------------------------------------------
------------------------------------------------------------
------------------------------------------------------------
------------------------------------------------------------
------------------------------------------------------------
-----------------------------------IVDSSSE----SASFESSE------
----EVRYLRR-------------------------------------------------
-----------------------QPQF--QDGHYSSV---DWG-YQNNQQSTQRHMN---
---------------DFDPRR---------------PN-TQG------------------
------------------------------------------------------------
----------------------------------------------KTL-SQGLS-----
--------SRKKPR----------------------------------------------
---RK-------------------------------QNQDSLVE----------------
----------------------
>GGGL01473322-Heterodontus-zebra
------------------------------------------------------------
------------------------------------------------------------
------------------------------------------------------------
---------------------------------------MKSF-LLTIAAVQIL---HC-
--------------S-------GIP-----------------------------------
-----SPKEALRVS---------VIKLNEST-ETTNL---CGITRRRAK---D-------
------------------------------------------------------------
------------------------------------------------------------
------------------------------------------------------------
------------------------------------------------------------
------------------------------------------------------------
------------------------------------------------------------
------------------------------------------------------------
------------------------------------------------------------
------------------------------------------------------------
------------------------------------------------------------
------------------------------------------------------------
------------------------------------------------------------
------------------------------------------------------------
--------SLDVS---------------------HQ------------------------
---EN--------------------------------YHTTWI-----------------
----------------------
>GGGL01054960-Heterodontus-zebra
------------------------------------------------------------
------------------------------------------------------------
------------------------------------------------------------
---------------------------------------MKIN-LLIFAAVRIL---HC-
--------------C-------ELTCE-------------NCGFP---------------
-----VVSEAINAS---------VIKLNEIS-TMDNC---FGVTKHKVD---A-------
IIPL-------EEHFLQVNLTIDVRETICLKDARN--ESVKCQLKPLPDAET----ATCT
SRVMLDKG-EIQSV-EIECRNT--------------NLTT--------------------
----------TIVPV-------TSEPTTSTP------------------------APT--
------------------------------------------------------------
--LLTTPTTT--------------------------------------------------
------------------------------------------------------------
---------------------------------------------------------SIP
TSTST--------------------P-----------TLSSI----QSSLEKNKSSE---
-----VTRKKNCK---------HESNQHCTTKLG--------------SKG---------
-----------HGWN-------GRKQYPEQEKHIS-----------VGRNPIWRRGK---
---------------DFKVKR---------------------------------------
------------------------------------------------------------
----NPKQG-------------------------------------KRN-PVGRK-----
--PKWI-RRRGNTR--------------------GI------------------------
------------------------------------------------------------
----------------------
>GGGL01560301-Heterodontus-zebra
------------------------------------------------------------
------------------------------------------------------------
------------------------------------------------------------
---------------------------------------MKVI-FFVIVAVQIL---YC-
--------------C-------GLPCE-------------NCTFP---------------
-----VIDKALAAS---------VVKLNEES-TIDNR---FAVTKTELK---D-------
IISI-------GERLFLINLVLDVQETMCPRETGL--DWAECELKLLPTAET----ATCL
SRVTVDID-VIVNV-EVQCTDK--------------NQIT--------------------
----------PV------------------------------------------------
------------------------------------------------------------
------------------------------------------------------------
---PHP------------------------------------------------------
----------------------------------------------------------IP
KSK--------------------------------------------SSSESSDSSD---
----ENSSE---------------------------------------------------
------------------------------------------------------------
------------------------------------------------------------
-------------------------------------------------------ILLK-
----KKSVDED----------------------------------MKEK-----------
------------------------------------------------------------
------------------------------------------------------------
----------------------
>GGGL01004985-Heterodontus-zebra
MNL---------------------------------------------------------
------------------------------------------------------------
------------------------------------------------------------
---------------------------KSLPPIHT--GKMKTI-LFIFAAAQIL---YC-
--------------S-------GEPCA-------------NSTFP---------------
-----GMRNALNAT---------VSKLNNNS-TINNL---FAVTSCNVQ---S-------
ITDF-------GERLFSMVFVIDVQETMCRRDSGI--DPANCTLKPITEAAT----ATCS
CRVLRTYR-MIENV-ELECRST--------------YMTT--------------------
----------PIVPV-------TSEPT---------------------------------
------------------------------------------------------------
---IPSPT----------------------------------------------------
------------------------------------------------------------
------------------------------------------------------------
----------------STSMQI--------------------------------------
------------------------------------------------------------
------------------------------------------------------------
------------------------------------------------------------
------------------------------------------------------------
-------WF-------------------------------------IMM-----------
------------------------------------------------------------
------------------------------------VLFKIL------------------
----------------------
>ctg96204-Leucoraja-erinacea
------------------------------------------------------------
------------------------------------------------------------
------------------------------------------------------------
--------------------------------MYR--CKMKTI-LFVFAAVHVF---YT-
--------------S-------AQSCA-------------SSTFP---------------
--------IVETAT---------IAQVNVDS-SNSNL---FAVTRCEVI---F-------
EANL-------GERL---------------------------------------------
------------------------------------------------------------
------------------------------------------------------------
------------------------------------------------------------
------------------------------------------------------------
------------------------------------------------------------
------------------------------------------------------------
------------------------------------------------------------
------------------------------------------------------------
------------------------------------------------------------
------------------------------------------------------------
------------------------------------------------------------
------------------------------------------------------------
------------------------------------------------------------
------------------------------------------------------------
----------------------
>ctg13047-Leucoraja-erinacea
------------------------------------------------------------
------------------------------------------------------------
------------------------------------------------------------
---------------------------------------MKSF-LLAIAAVQIF---HC-
--------------S-------GVP-----------------------------------
-----NPEDALRAA---------ITKLNEIS-EISHL---CGIIRSTIT---D-------
LSPT-------GKISYNVDLAFSVQETVCSKNSGLEFDDSSCIFRPVRIAET----ASCR
SRVKYLAD-EVLDV-DVECHGF--------------GKV---------------------
------------------------------------------------------------
------------------------------------------------------------
------------------------------------------------------------
------------------------------------------------------------
------------------------------------------------------------
---------------------------------------KGN----GDSVDKVKVNG---
----VPSKRGK------------G------------------------------------
-----------------------QSEP--AAG----------------TQR-PSKPP---
--------KRG----KDYRKP---------------HQ-----------------RFH--
---------------------------------------YNEGSSE----------LIN-
----SSEE-------------------------------------MRII-SEEL------
--------SNEES---------------------SM------------------------
---EN--------------------------------NDDSRARHRRH------------
----------------------
>ctg13013-Leucoraja-erinacea
------------------------------------------------------------
------------------------------------------------------------
------------------------------------------------------------
---------------------------------------MKSF-LLALAALQVS--QYC-
--------------A-------AIPIF--------------DFLP---------------
-----IIEDALRQS---------VDQLNSDT-SGGFL---FTATSNELL---H-------
ITPA-------GPNDLSVDLRFNAMETLCPKNSGM--QIENCVLNRNPLAEM----VECR
SSVSYSLG-TVVNV-FLRCVDA--------------RQR---------------------
------------------------------------------------------------
------------------------------------------------------------
------------------------------------------------------------
------------------------------------------------------------
------------------------------------------------------------
-----------------------------------FVDNDSS----SSSSESSE------
----EIMFQRR-------------------------------------------------
-----------------------QPHI--QDEYYSSV---DW----NNQQAGQRGRN---
---------------GTPERR---------------EN-NQK------------------
------------------------------------------------------------
----------------------------------------------QNV-NHGLT-----
--------SKKNPH----------------------------------------------
---RK-------------------------------QKPNSVVE----------------
----------------------
>DN117005-c0-g2-i4-Okamejei-kenojei
------------------------------------------------------------
------------------------------------------------------------
------------------------------------------------------------
---------------------------------------MKSF-LLAFAALQAF--QNC-
--------------A-------AIPTF--------------DFLP---------------
-----MIEDALRQS---------VVQLNSDT-NGGFL---FTATSNELL---H-------
ITPA-------GSNDLSVDLRFNAMETLCPKNSGM--QIENCALNRNPLAEM----VECR
SSVSYSLG-TVVNV-FLRCIDA--------------RQR---------------------
------------------------------------------------------------
------------------------------------------------------------
------------------------------------------------------------
------------------------------------------------------------
------------------------------------------------------------
-----------------------------------FVDSDSA----SSSSDSSE------
----EIVFHRG-------------------------------------------------
-----------------------QPHI--QDEYYSSV---DW----NNQQAGQRGRN---
---------------GTPARK---------------KN-NQR------------------
------------------------------------------------------------
----------------------------------------------QNV-NHGLT-----
--------SKKNPH----------------------------------------------
---RK-------------------------------QKTNSVVE----------------
----------------------
>DN128466-c0-g2-i3-Okamejei-kenojei
------------------------------------------------------------
------------------------------------------------------------
------------------------------------------------------------
---------------------------------------MKSF-LLAIAAVQIL---HC-
--------------S-------GVP-----------------------------------
-----NPEDALRAA---------ITKLNEIS-EISHL---CGIIRSTIT---D-------
LSPT-------GKISYNVDLAFSVQETVCSKNSGLEFDDPSCIFRPVNIAET----ATCR
SRVKYLAD-EVLDV-DVECHGF--------------RKA---------------------
------------------------------------------------------------
------------------------------------------------------------
------------------------------------------------------------
------------------------------------------------------------
------------------------------------------------------------
---------------------------------------KGN----GDSVEKVKVNG---
----VPSKGGK------------G------------------------------------
-----------------------QSEP--AAG----------------TQR-PSKPP---
--------KRG----KDYRKP---------------HQ-----------------RFH--
---------------------------------------YNEGSSE----------LIN-
----SSEE-------------------------------------MTIV-SEEL------
--------SKE-S---------------------SR------------------------
---EY--------------------------------NDDSRARHRRH------------
----------------------
>DN128466-c0-g1-i19-Okamejei-kenojei
------------------------------------------------------------
------------------------------------------------------------
------------------------------------------------------------
---------------------------------------MKSF-LLAIAAVQIL---HC-
--------------S-------GVP-----------------------------------
-----STKDALRAS---------VAKLNEIT-EITNL---CAITRRGVT---N-------
TYRT-------GKLSYNVDLTFTVKETVCSKNSGHEFGDSGCTFRPKKIAEK----GFCK
SRVEYFAD-KVADV-DVECEGL--------------KTI---------------------
------------------------------------------------------------
------------------------------------------------------------
------------------------------------------------------------
------------------------------------------------------------
------------------------------------------------------------
---------------------------------------DSE----SDSIESNETSI---
----EVQSKSN-------------------------------------------------
-----------------------ETSL--EET----------------SSV-ESKSE---
---------------ETSLEE---------------SS-NDKS-KSTETS------LE--
----------------------------DPDD-------VQDKSEE---------TSIE-
----EPSN-------------------------------------MKSK-STEL------
--------SQEES---------------------SN------------------------
---KG--------------------------------MISQEGDTNHE------------
----------------------
>DN128466-c0-g1-i16-Okamejei-kenojei
------------------------------------------------------------
------------------------------------------------------------
------------------------------------------------------------
---------------------------------------MKSF-LLAIAAVQIL---HC-
--------------S-------GVP-----------------------------------
-----STKDALRAS---------VAKLNEIT-EITNL---CAITRRGVT---N-------
TYRT-------GKLSYNVDLTFTVKETVCSKNSGHEFGDSGCTFRPKKIAEK----GFCK
SRVEYFAD-KVADV-DVECEGL--------------KTI---------------------
------------------------------------------------------------
------------------------------------------------------------
------------------------------------------------------------
------------------------------------------------------------
------------------------------------------------------------
---------------------------------------DSE----SDSIESNETSI---
----EVQSKSN-------------------------------------------------
-----------------------ETSL--EET----------------SSV-ESKSE---
---------------ETSLEE---------------SS-NDKS-KSTETS------LE--
----------------------------DPDD-------VQDKSEE---------TSIE-
----EPSN-------------------------------------MKSK-STEL------
--------SQEES---------------------SN------------------------
---KG--------------------------------MISQEGDTNHE------------
----------------------
>DN128466-c0-g1-i2-Okamejei-kenojei
------------------------------------------------------------
------------------------------------------------------------
------------------------------------------------------------
---------------------------------------MKSF-LLVIAAVQIL---HC-
--------------S-------GAP-----------------------------------
-----SPKAALRAS---------MMKLNKIT-RIPSL---CGITGRAVK---D-------
VYRT-------GKMSYNVDLAFTVKETVCSKNSRLTFDHPRCHLRTKKTAKK----GFCK
SRVEYFAG-KIVDI-DVECRGL--------------RTF---------------------
------------------------------------------------------------
------------------------------------------------------------
------------------------------------------------------------
------------------------------------------------------------
------------------------------------------------------------
---------------------------------------DRR----SGSFESSENSI---
----EAKIMRAPR-----------------------------------------------
-----------------------RGAY--RRV----------------KQV-RRIVG---
------------------------------------------------------------
------------------------------------------------------------
------------------------------------------------------------
------------------------------------------------------------
------------------------------------------------------------
----------------------
>DN128466-c0-g1-i11-Okamejei-kenojei
------------------------------------------------------------
------------------------------------------------------------
------------------------------------------------------------
---------------------------------------MKSF-LLVIAAVQIL---HC-
--------------S-------GVP-----------------------------------
-----SSKDALRAS---------VAKLNEIT-EITNL---CAITRRGVT---N-------
TYRT-------GKLSYNVDLTFSVTETVCSKNSGMEFDDPGCRFRPRKIAEK----GFCN
SRVEYFAD-KVADV-DVECEGL--------------KTI---------------------
------------------------------------------------------------
------------------------------------------------------------
------------------------------------------------------------
------------------------------------------------------------
------------------------------------------------------------
---------------------------------------DSE----SDSIESSEISF---
----EDKTEST-------------------------------------------------
-----------------------ETSV--EET----------------SHV-DIKST---
---------------EESEED---------------IS-NMK--KSKETS------VE--
----------------------------TMADDHVS---MESMSKE---------TSDE-
----ESSN-------------------------------------TKSQ-STEV------
--------SQEEP---------------------SN------------------------
---EQ--------------------------------DEDSRGRHWA-------------
----------------------
>DN128466-c0-g1-i10-Okamejei-kenojei
------------------------------------------------------------
------------------------------------------------------------
------------------------------------------------------------
---------------------------------------MKSF-LLVIAAVQIL---HC-
--------------S-------GVP-----------------------------------
-----SSKDALRAS---------VAKLNEIT-EITNL---CAITRRGVT---N-------
TYRT-------GKLSYNVDLTFSVTETVCSKNSGMEFDDPGCRFRPRKIAEK----GFCN
SRVEYFAD-KVADV-DVECEGL--------------KTI---------------------
------------------------------------------------------------
------------------------------------------------------------
------------------------------------------------------------
------------------------------------------------------------
------------------------------------------------------------
---------------------------------------DSE----SDSIESSEISF---
----EDKTEST-------------------------------------------------
-----------------------ETSV--EET----------------SHV-DIKST---
---------------EESEED---------------IS-NMK--KSKETS------VE--
----------------------------TMADDHVS---MESMSKE---------TSDE-
----ESSNVSI----------------------------------TKVS-STNI------
--------NLDIV-----------------------------------------------
--------------------------------------------H---------------
----------------------
>XP051881523-Pristis-pectinata
------------------------------------------------------------
------------------------------------------------------------
------------------------------------------------------------
---------------------------------------MKSF-LLAIAAVQIL---HC-
--------------S-------GVP-----------------------------------
-----STKEALRAS---------VVKLNEIT-VTSNL---CAITGRRVT---N-------
TYRT-------GKHSYNVDLTFSVKETICSKDSGFEFDDPSCRFRPKKIGEK----GFCK
SRVEYFAD-QVADV-DVECEGL--------------KTV---------------------
------------------------------------------------------------
------------------------------------------------------------
------------------------------------------------------------
------------------------------------------------------------
------------------------------------------------------------
---------------------------------------DSQ----SDSSESRETSI---
----EYENKSQ-------------------------------------------------
-----------------------ETSL--EEA----------------SKV-KSQST---
---------------ETSLEE---------------------------------------
------------------------------------------------------------
-----ASN-------------------------------------VKSA-SMEL------
--------SPQQS---------------------SN------------------------
---EK--------------------------------FEDSRDQH---------------
----------------------
>XP051881449-Pristis-pectinata
------------------------------------------------------------
------------------------------------------------------------
------------------------------------------------------------
---------------------------------------MKSF-LLAIVAVQIL---HC-
--------------L-------GMP-----------------------------------
-----STKEALRAS---------VVKLNEIT-EITNL---CGITRRGVT---N-------
VYRT-------GKLSYNVDLTFSVRETICSKNSGWEFDDSICLFRPRRIAER----GFCK
SRVGYFAD-KVAYV-DVKCDGL--------------KTV---------------------
------------------------------------------------------------
------------------------------------------------------------
------------------------------------------------------------
------------------------------------------------------------
------------------------------------------------------------
---------------------------------------DSE----SDSSESSETNF---
----EGNSKSE-------------------------------------------------
-----------------------EASL--HES----------------------------
------------------------------------------------------------
------------------------------------------------------------
------------------------------------------------------------
----------------------------------SN------------------------
---ES--------------------------------FMDSKSWH---------------
----------------------
>XP051886623-Pristis-pectinata
------------------------------------------------------------
------------------------------------------------------------
------------------------------------------------------------
---------------------------------------MKSF-LLAIAAVQIL---HC-
--------------S-------GVP-----------------------------------
-----STKEALRAS---------VVKLNEIT-EITNL---CGITGRRGK---N-------
VYRT-------GKLSYNVDLIFSVKETVCSKNSGLEFDDRSCHFRSKKAAAK----GFCK
SHVEYFAD-KIVDI-DVECRGL--------------RTI---------------------
------------------------------------------------------------
------------------------------------------------------------
------------------------------------------------------------
------------------------------------------------------------
------------------------------------------------------------
---------------------------------------DSK----SYSFESSENSI---
----ELKAKRTPV-----------------------------------------------
-----------------------REVY--KRV----------------KQV-KRIVG---
------------------------------------------------------------
------------------------------------------------------------
------------------------------------------------------------
------------------------------------------------------------
------------------------------------------------------------
----------------------
>XP051875992-Pristis-pectinata
------------------------------------------------------------
------------------------------------------------------------
------------------------------------------------------------
---------------------------------------MKSF-LLAFVVLQAF--QYC-
--------------A-------AIPVL--------------DFLP---------------
-----IIEDALSQS---------IIQLNSDT-TSGYL---FAAINNELL---H-------
VSPT-------GPNEISVDLRFNARETLCPKNSGM--EVENCELNRSPSAEI----VTCH
SSVTYSSG-TFVDV-FLRCKDA--------------RTR---------------------
------------------------------------------------------------
------------------------------------------------------------
------------------------------------------------------------
------------------------------------------------------------
------------------------------------------------------------
-----------------------------------IMDSISS----SSSFESSE------
----EILFQRR-------------------------------------------------
-----------------------SPQF--QDEYYSSV---DW----NNRPSGQRRRN---
---------------GSAAGK---------------KN-NQR------------------
------------------------------------------------------------
----------------------------------------------QNL-SQGLS-----
--------SKKIPR----------------------------------------------
---RK-------------------------------QNPDSVAE----------------
----------------------
>XP051879780-Pristis-pectinata
------------------------------------------------------------
------------------------------------------------------------
------------------------------------------------------------
---------------------------------------MKSF-LLAIAAVQIL---HC-
--------------S-------GVP-----------------------------------
-----NPEDALRAA---------ITKLNEIS-EISHL---CGIISSTVT---D-------
LSPT-------GKFSYNVDLAFSVQETVCSKNSGLEFDDSSCTFRPARIAET----ATCR
SRVKYMAD-DVLDV-DVECHGF--------------RKA---------------------
------------------------------------------------------------
------------------------------------------------------------
------------------------------------------------------------
------------------------------------------------------------
------------------------------------------------------------
---------------------------------------RGN----GDLVERVKVNG---
----GASKGGK------------G------------------------------------
-----------------------QSEP--ATG----------------TKG-HAKPP---
--------KRG----KGHRKP---------------PQ-----------------RFS--
---------------------------------------YNGGSSE----------LIV-
----SSEE-------------------------------------LRIT-SEEL------
--------SHESS---------------------SK------------------------
---EH--------------------------------NEDSRVRHRRH------------
----------------------
>XP051882531-Pristis-pectinata
------------------------------------------------------------
------------------------------------------------------------
------------------------------------------------------------
---------------------------------------MKII-LFILSSLQIL---CC-
--------------S-------GQPCG-------------NCTFP---------------
-----VIDEALIAS---------VRKLNDIS-SIDNL---FAMVKGEVK---D-------
IVSV-------GERMFFVDLALDVQETVCPKDSGL--DWADCALKPLATAET----ANCT
SRVTFDID-VVVNV-EVQCTEM--------------DWIT--------------------
----------PK------------------------------------------------
------------------------------------------------------------
------------------------------------------------------------
---PRP------------------------------------------------------
----------------------------------------------------------IP
DSE--------------------------------------------SSSESNESSD---
----ESSSEDGCN---------NRRRNML-------------------------------
-----------------------RK----RGK-------------------DKRNGK---
---------------NGNCRK---------------GK-K--------------------
---------------------------------------------R--------FT-LQ-
----VLTGG-D----------------------------------CKDG-----------
------------------------------------------------------------
----------------------------------CLGSSYSQSVSMIWLKGPNV------
-------TFPSLLMILKEI---
>XP051868582-Pristis-pectinata
MGS---------------------------------------------------------
------------------------------------------------------------
------------------------------------------------------------
---------------------------VHLTAMYT--NKMKII-IFVFAAVQIL---YC-
--------------S-------AQICG-------------DTTFS---------------
-----RIGLVLNAT---------IKKVNDES-TISNL---FAVTRCEVV---D-------
NIFI-------GEGITWVNISIDVQETDCLKNSGL--DPTQCNLKPILDAET----ATCT
SQVQLEGD-QVLRV-IIQCRNT--------------NVTTPAMTTSNSPATTLDTSATTP
DTSVTTLDTSATTPGTSTTTPDTSATTPTTT----------------------VTTPTT-
----------------------------------SATTLTT-------------------
--TVTTPTTS-------STTPT------TTV--TTPT-TSTT-------------TLTTT
VTTPTTS-----TTTPTT-TVTTPTTSTTTLTTTVTTSTTSTTTPTTTVTTPTTSTTTPT
TTVTTPTTSTTRPTTVTTPTTTITTPTTTVTTPTTSTTRPTTTVTTPTTSTTTPTTTVTT
TTTTPTK------TTTTTTTTTRKRA------------SSSS----SSSSESSESSE---
----RCRRKYGWR---------RN--RYC-------------------------------
-----------------------RR----RHG--------------------RRRG----
------------------------------------NR-RRWR-----------------
------------------------------------------------------------
----WWRWW-------------------------------------RHQ-QRRRKNP---
--RRRN-RNRFNRR-RRT------------------------------------------
------------------------------------------------------------
----------------------
>XP051868596-Pristis-pectinata
MGS---------------------------------------------------------
------------------------------------------------------------
------------------------------------------------------------
---------------------------VHLTAMYT--NKMKII-FFVFAAVQIL---HC-
--------------S-------AQSCG-------------DTTLP---------------
-----QIGLVVNAT---------IAQVNNES-SAGNA---SVVTRCEFV---N-------
SIPI-------GERFILVNIIVDV-----------------------VGAET----LTCT
SQVLLEVN-QVRSV-EVQCRNT--------------NVTTPAMTTSTS------------
---------AATTPGTAATTPDTSATTPGTS----------------------ATTPDT-
----------------------------------SATTLDT-------------------
--SATTPTTS-------ATTPT------TSA--TTPT-TSAT-------------TPTTS
ATTPTTS-----ATTPTT-SATTPTTSATTQNTTV-------------------------
---------------------------------------------------TTPTTTLTK
TTTTT----------TTTMTTTRKRA-------------SSS----SSSSESNESSE---
----RCRRRYGWR---------RN--RYC-------------------------------
-----------------------RR----RHG--------------------RRRG----
------------------------------------NR-RRWN-----------------
------------------------------------------------------------
----WWRWW-------------------------------------RRQ-QRRRQNP---
--RGRN-RNRFNRR-RRT------------------------------------------
------------------------------------------------------------
----------------------
>c111671-g1-i2-Raja-clavata
------------------------------------------------------------
------------------------------------------------------------
------------------------------------------------------------
--------------------------------MYS--CKMKTI-LFVFAAVHVF---YT-
--------------S-------AESCA-------------NSTFP---------------
--------IVENAT---------ITQVNLES-SNVNL---FTVTRCEVL---N-------
ITNL-------GERKTRVVIVIDIQETMCLNNSGI--DPSLCDLIPILDAET----ATCT
STITLAVD-EVESV-DVQCFDT--------------NVTTPAIT----------------
----------PTTPV-------TTQSILV-------------------------------
------------------------------------------------------------
----TTPTIL-------DTTEG------TLA--TTPS-TQDT-------------TEGIL
ATTPTTT-----VTTP--------------------------------------------
-----------------------------------------------------TTTTTTP
TTTTT------------TTKKPRKRP--------------------SSSSSSS-------
------------------------------------------------------------
------------------------------------------------------------
------------------------------------------------------------
------------------------------------------------------------
------------------------------------------------------------
------------------------------------------------------------
------------------------------------------------------------
----------------------
>c117360-g3-i2-Raja-clavata
------------------------------------------------------------
------------------------------------------------------------
------------------------------------------------------------
---------------------------------------MKSF-LLAIAAVQIL---HC-
--------------S-------GVP-----------------------------------
-----STKDALRAS---------VAKLNEIT-EITNL---CAITRRGVT---N-------
TYRT-------GKLSYNVDLTFTVKETVCSKNSGHEFDDSGCTFRPKKIAEK----GFCK
SRVEYFAD-KVADV-DVECEGL--------------KTF---------------------
------------------------------------------------------------
------------------------------------------------------------
------------------------------------------------------------
------------------------------------------------------------
------------------------------------------------------------
---------------------------------------DSE----SDSIESSETSI---
----ETRSKSK-------------------------------------------------
-----------------------ESSL--EKS----------------AHV-ESKSE---
---------------ETSLEE---------------SS-NDKS-----------------
------------------------------------------KSTE---------TSNE-
----SVHN-------------------------------------VKSK-STEV------
--------SVEES---------------------SN------------------------
---EQ--------------------------------NEDSRGRH---------------
----------------------
>c117963-g1-i1-Raja-clavata
------------------------------------------------------------
------------------------------------------------------------
------------------------------------------------------------
---------------------------------------MKSF-LLAFAALQAF--QCC-
--------------A-------AIPIF--------------DFLP---------------
-----MIEDALRQS---------VVQLNSDT-MGGFL---FTATSNELL---H-------
ITPA-------GPHDLSVDLRFNAMETLCPKNSGI--QIENCALNRNPLAEM----VECR
SSVSYSLG-TIVNV-FLRCVDA--------------RQI---------------------
------------------------------------------------------------
------------------------------------------------------------
------------------------------------------------------------
------------------------------------------------------------
------------------------------------------------------------
-----------------------------------IVDSDSA----SSSFESSE------
----EILFQRR-------------------------------------------------
-----------------------QPHI--QDEYYSSV---DW----NNQQAGQRGRN---
---------------GTPARK---------------KN-NQR------------------
------------------------------------------------------------
----------------------------------------------QNV-NRGLT-----
--------SKKNPH----------------------------------------------
---RK-------------------------------QKPNSVVE----------------
----------------------
>c117360-g7-i1-Raja-clavata
------------------------------------------------------------
------------------------------------------------------------
------------------------------------------------------------
------------------------------------------------------------
------------------------------------------------------------
------TKNALRAS---------VVKLNEIT-EINNL---CAVNGRRGK---I-------
VYRT-------GKLWYNVDLVFSVKETVCSKNSGLEYDNRSCHFRSRKNAAK----GICK
SSVEYFAG-KIVDV-DVECRGL--------------RTI---------------------
------------------------------------------------------------
------------------------------------------------------------
------------------------------------------------------------
------------------------------------------------------------
------------------------------------------------------------
---------------------------------------DSR------SLESNENSI---
----EMRARRMPL-----------------------------------------------
-----------------------RQVY--KRV----------------KQV-KRIVG---
------------------------------------------------------------
------------------------------------------------------------
------------------------------------------------------------
------------------------------------------------------------
------------------------------------------------------------
----------------------
>XP048455475-Rhincodon-typus
------------------------------------------------------------
------------------------------------------------------------
------------------------------------------------------------
---------------------------------------MKAF-LLTIAAVQIL---HC-
--------------S-------GIP-----------------------------------
-----SPKDALRVS---------VLKLNQIT-DTSNL---CGITRRRVK---D-------
IHRT-------GKLSYNVDLTFSVKETICSKNSGLEFDDPSCHFCPKKTAEK----GLCK
SHVAYFAD-EVVDI-DVQCRGL--------------KTV---------------------
------------------------------------------------------------
------------------------------------------------------------
------------------------------------------------------------
------------------------------------------------------------
------------------------------------------------------------
---------------------------------------DSN----SDSSELNENSL---
----EVKTEAK-------------------------------------------------
-----------------------PMSV--EES----------------PNV-KSMST---
---------------ETSLED---------------SP-D--------------------
---------------------------------------VNI------------------
-----LHE-------------------------------------MKSE-STET------
--------SVEES---------------------PN------------------------
---EY--------------------------------HDDSRSRH---------------
----------------------
>XP020374170-Rhincodon-typus
------------------------------------------------------------
------------------------------------------------------------
------------------------------------------------------------
---------------------------------------MKAF-LLTIAAVQIL---HC-
--------------S-------GIP-----------------------------------
-----SPKDALRAS---------VIKLNQIT-EISNL---CGITRRRVK---D-------
IYRT-------GKLSYNVDLTFSVKETICSKNSGLEFDDPSCYFHPKKAAQK----GLCK
SHVEYFAN-EVVDI-DVQCQGL--------------KMV---------------------
------------------------------------------------------------
------------------------------------------------------------
------------------------------------------------------------
------------------------------------------------------------
------------------------------------------------------------
---------------------------------------DSN----SDLLESNENSN---
----EVKTRSK-------------------------------------------------
-----------------------QIST--EES----------------LDW-KSKSA---
---------------ETSLED---------------SP-N--------------------
---------------------------------------LSIDE----------------
---------------------------------------------LNIK-SSER------
--------SLDVS---------------------SN------------------------
---EY--------------------------------YDDSRSRH---------------
----------------------
>XP048455517-Rhincodon-typus
------------------------------------------------------------
------------------------------------------------------------
------------------------------------------------------------
---------------------------------------MKAF-LLTIAAVQIL---HC-
--------------S-------GIP-----------------------------------
-----SPKDALRVS---------VLKLNQIT-ETSNL---CGITRRRVK---D-------
IQRT-------GKLSYNVDLTFSVKETVCSKNSGLEFDDPSCYFHPKKTAEK----GLCK
SRVEYFAD-EVVDV-AVECQGL--------------KTF---------------------
------------------------------------------------------------
------------------------------------------------------------
------------------------------------------------------------
------------------------------------------------------------
------------------------------------------------------------
---------------------------------------DSN----SDISESSENSI---
----EVKTKSKEIPNED---SINEESKST-------------------------------
-----------------------ESSL--EES----------------PDV-KSKST---
---------------ETSLED---------------SP-N--------------------
---------------------------------------VNSQSTE---------TSFE-
----DSLNMRS------------KSTETSVEDSP----------DLNSK-STET------
--------SFDVS---------------------SN------------------------
---EQ--------------------------------NDDSRS-----------------
----------------------
>XP020374172-Rhincodon-typus
------------------------------------------------------------
------------------------------------------------------------
------------------------------------------------------------
---------------------------------------MKAF-LLTIAAVQIL---HC-
--------------S-------GVP-----------------------------------
-----NPEDALRAA---------VMKLNEIS-EISHL---CRTISSTVI---D-------
LSPT-------GKFSYNVDLAFSVKETVCSKNSGLEFDDSSCSFRPTKIAET----ATCR
SRVKYLAD-EVLDV-DVECHGF--------------KKA---------------------
------------------------------------------------------------
------------------------------------------------------------
------------------------------------------------------------
------------------------------------------------------------
------------------------------------------------------------
---------------------------------------RGN----GDSLERQRSES---
----EIRRGNK------------E------------------------------------
-----------------------QSDI--FQG----------------GKV-HSKPT---
--------KGR----KGHRKQ---------------SS-----------------RAS--
---------------------------------------HNRGSSE----------LTN-
----SSEE-------------------------------------LKMT-SRES------
--------WMEES---------------------LN------------------------
---EY---------------------------------DDSRFRH---------------
----------------------
>XP048455026-Rhincodon-typus
------------------------------------------------------------
------------------------------------------------------------
------------------------------------------------------------
---------------------------------------MNSF-LLALAVLQTL--RFS-
--------------V-------GIPMT--------------DFTP---------------
-----IVQDALKES---------ILQLNRHT-VNDYL---LKATSNELH---Y-------
FTST-------EPNEIVVDLRFTARETLCLKTGGF--VSENCDLNNDPFAQM----TTCQ
SSVSYSFR-AVVDV-YLHC-----------------------------------------
------------------------------------------------------------
------------------------------------------------------------
------------------------------------------------------------
------------------------------------------------------------
------------------------------------------------------------
------------------------------------TDSSSE----SASIESVE------
----EMRHLRR-------------------------------------------------
-----------------------QPKL--QDEHYSSV---DWG-YQNSRQFPQRHEN---
---------------DAAPRR---------------PN-KQG------------------
------------------------------------------------------------
----------------------------------------------KPL-SQGLS-----
--------SRKKPN----------------------------------------------
---RK-------------------------------QNQDSKVE----------------
----------------------
>XP048455483-Rhincodon-typus
------------------------------------------------------------
------------------------------------------------------------
------------------------------------------------------------
---------------------------------------MKAF-LLTIAAVQIL---YC-
--------------S-------GIP-----------------------------------
-----SPKDALRVS---------VLKLNRIT-ETSNL---CGITRRRVK---E-------
IYRT-------GKLSYNVDLTFSVKETVCSKNSGLEFDDPSCQFRTKKAAAR----GFCK
SHVEYFAD-EVVDV-DVECQGL--------------KTF---------------------
------------------------------------------------------------
------------------------------------------------------------
------------------------------------------------------------
------------------------------------------------------------
------------------------------------------------------------
---------------------------------------DSR----SGSFESSENSI---
----EVKMRRTPR-----------------------------------------------
-----------------------PRVY--KRV----------------KQI-KRLVT---
---------------AGGFKR---------------------------------------
------------------------------------------------------------
-----TLW----------------------------------------------------
------------------------------------------------------------
------------------------------------------------------------
----------------------
>XP020368330-Rhincodon-typus
------------------------------------------------------------
------------------------------------------------------------
------------------------------------------------------------
---------------------------------------MKAF-LLTIAAVQIL---HC-
--------------S-------GIP-----------------------------------
-----SPKDALRVS---------VLKLNQIT-ETSNL---CGITRRRVK---D-------
IHRT-------GKLSYNVDLTFSVKETVCSKNSGLEFDDPSCHFRPKKAAEK----GFCK
SHIEYYAD-EVIDV-DVECRGL--------------KTI---------------------
------------------------------------------------------------
------------------------------------------------------------
------------------------------------------------------------
------------------------------------------------------------
------------------------------------------------------------
---------------------------------------NSE----SGSFESSENSV---
----EVKTKSK-------------------------------------------------
-----------------------EKGI--KES----------------SKV-KNKST---
---------------ETSLED---------------FP-D--------------------
---------------------------------------VESKSTE---------TSLE-
----DSLN-------------------------------------VDSK-STET------
--------SFIVS---------------------SN------------------------
---EH--------------------------------YDDSRGQH---------------
----------------------
>XP048455466-Rhincodon-typus
------------------------------------------------------------
------------------------------------------------------------
------------------------------------------------------------
---------------------------------------MKAF-LLTIAAVQIL---HC-
--------------S-------GIP-----------------------------------
-----SQKDALRAS---------VLKLNQIT-ETSNL---CGITMRRVK---E-------
IHHT-------GKLSYNMDLTFSVKETVCSKNSGLEFDDPSCHFRPKKTAEK----GLCK
SHIEYFAD-EVVSI-DVECKGL--------------KMV---------------------
------------------------------------------------------------
------------------------------------------------------------
------------------------------------------------------------
------------------------------------------------------------
------------------------------------------------------------
---------------------------------------DSN----SDSSESNENSN---
----EVKKNST-------------------------------------------------
------------------------------------------------------------
----------------GSVED---------------SP-N--------------------
---------------------------------------EQ-------------------
---------------------------------------------EQGK-STET------
--------LLDVS---------------------SN------------------------
---EH--------------------------------H-DSRAHH---------------
----------------------
>XP048454660-Rhincodon-typus
------------------------------------------------------------
------------------------------------------------------------
------------------------------------------------------------
---------------------------------------MKAF-LLTIAAVQIL---YC-
--------------S-------GIP-----------------------------------
-----SPKDALRAS---------VIKLNQIT-KTSNL---YGVNRRRVK---E-------
IHQS-------GKLSYNVDLTFSVKETVCPKNFVLEFNDPSCHFHPKKTAEK----GLCK
SHVEYFAD-EVVDI-DVQCRGL--------------KTV---------------------
------------------------------------------------------------
------------------------------------------------------------
------------------------------------------------------------
------------------------------------------------------------
------------------------------------------------------------
---------------------------------------DSN----SDSSELNENSI---
----ELKSNST-------------------------------------------------
-----------------------E-SL--EKS----------------PNV-QNKSK---
---------------ETFLDV---------------SL-H--------------------
---------------------------------------VSII-----------------
------------------------------------------------------------
------------------------------------------------------------
------------------------------------------------------------
----------------------
>XP048450065-Rhincodon-typus
------------------------------------------------------------
------------------------------------------------------------
------------------------------------------------------------
---------------------------------------MKII-FFIFAVGQIL---YY-
--------------S-----DSETPCD-------------QSDNS---------------
-----LAPHAVNAT---------ITKVNQLF-AMNNL---LRIVSCQEI---T-------
ATDK-------GEGKVDFNIVFNVQETVCAVNSGL--DPASCSLIPPPDA----------
------------------------------------------------------------
------------------------------------------------------------
------------------------------------------------------------
------------------------------------------------------------
------------------------------------------------------------
------------------------------------------------------------
------------------------------------------------------------
------------------------------------------------------------
------------------------------------------------------------
------------------------------------------------------------
------------------------------------------------------------
------------------------------------------------------------
------------------------------------------------------------
------------------------------------------------------------
----------------------
>XP048455381-Rhincodon-typus
------------------------------------------------------------
------------------------------------------------------------
------------------------------------------------------------
---------------------------------------M--------------------
-------------------------CD-------------NCDIP---------------
-----VVSEALHAS---------VKKWSGDV-TTNDL---FNITKITVD---S-------
IVPI-------GELLLQVKLTFDVQKAVCHENDRN--DLVGCQLESPQDTKA----ATCT
SQVMFEAG-EIQSV-TVECSEP--------------TTV---------------------
----------------------RPTPTPST------------------------------
------------------------------------------------------------
---TSTPTSL--------------------------------------------------
------------------------------------------------------------
---------------------------------------------------LTATSSKTP
TST-----------------------------------ATST----ISSLKSSHSSE---
----ETWRGKHRY-----------------------------------------------
----------------------------SQKSY-------------------RSKGK---
---------------KSSWAR---------------GK-H--------------------
------------------------------------------------------------
----YSKWG-------------------------------------KHK-SGGRK-----
--SNGR-RGRDNSR-RGIN---------------GSHSQ---------------------
---RI-------------------------------YNNNSQG-----------------
----------------------
>XP038644113-Scyliorhinus-canicula-Spp2.3s7
------------------------------------------------------------
------------------------------------------------------------
------------------------------------------------------------
---------------------------------------MKSL-LLTIAAVQIL---HC-
--------------S-------GMP-----------------------------------
-----SPKDALRAS---------VLKLNKIT-EITNL---CGITRRRVK---D-------
VYRT-------GKLSYNVDLTFSVKETVCSKNSGLEFDDPGCHFRYKKSAEK----GLCK
SRVEYFAD-EVIEV-DVECRGL--------------KTI---------------------
------------------------------------------------------------
------------------------------------------------------------
------------------------------------------------------------
------------------------------------------------------------
------------------------------------------------------------
---------------------------------------DSN----SESSESSENSL---
----EVETKSI-------------------------------------------------
-----------------------ETSI--EES----------------PNV-KSKSA---
---------------ESSLEE---------------SP-N--------------------
---------------------------------------VR-------------------
-----------------------------------------------SK-SAET------
--------SLDVS---------------------SN------------------------
---EH--------------------------------NDDSRGRH---------------
----------------------
>XP038644121-Scyliorhinus-canicula-Spp2.3s6
------------------------------------------------------------
------------------------------------------------------------
------------------------------------------------------------
---------------------------------------MKSL-LLTIAAVQIL---HC-
--------------S-------GMP-----------------------------------
-----SPKDALRAS---------VLKLNEIT-EITNL---CGITRRRVK---D-------
VYRT-------GKLSYNVDLTFSVKETVCSKNSGLEFDDPGCHFRSKKSAEK----GLCK
SRVEYFAD-EVIEV-DVECRGL--------------KTI---------------------
------------------------------------------------------------
------------------------------------------------------------
------------------------------------------------------------
------------------------------------------------------------
------------------------------------------------------------
---------------------------------------DSN----SESSESSENSL---
----EVETKSI-------------------------------------------------
-----------------------ETSI--EES----------------PNV-KSKST---
---------------ESSLEE---------------SP-K--------------------
---------------------------------------VR-------------------
-----------------------------------------------SK-SAET------
--------SLDVS---------------------SN----VSINW---------------
---DFVSANCL----------------------LIINNNKTLNSVYLKVTVLL-------
--------------ILSIVGTQ
>XP038646303-Scyliorhinus-canicula-Spp2.3s2
------------------------------------------------------------
------------------------------------------------------------
------------------------------------------------------------
---------------------------------------MKSL-LLTIAAVQIL---HC-
--------------S-------GMP-----------------------------------
-----SPKDALRAS---------VLKLNKIT-EITNL---CGITRRRVK---D-------
VYRT-------GKLSYNVDLTFSVKETVCSKNSGLEFDDPGCRFRSKKSAKK----GFCK
SRVEYFAD-DVVDV-DVECRGL--------------KTI---------------------
------------------------------------------------------------
------------------------------------------------------------
------------------------------------------------------------
------------------------------------------------------------
------------------------------------------------------------
---------------------------------------DSN----SGSFESSENSI---
----EVINKRTTR-----------------------------------------------
-----------------------PGVY--KRV----------------KQI-KRLVA---
---------------ASDFKR---------------VK-Q--------------------
---------------------------------------IKRLVT---------------
---------------------------------------------ARDF-KREY------
--------KLGLC---------------------VR------------------------
---EL--------------------------------PLDHQQQ----------------
----------------------
>XP038646305-Scyliorhinus-canicula-spp2.2
------------------------------------------------------------
------------------------------------------------------------
------------------------------------------------------------
---------------------------------------MKSL-LLTIAAVQIL---HC-
--------------S-------GVP-----------------------------------
-----NPEDALRVA---------VMKLNEIS-EISHL---CRTISSTVT---D-------
LSPT-------GKFSYNVDLAFSVKETVCSKNSGLEFDDSSCNFRPAKIAET----ASCR
SRVKYLAD-EVLDV-DVECHGF--------------KKA---------------------
------------------------------------------------------------
------------------------------------------------------------
------------------------------------------------------------
------------------------------------------------------------
------------------------------------------------------------
---------------------------------------RGS----GDLLEKLRNDH---
----EVLRGAK------------D------------------------------------
-----------------------QREI--TQG----------------GKA-HSKPI---
--------KVG----KGRRKQ---------------AE-----------------RFN--
---------------------------------------NNGESSE----------LIN-
----SSEE-------------------------------------IKMT-SDES------
--------SVEES---------------------RK------------------------
---EH--------------------------------NDDSRGRH---------------
----------------------
>XP038644123-Scyliorhinus-canicula-spp2.1
------------------------------------------------------------
------------------------------------------------------------
------------------------------------------------------------
--------------------------------------MMRSV-LLVLAALQTL--QYS-
--------------S-------GIPMT--------------DFTP---------------
-----IVDDALRES---------ILQLNRNT-ISAYL---LGATSNELL---Y-------
ITPT-------GPNELEVDLRFTARETMCPKTGGF--DSVNCELNNDPLAKM----ATCR
SSVSYSFG-AVVDV-YLQCMDS--------------RDR---------------------
------------------------------------------------------------
------------------------------------------------------------
------------------------------------------------------------
------------------------------------------------------------
------------------------------------------------------------
-----------------------------------FMDSSSE----SASFESSE------
----EVIFQGR-------------------------------------------------
-----------------------RPQF--QDEHYSSV---DWN-SR--KKFSQNQAN---
---------------DFSSRR---------------PN-TQG------------------
------------------------------------------------------------
----------------------------------------------RN-----LS-----
--------SRNKPR----------------------------------------------
---RK-------------------------------QNMNSVVE----------------
----------------------
>XP038646306-Scyliorhinus-canicula-Spp2.3s1
------------------------------------------------------------
------------------------------------------------------------
------------------------------------------------------------
---------------------------------------MKSL-LLTIAAVQIL---HC-
--------------S-------GMP-----------------------------------
-----SPKDALRAS---------VLKLNKIT-EITNL---CGITRRRVK---D-------
VYRT-------GKLSYNVDLTFSVKETVCSKNSGLEFDDPGCHFRSKKSAKK----GFCK
SRVEYFAD-DVVDV-DVECRGL--------------KTI---------------------
------------------------------------------------------------
------------------------------------------------------------
------------------------------------------------------------
------------------------------------------------------------
------------------------------------------------------------
---------------------------------------DSN----SGSFESSENSI---
----EVINKRITR-----------------------------------------------
-----------------------PGVY--KRK----------------CKT-DQEIG---
---------------------------------------H--------------------
------------------------------------------------------------
--------------------------------------------CERFQ-TNTM------
--------MIQEAD--------------------TN------------------------
---HE-------------------------------------------------------
----------------------
>XP038644126-Scyliorhinus-canicula-Spp2.3s5
------------------------------------------------------------
------------------------------------------------------------
------------------------------------------------------------
---------------------------------------MKSL-LLTIAAVQIL---HC-
--------------S-------GMP-----------------------------------
-----SPKDALRAS---------VLKLNKIT-EITNL---CGITRRRVK---D-------
VYRT-------GKLSYNVDLTFSVKETVCSKNSGLEFDDPGCHFRYKKSAEK----GLCK
SRVEYFAD-EVIEV-DVECRGL--------------KTI---------------------
------------------------------------------------------------
------------------------------------------------------------
------------------------------------------------------------
------------------------------------------------------------
------------------------------------------------------------
---------------------------------------DSS----SESSESSENSL---
----EVQTKSR-------------------------------------------------
-----------------------ETSI--EES----------------SNV-KSKSA---
---------------ESSLEE---------------SL-N--------------------
---------------------------------------VR-------------------
-----------------------------------------------SK-SAET------
--------SLDVS---------------------SN------------------------
---EY--------------------------------NDDSRDRH---------------
----------------------
>XP038644155-Scyliorhinus-canicula-Spp2.3s4
------------------------------------------------------------
------------------------------------------------------------
------------------------------------------------------------
---------------------------------------MKSL-LLTIAAVQIL---HC-
--------------S-------GMP-----------------------------------
-----SPKDALRAS---------VLKLNKIT-EITNL---CGITRRRVK---D-------
INRT-------GKLSYNVDLTFSVKETICSKNSGLEFDDPGCHFRSKTSAEK----GLCK
SRVEYFAD-EVIEV-DVACRGL--------------KTI---------------------
------------------------------------------------------------
------------------------------------------------------------
------------------------------------------------------------
------------------------------------------------------------
------------------------------------------------------------
---------------------------------------DSN----SESSESSENSL---
----EVQTKSR-------------------------------------------------
-----------------------ETSI--EES----------------SNV-KSKSA---
---------------ESSLEE---------------SP-N--------------------
---------------------------------------VSR------------------
------------------------------------------------------------
--------IWDFE---------------------SD------------------------
---DH-------------------------------------------------------
----------------------
>XP038644136-Scyliorhinus-canicula-Spp2.3s3
------------------------------------------------------------
------------------------------------------------------------
------------------------------------------------------------
---------------------------------------MKSL-LLTIAAVQIL---HC-
--------------S-------GMP-----------------------------------
-----SPKDALRAS---------VLKLNKIT-EITNL---CGITRRRVK---D-------
INRT-------GKQLYNVDLTFSVKETVCSKNSGLEFDDPGCHFRSKNSAEK----GLCK
SRVEYFAD-EVIEV-DVECRGL--------------KTI---------------------
------------------------------------------------------------
------------------------------------------------------------
------------------------------------------------------------
------------------------------------------------------------
------------------------------------------------------------
---------------------------------------DSN----SESSESSENSF---
----EVETKSK-------------------------------------------------
-----------------------ETSI--EES----------------PNV-KSKSA---
---------------ESSLEE---------------SL-N--------------------
---------------------------------------VKSTSVE---------SSLE-
----ESLN-------------------------------------VRSK-SAET------
--------LLDVS---------------------SN------------------------
---EH--------------------------------NDDSRGRH---------------
----------------------
>XP038646307-Scyliorhinus-canicula-spp2L1
------------------------------------------------------------
------------------------------------------------------------
------------------------------------------------------------
---------------------------------------MKII-LFIFAAAQIL---HC-
--------------S-------GIPCA-------------SSPNS---------------
-----EPPIAISET---------IAKVNEQL-ATSNL---FAIVKCELI---S-------
RIDF-------GERVFEINITIDIQETVCNVSSGM--DPANCALIPIPDAIT----AYLH
EL----------------------------------------------------------
------------------------------------------------------------
------------------------------------------------------------
------------------------------------------------------------
------------------------------------------------------------
------------------------------------------------------------
------------------------------------------------------------
------------------------------------------------------------
------------------------------------------------------------
------------------------------------------------------------
------------------------------------------------------------
------------------------------------------------------------
------------------------------------------------------------
-----------------------GYTRERQRQV-------------------------C-
----------------------
>XP038646206-Scyliorhinus-canicula-spp2L2
------------------------------------------------------------
------------------------------------------------------------
------------------------------------------------------------
---------------------------------------MKVI-LFVFAAAQIL---HC-
--------------S-------GIPCA-------------SSTFS---------------
-----EIKTAIDIT---------IAKVNEEF-ATRNI---FAIVKCELT---N-------
NPVF-------SEGETPVNLTIDIQETVCNKNSGL--DPANCALIPIPDAIT----ATCF
SWVTLRRN-ENSSV-VIQCMNT--------------NTT---------------------
----------TSTPA-----PITPTSTPTS------------------------------
------------------------------------------------------------
---TSTPTST-------STPTS------TPT--STPI-----------------------
---PTST-----PTSTPT------------------------------------------
-----------------------------------------------------LTSTPTS
TTLTT------------STKSPPLSS--SSESNE-SSSSESN----KSSSESSDSSE---
----ECSRKKHYR---------RGGSWRC-------------------------------
-----------------------RR----KHG----------------------------
------------------------------------SR-RRWLWGRQWG-----------
------------------------------------------------------------
--HWGWRWW-------------------------------------RHPWDRRRRNR---
--HQWN-HNRYNMY-NN-KGVY------------GYQSA---------------------
--GRG--------------------------------NLQSRKSRRE-------------
----------------------
>XP038664201-Scyliorhinus-canicula-spp2L3
------------------------------------------------------------
------------------------------------------------------------
------------------------------------------------------------
---------------------------------------MKTV-LFIFAAAQVL---YC-
--------------S-------GERCG-------------NSF-----------------
-----PAGAALNAT---------IRKLNDNL-TNSNL---LAVTNCTVL---Q-------
AVDF-------GKGFLNVTLKIDVHETTCLADSGK--DPSTCSLKTSPGAKT----AICT
SQVILDQI-NIDRI-SLECSYR--------------ILTT--------------------
----------PMVPV-------TSESSMTSL----------------------TSAP---
------------------------------------------------------------
---MTSPTSA--------------------------------------------------
------------------------------------------------------------
-----------------------------------------------------SMTSPTS
ASMTS------------PTSAPMTSP--TSASM-----TSPT----SASMKISASTI---
------------------------------------------------------------
------------------------------------------------------------
------------------------------------------------------------
------------------------------------------------------------
----IWKWS-------------------------------------IMM-----------
------------------------------------------------------------
------------------------------------SFYRILKQI---------------
----------------------
>GCB63751-Scyliorhinus-torazame
------------------------------------------------------------
------------------------------------------------------------
------------------------------------------------------------
---------------------------------------MKSL-LLTIAAVQIL---HC-
--------------S-------GVP-----------------------------------
-----NPEDALRVA---------VMKLNEIS-EISQL---CRTISSTVT---D-------
LSPT-------GKFSYNVDLAFSVKETVCSKNSGLEFDDSSCNFRPAKIAET----ASCR
SRVKYLAD-EVLDV-DVECHGF--------------KKA---------------------
------------------------------------------------------------
------------------------------------------------------------
------------------------------------------------------------
------------------------------------------------------------
------------------------------------------------------------
---------------------------------------RGS----GDSLEKLRNDH---
----EVLRGAK------------D------------------------------------
-----------------------QREI--TQG----------------GKA-HSKPI---
--------KVG----KGHRKQ---------------AE-----------------RFD--
---------------------------------------NNGGSSE----------LIN-
----SSEE-------------------------------------IKMT-SDES------
--------SVEES---------------------RK------------------------
---EH--------------------------------NDDARSRR---------------
----------------------
>GCB63752-Scyliorhinus-torazame
------------------------------------------------------------
------------------------------------------------------------
------------------------------------------------------------
---------------------------------------MKSL-LLTIAAMQIL---HC-
--------------S-------GMP-----------------------------------
-----SPKDALRAS---------VLKLNKIT-EITNL---CGITRRRVK---D-------
VYRT-------GKVSYNVDLTFSVKETVCSKNSGLEFDDPGCHFRSKKSA----------
------------------------------------------------------------
------------------------------------------------------------
------------------------------------------------------------
------------------------------------------------------------
------------------------------------------------------------
------------------------------------------------------------
------------------------------------------------------------
-----VETKSI-------------------------------------------------
-----------------------ETSI--EES----------------PNV-KSKST---
---------------ESSLEE---------------SP-S--------------------
---------------------------------------VR-------------------
-----------------------------------------------SK-SAET------
--------SFDVS---------------------SN------------------------
---EH--------------------------------NDDSRDRH---------------
----------------------
>GCB59810-Scyliorhinus-torazame
------------------------------------------------------------
------------------------------------------------------------
------------------------------------------------------------
---------------------------------------MKVI-LFIFAAAQIL---HC-
--------------S-------GIPCA-------------SSTFS---------------
-----ELKTAIDIT---------IAKVNEEF-ATSNI---FAIVKCELT---N-------
NPVF-------TEGQTTVNLTIDIQATVCNKSSGL--DPANCSLIPIQNART----ATCF
SWVTLRRI-ENS------------------------------------------------
------------------------------------------------------------
------------------------------------------------------------
------------------------------------------------------------
------------------------------------------------------------
------------------------------------------------------------
-TMNH------------HRKAINHHR--KA--------VNHQ----KNAVERNITEEEDV
-GVA-------------------GG-----------------------------------
------------------------------------------------------------
------------------------------------------------------------
------------------------------------------------------------
------------------------------------------------------------
-----------NMV-QE-EDGV------------GGGIG---------------------
--GVGGDVAGAEDDITDIDGITTGTTRTTTEE-YIAINLQDEAICKAEKV----------
----------------------
>GCB75892-Scyliorhinus-torazame
------------------------------------------------------------
------------------------------------------------------------
------------------------------------------------------------
--------------------------------------MMRSV-LLVLAALQTL--RYS-
--------------S-------GIPMT--------------DFTP---------------
-----IVNDALRES---------ILQLNRNT-ISDYL---LGATSNELL---Y-------
ITPI-------GPDEIEVDLRFTARETVCPKTGGF--DSVNCELNNDPLAKM----ATCR
SSVSYSLG-AVVDV-YLQCMDS--------------RDR---------------------
------------------------------------------------------------
------------------------------------------------------------
------------------------------------------------------------
------------------------------------------------------------
------------------------------------------------------------
-----------------------------------IMDSSSE----SASSESSE------
----EMRFQGR-------------------------------------------------
-----------------------RPQF--QDEHYSSV---DWN-SRNNRKFSQNQVN---
---------------DFNSRR---------------PN-AQG------------------
------------------------------------------------------------
----------------------------------------------RNL-SQRLS-----
--------SRNKPR----------------------------------------------
---RK-------------------------------QNMNSVVE----------------
----------------------
>GCB78204-Scyliorhinus-torazame
------------------------------------------------------------
------------------------------------------------------------
------------------------------------------------------------
---------------------------------------MKVI-LFIFAAAQIL---HS-
--------------S-------GIPCS-------------SS--P---------------
-----EATTALKGT---------IAKVNAEF-ATSNL---FAVVKCELI---E-------
TIPF-------GERIVFINLTIDIQETVCNISSGL--DPANCSLIPIQNAVS----MTKS
AI----------------------------------------------------------
------------------------------------------------------------
------------------------------------------------------------
------------------------------------------------------------
------------------------------------------------------------
------------------------------------------------------------
------------------------------------------------------------
------------------------------------------------------------
------------------------------------------------------------
------------------------------------------------------------
------------------------------------------------------------
------------------------------------------------------------
------------------------------------------------------------
------------------------------------------------------------
----------------------
>GCB64256-Scyliorhinus-torazame
------------------------------------------------------------
------------------------------------------------------------
------------------------------------------------------------
---------------------------------------MKSL-LLTIAAVQIL---HC-
--------------S-------GMP-----------------------------------
-----SPKDALRAS---------VLKLNKIT-EITNL---CGITRRRVK---D-------
VYRT-------GKLSYNVDLTFSVKETVCSKNSGLEFDDPSCHFRSKKSAEK----GLCK
SRVEYFAG-EVIEV-DVECRGM--------------KTF---------------------
------------------------------------------------------------
------------------------------------------------------------
------------------------------------------------------------
------------------------------------------------------------
------------------------------------------------------------
---------------------------------------DSN----SKSSESSENSL---
----EVQTKSM-------------------------------------------------
-----------------------ETSI--EEL----------------PNV-ESKSA---
---------------ESSLEE---------------SP-N--------------------
---------------------------------------VR-------------------
-----------------------------------------------SK-SAET------
--------SFDVS---------------------SN------------------------
---EH--------------------------------NDDSRDRH---------------
----------------------
>GCB64257-Scyliorhinus-torazame
------------------------------------------------------------
------------------------------------------------------------
------------------------------------------------------------
------------------------------------------------------------
------------------------------------------------------------
------------------------------------------------------------
VYRT-------GKLSYNVDLTFSVKETVCSKNSGLEFDDPGCRFRSKKSAKK----GFCK
SHVEYFAD-DVVDV-DVECRGL--------------RTI---------------------
------------------------------------------------------------
------------------------------------------------------------
------------------------------------------------------------
------------------------------------------------------------
------------------------------------------------------------
---------------------------------------DSN----SGSFESSENSI---
----EDKSL---------------------------------------------------
-----------------------HDGS--AWP----------------DGV-KSFTS---
------------------------------------------------------------
------------------------------------------------------------
------------------------------------------------------------
------------------------------------------------------------
--------------------------------------AESKG-----------------
----------------------
>XP069786578-Narcine-bancroftii
------------------------------------------------------------
------------------------------------------------------------
------------------------------------------------------------
---------------------------------------MPYL-LLALAAVQIL---HC-
--------------S-------AVP-----------------------------------
-----VPEDALRAS---------VLKLNYIT-EIPNL---CGITGRRMT---N-------
TYRT-------GKLSYNVDLTFSVKETVCSKNSGLEFDDPSCYFRPRKIAEG----GFCK
SRVEYFAD-KVAYV-DVECEGL--------------KTV---------------------
------------------------------------------------------------
------------------------------------------------------------
------------------------------------------------------------
------------------------------------------------------------
------------------------------------------------------------
---------------------------------------DSE----SDSMESSETRF---
----EDLTELT-------------------------------------------------
-----------------------ESSL--EDI----------------SNV-KSRSE---
---------------ESSLEE---------------HS-NRQS-QSEDLS------LE--
-------------ASLKVKTRSVETSLENTSD-------VRSQSEE---------TEVR-
----ESSNTEILGADEGQLMGHYSNIRMAIDPQPTTLLDYCNTKKAKSQ-STEL------
--------SHEEF---------------------SN------------------------
---EH---------------------------------EDSRHQH---------------
----------------------
>XP069786580-Narcine-bancroftii
------------------------------------------------------------
------------------------------------------------------------
------------------------------------------------------------
---------------------------------------MAYF-FLALAAMQIL---HC-
--------------S-------AVP-----------------------------------
-----DPEDALRAS---------VLKLNDIT-EIPNL---CGITGRRMT---N-------
TYRT-------GKLSYNVDLTFSVKETVCSKNSGLEFDDPSCYFRPRKIAEG----GFCK
SRVEYFAD-KVAYV-DVECEGL--------------KTV---------------------
------------------------------------------------------------
------------------------------------------------------------
------------------------------------------------------------
------------------------------------------------------------
------------------------------------------------------------
---------------------------------------DSE----SDSMESSETRF---
----EDLTEST-------------------------------------------------
-----------------------ESSL--EDI----------------SNV-ESRSE---
---------------ESSLEE---------------HS-NRQS-QSEDLS------LE--
-------------ASLKVETRSVEASLENTSDVSIHKGLVRSQSEE---------TEVR-
----ESSN-------------------------------------AKSQ-STEL------
--------SHEEF---------------------SN------------------------
---EH---------------------------------EDSRHQH---------------
----------------------
>XP069790368-Narcine-bancroftii
------------------------------------------------------------
------------------------------------------------------------
------------------------------------------------------------
---------------------------------------MLSF-LLALAAVQIL---HC-
--------------S-------GVP-----------------------------------
-----VPEDALRAS---------VLKLNDIT-GIPNL---CGITGRRMT---N-------
TYRT-------GKLSYNVDLTFSVKETVCSKNSGLEFDDPSCYFRPRKIAEG----GFCK
SRVEYFAD-KVAYV-DVECEGL--------------KTV---------------------
------------------------------------------------------------
------------------------------------------------------------
------------------------------------------------------------
------------------------------------------------------------
------------------------------------------------------------
---------------------------------------DSE----SDSMESIETSF---
----EDLTESI-------------------------------------------------
-----------------------ESSL--EDI----------------SNV-KSRSE---
---------------ESSLEE---------------HS-KRQS-QSEDLS------LE--
-------------ASLKVKTRPVEASLENTSD-------VRSQSEE---------TEIR-
----ESSN-------------------------------------AKSQ-STEL------
--------SHEEF---------------------SN------------------------
---EY---------------------------------EDSRHQH---------------
----------------------
>XP069790371-Narcine-bancroftii
MSQ---------------------------------------------------------
-----------------------------------------CLDVV--------------
---EVQNIK-------------------------TRGSGVRV------------------
--------DRERERERERERQGSFTLRDQXADPTS--GRMKFF-LLALAAVQVL---HC-
--------------S-------GAP-----------------------------------
-----NPKAALRAS---------LIKLNKIT-RIPNL---SNVAGRSMK---D-------
VYRT-------GKFSYNVDLAFNVKETVCSKKSRLQFDHPRCRFRSKKNAAK----GFCK
SRVEYFAG-KIVDI-DVECRGL--------------RTI---------------------
------------------------------------------------------------
------------------------------------------------------------
------------------------------------------------------------
------------------------------------------------------------
------------------------------------------------------------
---------------------------------------DNR----SRSMESSENSI---
----EINFKRRPR-----------------------------------------------
-----------------------QGAY--KRV----------------KQV-KRIIG---
------------------------------------------------------------
------------------------------------------------------------
------------------------------------------------------------
------------------------------------------------------------
------------------------------------------------------------
----------------------
>XP069786583-Narcine-bancroftii
------------------------------------------------------------
------------------------------------------------------------
------------------------------------------------------------
---------------------------------------M-KV-LLAFAVFQTL--QYC-
--------------T-------AIPVD--------------DFLP---------------
-----LIKDALIQS---------VIKMNSKT-TSGYL---LAPTNNQLL---Y-------
ATPV-------GRNGIFVDLRFSARETFCSKNSAV--EIENCELNGDPLAES----VICL
SSVFYSFG-TVADI-FLRCKDT--------------REQ---------------------
------------------------------------------------------------
------------------------------------------------------------
------------------------------------------------------------
------------------------------------------------------------
------------------------------------------------------------
-----------------------------------FDDDSSAFYSSESSFESSE------
----EIVYKGR-------------------------------------------------
-----------------------RPQF--QDEYYISV---DW----NNLQSNQRRRN---
------------------PRK---------------NN-PRKH-----------------
------------------------------------------------------------
-------------------------------------------KPWRNP-IRGLS-----
--------AKKNPR----------------------------------------------
---RK-------------------------------QKKDSVME----------------
----------------------
>XP069786585-Narcine-bancroftii
------------------------------------------------------------
------------------------------------------------------------
------------------------------------------------------------
---------------------------------------MKSF-LLAIAAVQIL---HC-
--------------S-------GVP-----------------------------------
-----NPEDALRAA---------ITKLNEIS-EISHL---CGIIGSRIT---D-------
LSPT-------GKFSYNVDLSFSVQETVCSKNSGLEFDDSSCIFRPARIAET----ANCR
SRVKYLAG-DVLDV-DVECHGF--------------RKA---------------------
------------------------------------------------------------
------------------------------------------------------------
------------------------------------------------------------
------------------------------------------------------------
------------------------------------------------------------
---------------------------------------KGN----RDSVEKIKVHG---
----GPSKGGK------------G------------------------------------
-----------------------QSEP--ATG----------------AKG-HHKPS---
--------RRG----KGFRKP---------------SH-----------------RFN--
---------------------------------------YNGRSSE----------LIN-
----SSEE-------------------------------------AKIT-SEEL------
--------SYEESS-RGTFTSEES------SHGASR------------------------
---DY--------------------------------NEDSRVRHRRH------------
----------------------
>XP069792299-Narcine-bancroftii
MYRHKKRSFTKMNHRSPGMGSSQIISWEGETRRLLQVKL---------------------
-------------------------------------ILGQCLDVV--------------
---EVQDIK-------------------------TEGSEMRA------------------
----------DRERERERERR-LLNSERPAIDPTR--GRMKFF-LLTLAAVQIL---HC-
--------------S-------GAP-----------------------------------
-----STKHALRAS---------VAKLNEIT-EITNL---CGISGRRGK---N-------
VYRT-------GKLSYNVDLIFSVKETTCSKNSGLEFDDRRCHFRSRKNAAK----GFCK
SSVEYFAG-KVVDV-DVECRGL--------------RTI---------------------
------------------------------------------------------------
------------------------------------------------------------
------------------------------------------------------------
------------------------------------------------------------
------------------------------------------------------------
---------------------------------------DSQ----SQSLESSENSF---
----EMKARRAPF-----------------------------------------------
-----------------------RQVY--KRV----------------KQV-KRIVG---
------------------------------------------------------------
------------------------------------------------------------
------------------------------------------------------------
------------------------------------------------------------
------------------------------------------------------------
----------------------
>XP069786586-Narcine-bancroftii
------------------------------------------------------------
------------------------------------------------------------
------------------------------------------------------------
---------------------------------------MKSF-LLTIAAVQIL---HC-
--------------S-------GVP-----------------------------------
-----STKHALRAS---------ILKLNEIT-EIANL---CAITRRGVT---N-------
TYRT-------GKLSYNVDLTFSVKETICSKNSGHEFDDVSCLFRPKKVAET----GLCR
SHVEYFAN-KVSDI-DVECEGL--------------KTV---------------------
------------------------------------------------------------
------------------------------------------------------------
------------------------------------------------------------
------------------------------------------------------------
------------------------------------------------------------
---------------------------------------GSE----SDSTESSETRT---
----EAQSESK-------------------------------------------------
-----------------------ETSL--EET----------------SDV-ESNSE---
---------------ETSLED---------------AS-DDQG-KSRGTP------PE--
----------------------------VRSN-------GQSDSQG---------TSVE-
----DSHN-------------------------------------MKST-STEL------
--------SLEES---------------------SK------------------------
---EQ--------------------------------NDRSRERHYS-------------
----------------------
>XP069790372-Narcine-bancroftii
------------------------------------------------------------
------------------------------------------------------------
------------------------------------------------------------
---------------------------------------MKSF-LLAIAAVQIL---HC-
--------------S-------GVP-----------------------------------
-----STKDALRTS---------VVKLNEIT-EITNL---CGITKRGIT---N-------
TYRT-------GKLSYNVDLTFSVKETVCSKSSRLEFDDPSCQFRPQKIAEG----GFCK
SHVEYLAD-KVSDI-DVECEGL--------------KTV---------------------
------------------------------------------------------------
------------------------------------------------------------
------------------------------------------------------------
------------------------------------------------------------
------------------------------------------------------------
---------------------------------------DSE----SDSTESNITKI---
----EDKTQST-------------------------------------------------
-----------------------ETSL--EEP----------------SNA-NSKSK---
---------------EDISDR---------------NR-RIRK------------MLDVV
---------------------------------------GMLSGKE---------LKIR-
----KQKW-------------------------------------KRRK-DGDI------
--------KGDVS---------------------GGDIC---------------------
---ENPVK-------------------------RNISGGDFRCRKHVKR-----------
--------------IIAGGVFQ
>XP059822073-Hypanus-sabinus
------------------------------------------------------------
------------------------------------------------------------
------------------------------------------------------------
---------------------------------------MKSF-LLAIAAVQIL---HC-
--------------S-------GVP-----------------------------------
-----HTKEALRAS---------VIKLNEIT-EIPNL---CGISRTGVI---D-------
VYRT-------GKLTYNVDLTFYVTETICSKNSGWEFDDSVCFFHPKQYAER----GFCR
SHVEYFAD-KVVYV-DVECDGL--------------KTV---------------------
------------------------------------------------------------
------------------------------------------------------------
------------------------------------------------------------
------------------------------------------------------------
------------------------------------------------------------
---------------------------------------DSE----SYSLESSEISF---
----EDESKSK-------------------------------------------------
-----------------------ETSL--DEA----------------SNA-YSKSE---
---------------ETSLQE---------------------------------------
------------------------------------------------------------
-----SSN-------------------------------------VKSK-ETES------
--------S-------------------------SN------------------------
---ES--------------------------------TVDSRAWY---------------
----------------------
>XP059822074-Hypanus-sabinus
------------------------------------------------------------
------------------------------------------------------------
------------------------------------------------------------
---------------------------------------MKSF-LLTIIAVQII---HC-
--------------L-------GVP-----------------------------------
-----VPEDALRAS---------VLKLNEIT-KVTNL---CGITGRRVA---N-------
TYRT-------GKLSYSVDLTFSVKETICSKNSGLEFDDPSCYFRPKNSAEE----GFCK
SHVEYFAN-KVADI-EVECEGL--------------KTV---------------------
------------------------------------------------------------
------------------------------------------------------------
------------------------------------------------------------
------------------------------------------------------------
------------------------------------------------------------
---------------------------------------DSE----SDVTESSEATI---
----EEISESR-------------------------------------------------
-----------------------ETSF--EET----------------SDV-ESKSV---
---------------ESSLEE---------------PS-NDQT-ESEDTS------LEET
AD---------------VKTKSIETSLEETSD-------MRSRSEE---------TYLQ-
----ESSN-------------------------------------EKSQ-STEL------
--------SHEKY---------------------ST------------------------
---EY---------------------------------KDSRFQH---------------
----------------------
>XP059823067-Hypanus-sabinus
MSH---------------------------------------------------------
-----------------------------------------CLDVV--------------
---EVQNIK-------------------------TKAA----------------------
-----------KQRQIERERNSSFTLRNQLADPTR--GRMKFF-LLAVAAVQIL---HC-
--------------S-------GAP-----------------------------------
-----SSKSALRAS---------MIKLNKIT-RISNL---CGVTGRRVA---D-------
VYRT-------GRLSYNVDLAFTVKETVCSKNSRRPFDHRSCRFRSGKNAGK----GFCK
SRVEYFAG-KIVDI-DVDCRGL--------------RTI---------------------
------------------------------------------------------------
------------------------------------------------------------
------------------------------------------------------------
------------------------------------------------------------
------------------------------------------------------------
---------------------------------------DNR----SRSLESNENSV---
----EMNFRRAPR-----------------------------------------------
-----------------------RGIY--RRV----------------KQV-RRIVG---
------------------------------------------------------------
------------------------------------------------------------
------------------------------------------------------------
------------------------------------------------------------
------------------------------------------------------------
----------------------
>XP059823068-Hypanus-sabinus
------------------------------------------------------------
------------------------------------------------------------
------------------------------------------------------------
---------------------------------------MKSL-LLTFAVLQAF--QFY-
--------------A-------AIPMF--------------DFLP---------------
-----AIEDALRQS---------IIQLNSDT-AGGYL---FAVISNELL---H-------
VTPS-------GQNDLSVDLRFTARETICPKNSGA--EIENCELNRSPLAEM----VTCH
SSVDYSLG-TFVDV-FLHCKNA--------------RGG---------------------
------------------------------------------------------------
------------------------------------------------------------
------------------------------------------------------------
------------------------------------------------------------
------------------------------------------------------------
-----------------------------------IVDSSSA----SSSFESSE------
----EVLYQRG-------------------------------------------------
------------------------QQF--QDEYYSSI---DW----NRQQPDERQRK---
---------------SSAVGK---------------KK-NRR------------------
------------------------------------------------------------
----------------------------------------------QNL-NGGPL-----
--------TKKLPR----------------------------------------------
---HR-------------------------------QRPE--------------------
----------------------
>XP059823070-Hypanus-sabinus
------------------------------------------------------------
------------------------------------------------------------
------------------------------------------------------------
---------------------------------------MKTF-LLAIAALQIL---HC-
--------------L-------GVP-----------------------------------
-----NPEDALRAA---------IIKLNEIS-EISHL---CGIVSSTVT---D-------
LSPT-------GKLSYNVDLAFAVQETVCSKNSGLEFDDSSCPFRPARIAET----ANCR
SRVKYMAD-EVLDV-DVECHGF--------------RKG---------------------
------------------------------------------------------------
------------------------------------------------------------
------------------------------------------------------------
------------------------------------------------------------
------------------------------------------------------------
---------------------------------------KGN----GNSMERVKVN----
--------GGR------------G------------------------------------
-----------------------QSEP--AAG----------------TKS-HTKPP---
--------KRG----KGHRRP---------------FQ-----------------RFI--
---------------------------------------YSGVSSE----------LIN-
----SSEE-------------------------------------LRIT-SEEL------
--------SHESSS-KLKFTSEES------SFGASR------------------------
---EY--------------------------------NDDSRVRHRRH------------
----------------------
>XP059822075-Hypanus-sabinus
------------------------------------------------------------
------------------------------------------------------------
------------------------------------------------------------
---------------------------------------MKTF-LLAIAAVQIL---HC-
--------------S-------GVP-----------------------------------
-----STKRALRAS---------VIKLNEMT-EIPNL---CGVTDRRGK---N-------
VYRT-------GKLSYNVDLIFSVKETVCSKNSRLEFDDRRCHFRPKKTAAK----GICK
SSVEYFAG-KVVDI-DVECRGL--------------RTI---------------------
------------------------------------------------------------
------------------------------------------------------------
------------------------------------------------------------
------------------------------------------------------------
------------------------------------------------------------
---------------------------------------GSN----SHSLESSENSI---
----ELKAWRTPV-----------------------------------------------
-----------------------REVY--KRV----------------KQV-KRIVG---
------------------------------------------------------------
------------------------------------------------------------
------------------------------------------------------------
------------------------------------------------------------
------------------------------------------------------------
----------------------
>XP059823073-Hypanus-sabinus
------------------------------------------------------------
------------------------------------------------------------
------------------------------------------------------------
---------------------------------------MKTF-LLAIAAVQIF---YC-
--------------S-------GVP-----------------------------------
-----STKEALRAS---------VIKLNEIT-EIPNL---CGITRRGVT---N-------
TYRT-------GKLSYNVDLTFSVKETVCSKNSGQEFDNPSCFFRPKNIAEK----GFCK
SHVEFFAD-KVADV-DVECDGL--------------KTV---------------------
------------------------------------------------------------
------------------------------------------------------------
------------------------------------------------------------
------------------------------------------------------------
------------------------------------------------------------
---------------------------------------DSE----SDSTKSSENSI---
----ESQSKSK-------------------------------------------------
-----------------------ETSL--EET----------------SNE-KSKLE---
---------------ETALEI---------------SS-NEKD-KSKETS------LE--
----------------------------DSAD-------VKSKSNE---------TSFK-
----ES------------------------------------------------------
----------------------------------SN------------------------
---EQ--------------------------------NEDSRAQH---------------
----------------------
>XP059822076-Hypanus-sabinus
------------------------------------------------------------
------------------------------------------------------------
------------------------------------------------------------
---------------------------------------MKTF-LLAFAAVQIL---CC-
--------------S-------GVP-----------------------------------
-----STKEALRAS---------VIKLNEIT-EITNL---CGVTRGGVT---N-------
TYRT-------GKLSYSVDLMFSVKETVCSKNSGQEFDDPSCSFRPKNIAEK----GFCK
SHVEFFAD-KVADV-DVECDGL--------------KTV---------------------
------------------------------------------------------------
------------------------------------------------------------
------------------------------------------------------------
------------------------------------------------------------
------------------------------------------------------------
---------------------------------------DSE----SDSTESSENSI---
----EAQSKSK-------------------------------------------------
-----------------------ETLP--EET----------------SNK-KDKSK---
---------------ETSLED---------------SA----------------------
-------------------------------D-------VKSKSKE---------TSAK-
----ESSN-------------------------------------MKSK-SMEL------
--------SLEEP---------------------SN------------------------
---EQ--------------------------------NEKSRSRH---------------
----------------------
>XP059822077-Hypanus-sabinus
------------------------------------------------------------
------------------------------------------------------------
------------------------------------------------------------
---------------------------------------MKIF-LLVITAVQIL---YC-
--------------S-------GMP-----------------------------------
-----STKEALRAS---------VIKLNEIT-EITNL---CGISRRGVT---N-------
TYRT-------GKLSYSVDLTFSVIETVCSKNSGQEFDDPSCSFHPKNIAEK----GFCK
SHVEFFAD-EVADV-DVECDGL--------------KTV---------------------
------------------------------------------------------------
------------------------------------------------------------
------------------------------------------------------------
------------------------------------------------------------
------------------------------------------------------------
---------------------------------------DSE----SDSTESSENSI---
----EAQSKSK-------------------------------------------------
-----------------------ETSL--EET----------------LNA-KSKSE---
---------------ETSLEL---------------LA-NEKD-KSKETS------LE--
----------------------------NSAD-------VKSKSKE---------TSVE-
----ES------------------------------------------------------
----------------------------------SN------------------------
---EQ--------------------------------NEDSRAQH---------------
----------------------
>XP059822078-Hypanus-sabinus
------------------------------------------------------------
------------------------------------------------------------
------------------------------------------------------------
---------------------------------------MKTF-LLAIAAVQIL---YC-
--------------S-------GMP-----------------------------------
-----STKEALRAS---------VIKLNEIT-EITNL---CGISRGGVT---N-------
TYRT-------GKLSYSVDLTFSVKETDCSKNSGQEFDDPSCSFRPKNIAGK----GFCK
SHVEFFAD-KVADV-DVECDGL--------------KTV---------------------
------------------------------------------------------------
------------------------------------------------------------
------------------------------------------------------------
------------------------------------------------------------
------------------------------------------------------------
---------------------------------------DSE----SDSTESSENSI---
----EAQRQSK-------------------------------------------------
-----------------------EKSL--EEI----------------SDV-RSRSE---
---------------ETSPEI---------------SS-NEED-KSKETS------LE--
----------------------------ESVD-------VKSKSKE---------TSVE-
----ESSD-------------------------------------MKSK-STEL------
--------SLEEP---------------------SN------------------------
---EQ--------------------------------NEDSRSRH---------------
----------------------
>XP059821946-Hypanus-sabinus
------------------------------------------------------------
------------------------------------------------------------
------------------------------------------------------------
---------------------------------------MKTC-LLAIIAVQIL---YC-
--------------S-------GMP-----------------------------------
-----STKEALRAS---------VIKLNEIT-EITNL---CGITRRGVT---N-------
TYRT-------GKLSYSVDLTFSVKETVCSKNSGQEFDDPSCSFRPKSIAEK----GFCK
SHVEFFAD-KVADV-DVECDSL--------------KTV---------------------
------------------------------------------------------------
------------------------------------------------------------
------------------------------------------------------------
------------------------------------------------------------
------------------------------------------------------------
---------------------------------------DSE----SDSTESSETSI---
----EAQTKSK-------------------------------------------------
-----------------------ETSL--EET----------------SNV-ENKSE---
---------------ETSVEE---------------ESLN--------------------
---------------------------------------VDSKSKE---------TSVE-
----ESSI-------------------------------------MKSK-STEL------
--------SLEEP---------------------SK------------------------
---EQ--------------------------------NEDS-------------------
----------------------
>XP059821947-Hypanus-sabinus
------------------------------------------------------------
------------------------------------------------------------
------------------------------------------------------------
---------------------------------------MKSF-LLTLAAMQIL---HC-
--------------S-------GVP-----------------------------------
-----RTKEALRAS---------VIKLNEIT-EIPNL---CGISRRGVT---N-------
TYCT-------GNLSYGVDLTFSVKETVCSKNSGQEFDDPSCSFHSKNIAEK----GFCK
SHVEFFAD-KVADV-DVECGGL--------------KTV---------------------
------------------------------------------------------------
------------------------------------------------------------
------------------------------------------------------------
------------------------------------------------------------
------------------------------------------------------------
---------------------------------------DSE----SDLTESSENSI---
----EAQSKSN-------------------------------------------------
-----------------------ETSL--EET----------------SNM-KSKST---
---------------ELSLEE---------------SS-NMLT-PHSPGS---HRFLE--
-------------QFTSTFTFSFPSHF---------------------------------
--------------------------------------------------NSEA------
--------SMQPR---------------------SQ------------------------
---EA-------------------------------------------------------
----------------------
>XP059821948-Hypanus-sabinus
------------------------------------------------------------
------------------------------------------------------------
------------------------------------------------------------
---------------------------------------MKSF-LLTIIAVQII---HC-
--------------L-------GVP-----------------------------------
-----SPKEALRAS---------VIKLNEIT-EITNL---CGISRRGVT---N-------
TYRT-------GKLSYSVDLTFSVKETVCSKNSGLEFDDPSCSFCPKNIAGK----GFCK
SHVEFFAD-KVADV-DVECDGL--------------KTV---------------------
------------------------------------------------------------
------------------------------------------------------------
------------------------------------------------------------
------------------------------------------------------------
------------------------------------------------------------
---------------------------------------DSE----SDSTESSETSI---
----ESQSKSK-------------------------------------------------
-----------------------ESSL--EET----------------SNV-KSKSE---
---------------ETSLQE---------------ESLN--------------------
---------------------------------------VESKPKE---------ISVE-
----ES------------------------------------------------------
----------------------------------SR------------------------
---EQ--------------------------------NEDSRAQH---------------
----------------------
>XP059822079-Hypanus-sabinus
------------------------------------------------------------
------------------------------------------------------------
------------------------------------------------------------
---------------------------------------MKSY-PLALVAVQIL---HC-
--------------L-------GMP-----------------------------------
-----STKEALRAS---------VIKLNEIT-EIPNL---CGISRRGVT---N-------
TYHT-------GRLSYNVDLTFSVKETVCSKNSGLEFDYPSCQFRPESTAEN----GVCK
SRVEFFAD-KVADV-DVECDGL--------------KTV---------------------
------------------------------------------------------------
------------------------------------------------------------
------------------------------------------------------------
------------------------------------------------------------
------------------------------------------------------------
---------------------------------------DSD----SDSTESSETSI---
----EDKTKSK-------------------------------------------------
-----------------------EKSV--EET----------------SKA-STESK---
---------------EASQEN---------------IS-SME--KSKEAS------VE--
----------------------------ELAD-------VKSKSKE---------TSLE-
----EPSD-------------------------------------MRSK-STEL------
--------SHEES---------------------SN------------------------
---EQ--------------------------------DENSRARH---------------
----------------------
>XP059822080-Hypanus-sabinus
------------------------------------------------------------
------------------------------------------------------------
------------------------------------------------------------
---------------------------------------MKSF-LLAIAVVQIL---HC-
--------------S-------GVP-----------------------------------
-----RTKEALRAS---------VIKLNEIT-EITNL---CGISRRGVT---N-------
ACRT-------GKLSYKVDLTFSVKETVCSKNSSLEFDHPTCLFRPKKIAEK----GFCK
SHVEFFAD-KVADV-DVECNGL--------------KTV---------------------
------------------------------------------------------------
------------------------------------------------------------
------------------------------------------------------------
------------------------------------------------------------
------------------------------------------------------------
---------------------------------------DSA----SNSLESSETSF---
----EVEKKSN-------------------------------------------------
-----------------------ETAV--EEV----------------ANV-KNQTT---
---------------EASLMK---------------------------------------
------------------------------------------------------------
-----PLN-------------------------------------VEID-SIEL------
--------SQEVH---------------------SN------------------------
---EQ--------------------------------NDKSRGRQRNDKSRGRRRNDKSR
GRRRNDKSRGRRRNGKSRGRY-
>XR009511468-Hypanus-sabinus 
------------------------------------------------------------
------------------------------------------------------------
------------------------------------------------------------
------------------------------------------------------------
------------------------------------------------------------
------------------------------------------------------------
VTDF-------GERVAEVKLIFDVQETECAKNSSS--NPAQCTLKPISDAET----ATCT
GVVRLEKE-IVQNV-NVECMDT--------------NVTT--------------------
----------PAMP--------TSTPLDTTV------------------------TKS--
------------------------------------------------------------
---ASTPTTS-----------------------------------------------DTT
LTITTTT-----VTSPIT-TVTRKTT----------------------------------
----------------------------------------------------PNTTWATP
TRMTI-----------TTTTTRRQPP--SSSSS-----SSSS----SSSSEDSGSSE---
----EFQKVF--C---------WGRYRNC-------------------------------
-----------------------WR----RQS--------------------WRRGN---
------------------------------------------------------------
------------------------------------------------------------
-------WW-------------------------------------KRRLDRFLKRL--L
YRRQRI-LSQVHLR----------------------------------------------
---RSI------------------------------YATTTARKAEEI------------
----------------------
>XP060684034-Hemiscyllium-ocellatum
------------------------------------------------------------
------------------------------------------------------------
------------------------------------------------------------
---------------------------------------MKII-FIIFAVAQIL---YY-
--------------S-----DSGIPCD-------------QSTNS---------------
-----QTPEAVNAT---------IIQVNQMF-AMNNL---FRIVSCQVL---N-------
ATDL-------GEGATDFEIVIDVQETVCAVNSGL--DPANCTLLPTPDAKT----ATCT
SQVQVRRN-ESPVV-MVQCMNT--------------SMTT--------------------
-----------PTP--------TSTPTPNAT-----------------------------
------------------------------------------------------------
--STPTPTSA-------------------------------------PN------TTPTP
TSMPTST-----STSPST------------------------------------------
-----------------------------------------------------STSRPTL
TTATT-----------------------TTTTK------SPP----SSSSESSESSE---
----ECNTKRYGR---------GQRYRRC-------------------------------
-----------------------RK----RHG----------------------------
------------------------------------SR----------------------
------------------------------------------------------------
----WWYWW-------------------------------------RRRWGRRRR-----
--NRWN-RRRYHRRY---------------------------------------------
------------------------------------------------------------
----------------------
>XP060684036-Hemiscyllium-ocellatum
------------------------------------------------------------
------------------------------------------------------------
------------------------------------------------------------
---------------------------------------MKAF-LLTIAAVQIL---HC-
--------------S-------GIP-----------------------------------
-----SPKDALRAS---------VIKLNQIT-ETSNL---CGITRRRVK---D-------
IHRT-------GKLSYNVDLTFSVKETVCSKNSGLEFDDASCYFRPRKTAEK----GLCK
SHVEYFAD-EIVDV-VVECQGL--------------KTV---------------------
------------------------------------------------------------
------------------------------------------------------------
------------------------------------------------------------
------------------------------------------------------------
------------------------------------------------------------
---------------------------------------DSN----SDVSESSENSY---
----EVKTKSREMLNEE---SFNEESKST-------------------------------
-----------------------ESSL--EEL----------------PDA-NGKST---
---------------ETSLED---------------AP-D--------------------
---------------------------------------VNSKSTE---------TSLE-
----DSLNVRG------------KSTETSMEDSL----------DWNSK-STET------
--------LFDVS---------------------SN------------------------
---EQ--------------------------------NDDSRS-----------------
----------------------
>XP060684037-Hemiscyllium-ocellatum
------------------------------------------------------------
------------------------------------------------------------
------------------------------------------------------------
---------------------------------------MKAF-LLTIAAVQIL---HC-
--------------S-------GIP-----------------------------------
-----RPKDALRAS---------VIKLNQIT-ETSNL---CGITRRRVK---D-------
IYRT-------GKLSYNVDLTFTVKETVCSKNSGLEFDDPSCYFRTKKTATK----GFCK
SHVEYFAD-EIVDV-DVECRGL--------------KMF---------------------
------------------------------------------------------------
------------------------------------------------------------
------------------------------------------------------------
------------------------------------------------------------
------------------------------------------------------------
---------------------------------------DSR----SGSFESSENSI---
----EVKARKTSR-----------------------------------------------
-----------------------PKVY--KRV----------------KQI-KRLVT---
---------------AGGFKR---------------------------------------
------------------------------------------------------------
-----TLW----------------------------------------------------
------------------------------------------------------------
------------------------------------------------------------
----------------------
>XP060683492-Hemiscyllium-ocellatum
------------------------------------------------------------
------------------------------------------------------------
------------------------------------------------------------
---------------------------------------MKAF-LLTIAAVQIL---HC-
--------------S-------GVP-----------------------------------
-----NPEDALRAA---------VMKLNEIS-EISHL---CRSISSTVT---D-------
LSPT-------GKFSYNVDLAFSVKETVCSKNSGLEFDDSSCSFRPTKIAET----ATCR
SRVKYLAD-EVLDV-DVECHGF--------------KKA---------------------
------------------------------------------------------------
------------------------------------------------------------
------------------------------------------------------------
------------------------------------------------------------
------------------------------------------------------------
---------------------------------------RGN----RDSPERLRSES---
----DIYRGNR------------E------------------------------------
-----------------------HSDI--SQG----------------GKP-HSKPT---
--------KGR----KGHRKP---------------SA-----------------RVS--
---------------------------------------HNGGSSE----------LTN-
----SSEE-------------------------------------LKLS-SRES------
--------WMEES---------------------LN------------------------
---EY---------------------------------DDSRSRH---------------
----------------------
>XP060683493-Hemiscyllium-ocellatum
------------------------------------------------------------
------------------------------------------------------------
------------------------------------------------------------
---------------------------------------MHSF-LLALVVLQTL--RYS-
--------------A-------GIPMT--------------DFTP---------------
-----VVQDALKES---------ILQLNRNT-VSDYL---LKATSNELL---Y-------
ITPT-------GPNEFAVDLRFTARETLCPKTGGF--DSENCELNNDPLAKM----TTCR
SSVSYSYG-AVVDV-YLQCMDS--------------RDT---------------------
------------------------------------------------------------
------------------------------------------------------------
------------------------------------------------------------
------------------------------------------------------------
------------------------------------------------------------
-----------------------------------FMDSSSE----SASFESSE------
----EVRYLRR-------------------------------------------------
-----------------------RPPF--QDEHHSSV---DWE-YQNNRQFPQRRGN---
---------------GVAPRR---------------PN-KQA------------------
------------------------------------------------------------
----------------------------------------------KPL-SQGLS-----
--------SRKKPN----------------------------------------------
---RK-------------------------------PNRDSKVE----------------
----------------------
>XP060684038-Hemiscyllium-ocellatum
------------------------------------------------------------
------------------------------------------------------------
------------------------------------------------------------
---------------------------------------MKAF-LLTIAAVQIL---HC-
--------------S-------GIP-----------------------------------
-----SPKDALRAS---------VIKLNQIT-ETSNL---CGITRRRVK---D-------
IYRT-------GKLSYNVDLTFSVKETICSKNSGLEFDDPSCNFRPKKTAVK----GFCK
SHVEYFAD-EVVDV-DVECRGL--------------KTF---------------------
------------------------------------------------------------
------------------------------------------------------------
------------------------------------------------------------
------------------------------------------------------------
------------------------------------------------------------
---------------------------------------DSR----SGSFESSENSI---
----EVKMRRTHH-----------------------------------------------
-----------------------PRVY--KRV----------------KQI-KRLVT---
---------------AGGFKR---------------------------------------
------------------------------------------------------------
-----TPW----------------------------------------------------
------------------------------------------------------------
------------------------------------------------------------
----------------------
>XP060684039-Hemiscyllium-ocellatum
------------------------------------------------------------
------------------------------------------------------------
------------------------------------------------------------
---------------------------------------MKAF-LLTIAAVQIL---HC-
--------------S-------GIP-----------------------------------
-----SPKDALRAS---------VIKLNEIT-ETSNL---CGITRRRVK---N-------
IQHT-------GKLSYNVDLTFSVKETVCSKNSGLEFDDPSCHFRLRKAAER----GLCK
SHVAYFAD-EVVDI-DVECRGL--------------KTV---------------------
------------------------------------------------------------
------------------------------------------------------------
------------------------------------------------------------
------------------------------------------------------------
------------------------------------------------------------
---------------------------------------DSN----SDSSESSENSV---
----EVKTQPK-------------------------------------------------
-----------------------PMSI--EES----------------PKV-KSEST---
---------------ELSLED---------------SP-D---------------LLQ--
---------------------------------------MKSESTE---------TSIE-
----ESLN-------------------------------------VRSK-SSET------
--------SLDTS---------------------SN------------------------
---EY--------------------------------HEDSRSRH---------------
----------------------
>XP060684041-Hemiscyllium-ocellatum
------------------------------------------------------------
------------------------------------------------------------
------------------------------------------------------------
---------------------------------------MKAF-LLTIAAVQIL---HC-
--------------S-------GIP-----------------------------------
-----SPKDALRAS---------VIKLNQIT-ETSNL---CGITRRRVK---D-------
IHRT-------GKLSYNVDLTFSVKETVCSKNSGLEFDDPSCNFRPRKSAEK----GFCK
SRIEYYAD-EVINV-DVECQGL--------------KTF---------------------
------------------------------------------------------------
------------------------------------------------------------
------------------------------------------------------------
------------------------------------------------------------
------------------------------------------------------------
---------------------------------------DRK----SGSFESSENSV---
----EVKTKSK-------------------------------------------------
-----------------------GKEM--KKS----------------LKV-KNKST---
---------------ETSLED---------------SL-D--------------------
---------------------------------------VESKSTE---------MSQE-
----DSLN-------------------------------------VDSK-STEI------
--------SFEVS---------------------SN------------------------
---EH--------------------------------HDDSRARH---------------
----------------------
>XP060684042-Hemiscyllium-ocellatum
------------------------------------------------------------
------------------------------------------------------------
------------------------------------------------------------
---------------------------------------MKAF-LLTIAAVQIL---HC-
--------------S-------GIP-----------------------------------
-----SPKDALRAS---------VIKLNQIT-ETSNL---CGITRRRVK---D-------
IHRT-------GKLSYSMDIAFSVKETICSKNSGLEFDDPSCHFYPKKTAER----GLCK
SHVEYFAD-EVVDI-DVECRGL--------------KTV---------------------
------------------------------------------------------------
------------------------------------------------------------
------------------------------------------------------------
------------------------------------------------------------
------------------------------------------------------------
---------------------------------------DSN----SDSSESNENSV---
----EVETKSK-------------------------------------------------
-----------------------EKSI--EKS----------------SKV-KKHST---
---------------EASLED---------------SP-D--------------------
------------------------------------------------------------
---------------------------------------------EHSK-STET------
--------SFDVS---------------------SN------------------------
---EL--------------------------------H-DSRARH---------------
----------------------
>XP060684068-Hemiscyllium-ocellatum
------------------------------------------------------------
------------------------------------------------------------
------------------------------------------------------------
------------------------------------------------------------
------------------------------------------------------------
---------------------------------MGNP---LTIVNCRVT---N-------
INEI-------GSFVIKLDLAFDVQEAASSIAPGM--NLSS--------AIN----LTCT
SQVMIENT-TIDIV-SLVCNST--------------STNS--------------------
----------TPEP--------SATPTSEPT-----------------------STP---
------------------------------------------------------------
---ETTPTPT-----PETTPTP------TPE--TTPTPE----------------TTPTP
ETTPTPT-----PETTPT------------------------------------------
------------------------------------------------------------
---------------PETTPTPTPEP--SSSESNESIDSNES----SKSNESSDSNE---
----SSDSNESSD---------SNESSDS-------------------------------
-----------------------NESSDSNES----------------------------
------------------------------------------------------------
------------------------------------------------------------
------------------------------------------------------------
------------------------------------------------------------
------------------------------------------------------------
----------------------
>RXM32113-Acipenser-ruthenus
------------------------------------------------------------
------------------------------------------------------------
------------------------------------------------------------
---------------------------------------MLNL------YMRVF---ES-
--------------SPPHSAAPGLPVF-------------PLDQP---------------
-----VAEEALNAS---------IAQVNLLS-RGPNI---YGITRSIIK---K-------
VIPV-------EEKAYDMILNFNIRETVCLKESGK--DSDVCDFEMGRFART----AACS
SRVQFRND-QIDNV-SVRCSSS--------------GSS---------------------
------------------------------------------------------------
------------------------------------------------------------
------------------------------------------------------------
------------------------------------------------------------
------------------------------------------------------------
------------------------------------SSSSSE--SMSSSSEELMSQHLN-
---GRRQYTYRGA---------VEF-----------------------------------
-------------------Q---NAIL--EKHY-------------------DKVNQ---
------------------------------------------------------------
------------------------------------------------------------
------------------------------------------------------------
------------------------------------------------------------
------------------------------------HDLQPQYVA-----I---------
----------------------
>XP033857334-Acipenser-ruthenus
------------------------------------------------------------
------------------------------------------------------------
------------------------------------------------------------
---------------------------------------MTSA-WFILAAVSFFHFVFC-
--------------S-------GLPVF-------------PLDQP---------------
-----VAEEALNAS---------IAQVNLLS-RGPNI---YGITRSIIK---K-------
VIPV-------EEKAYDMILNFNIRETVCLKESGK--DSDVCDFEMGRFART----AACS
SRVQFRND-QIDNV-SVRCSSS--------------GSS---------------------
------------------------------------------------------------
------------------------------------------------------------
------------------------------------------------------------
------------------------------------------------------------
------------------------------------------------------------
------------------------------------SSSSSE--SMSSSSEELMSQHLN-
---GRRQYTYRGR-----------------------------------------------
-----------------------NPLL--NLGE-------------------GTAGR---
------------------------------------------------------------
------------------------------------------------------------
------------------------------------------------------------
------------------------------------------------------------
------------------------------------PHGRPRTYLSEFLE----------
----------------------
>XP007240066-Astyanax-mexicanus
------------------------------------------------------------
------------------------------------------------------------
------------------------------------------------------------
---------------------------------------MTST-LVILIFCQCL---CS-
--------------S-------GFPVV-------------FNLGL---------------
-----LADLAQRAS---------EAEVNARS-LSSFL---YRATNTAVR---R-------
ISQV-------DFDTYDFNLSFNMRRTDCLKHLTG--SPDGCLFSLRQFKPV----HLCS
SYVRVSAQ-FVSPL-EVSCDLR--------------ALS---------------------
------------------------------------------------------------
------------------------------------------------------------
------------------------------------------------------------
------------------------------------------------------------
------------------------------------------------------------
---------------------------------------SSS----ESSSEEMFLRG---
----IPQAGGRLH-----------------------------------------------
-----------------------TPGFIICEG----------------------------
------------------------------------------------------------
------------------------------------------------------------
------------------------------------------------------------
------------------------------------------------------------
------------------------------------ARSCSRLLL---------------
----------------------
>XP022530362-Astyanax-mexicanus
------------------------------------------------------------
------------------------------------------------------------
------------------------------------------------------------
---------------------------------------MRCCVLLVVLLLQCL---SA-
--------------S-------GLPLF--------------ELTS---------------
-----KADGALRTA---------LDEINTRY-ARQRL---YRVSKASVK---K-------
VVPL-------GLNVYDMILKFGIRETDCLKGSGM--DPQGCAYRRGFFASE----AGCY
IRVRVTDR-LTDVV-SLKCHQA--------------Q-----------------------
------------------------------------------------------------
------------------------------------------------------------
------------------------------------------------------------
------------------------------------------------------------
------------------------------------------------------------
---------------------------------------SSS----SESSEEMGATW---
----HYDPNRLVP---------QDPP----------------------------------
----------------PPTS---APIF--EDS----------------QPIRPGRRN---
------------------------------------------------------------
------------------------------------------------------------
------------------------------------------------------------
----------ENVV----------------------------------------------
------------------------------------IRGDHFSNH---LE----------
----------------------
>NP776613-Bos-taurus
------------------------------------------------------------
------------------------------------------------------------
------------------------------------------------------------
--------------------------------MEK--MAMKML-VIFVLGMNHW---TC-
--------------T-------GFPVY-------------DYDPA---------------
-----SLKEALSAS---------VAKVNSQS-LSPYL---FRAFRSSVK---R-------
VNAL-------DEDSLTMDLEFRIQETTCRRESEA--DPATCDFQRGYHVPV----AVCR
STVRMSAE-QVQNV-WVRCHWS--------------SS----------------------
------------------------------------------------------------
------------------------------------------------------------
------------------------------------------------------------
------------------------------------------------------------
------------------------------------------------------------
----------------------------------------SG----SSSSEEMFFGD---
----ILGSSTSR----------NSYLLG--------------------------------
-----------------LTP---DRSR--GEPLYE-----------PSRE--MRRNF---
------------------------------------------------------------
------------------------------------------------------------
------------------------------------------------------------
--------------------------------PLGNR-----------------------
---RY-------------------------------SNPWPRARVNPGFE----------
----------------------
>XP040296156-Bufo-bufo
------------------------------------------------------------
------------------------------------------------------------
------------------------------------------------------------
---------------------------------------MEMM-LLNILLLAIF--SCC-
--------------S-------GLPTYN-----------AGSKQD---------------
-----AITSALDAS---------IDQLNSQS-WGRNL---LKLSGTGVI---T-------
IKPLFQDRDRRQSDLFEISLRFTIRETTCNKNTAT--DPSECEFQEGPYTAT-----PCE
SKALVSKG-KAIVL-KAECNLS--------------------------------------
------------------------------------------------------------
------------------------------------------------------------
------------------------------------------------------------
------------------------------------------------------------
------------------------------------------------------------
--------------------------------------SSSE----SESSEEMFKRT---
------------------------------------------------------------
------------------------------------------------------------
------------------------------------------------------------
------------------------------------------------------------
------------------------------------------------------------
---------------------------------LNSR-----------------------
---KYKD-----------------------------------------------------
----------------------
>XP005167566-Danio-rerio
------------------------------------------------------------
------------------------------------------------------------
------------------------------------------------------------
---------------------------------------MTQA-FILLLFFQCC---CV-
--------------S-------GQLLLG----------YRPNFSP---------------
-----LADLALKVS---------VDAFNRQS-SHFSL---HKPTSKAVQ---Q-------
ITLV-------RDNMYDILLDFGIMETDCLKYARRA-YMDSCLFKRERFASK----ELCS
SLVRVGGT-FVAPL-DISCIADV------------DALR---------------------
------------------------------------------------------------
------------------------------------------------------------
------------------------------------------------------------
------------------------------------------------------------
------------------------------------------------------------
---------------------------------------SSS----ESSSEELFFQR---
----TRPAPLRSF-----------------------------------------------
-----------------------SPGVILCQG----------------------------
------------------------------------------------------------
------------------------------------------------------------
------------------------------------------------------------
------------------------------------------------------------
------------------------------------QFDCSRLLL---------------
----------------------
>NP001314912-Danio-rerio
------------------------------------------------------------
------------------------------------------------------------
------------------------------------------------------------
-------------------------------------MKMRCC-VFLYLLLQVL---GG-
--------------L-------GLPLF--------------ELSS---------------
-----KADDALQMA---------LNEINAHY-TRIHL---YRVSKASVK---K-------
IVPL-------GMNTFDLHLKFGIRETECKKSSGL--DPQGCMYRKGFFVPE----AGCY
MRARTTLQ-STRII-ALRCTKA--------------D-----------------------
------------------------------------------------------------
------------------------------------------------------------
------------------------------------------------------------
------------------------------------------------------------
------------------------------------------------------------
---------------------------------------SLS----SESSEEGALTS---
----YIDLNHFGF---------TDRT----------------------------------
----------------HSTT---SPSI--HLG----------------PPMHESHHV---
------------------------------------------------------------
------------------------------------------------------------
------------------------------------------------------------
--------NREDSH----------------------------------------------
------------------------------------VRGDHFNNH---LPY---------
---------------------H
>XP030209255-Gadus-morhua
------------------------------------------------------------
------------------------------------------------------------
------------------------------------------------------------
---------------------------------------MNLY-IVLLVLLQSL---GC-
--------------F-------CVPGP--------------NVAP---------------
-----MAEKALEAS---------MVEFNTRH-AVAHL---HRATKASVK---R-------
VIPV-------GLETFDLLMKFETKQTQCPKNSGE--DAKTCAFATSLFTPK----SECS
SRVRVTGT-RTQVV-TMNCARD--------------QSS---------------------
------------------------------------------------------------
------------------------------------------------------------
------------------------------------------------------------
------------------------------------------------------------
------------------------------------------------------------
---------------------------------------SSS----E-SSEEMFSRG---
----RQQYV---------------------------------------------------
-----------------------IPGL--SQA----------------TQA-PPRPS---
------------------------------------------------------------
------------------------------------------------------------
------------------------------------------------------------
--------HQGEVH----------------------------------------------
------------------------------------PRGDGFNNNQ-YLE----------
----------------------
>NP001376273-Gallus-gallus
MG----------------------------------------------------------
------------------------------------------------------------
------------------------------------------------------------
---------------------------KTPEDFER--HTMRSL--IFVLALSIF---TC-
--------------S-------GFPVY-------------DYELP---------------
-----VTEEALNAS---------IARINSQT-WGPNL---YGVVRSHVR---H-------
VDMW-------NSNDYRLELQLSIRETECTKASGR--DPFTCGFKVGPFVPT----AVCK
SVVEVSSE-QIVNV-IVRCHQS--------------TF----------------------
------------------------------------------------------------
------------------------------------------------------------
------------------------------------------------------------
------------------------------------------------------------
------------------------------------------------------------
---------------------------------------SSE----SMSSEEMTYML---
----MTDPRKR-------------------------------------------------
-----------------------GSSR--SEAFSS-----------RG------RGR---
------------------------------------------------------------
------------------------------------------------------------
------------------------------------------------------------
--------------------------------SNGDW-----------------------
---RK-------------------------------PDYTSPGKVE--------------
----------------------
>NP008875-Homo-sapiens
------------------------------------------------------------
------------------------------------------------------------
------------------------------------------------------------
----------------------------MISRMEKMTMMMKIL-IMFALGMNYW---SC-
--------------S-------GFPVY-------------DYDPS---------------
-----SLRDALSAS---------VVKVNSQS-LSPYL---FRAFRSSLK---R-------
VEVL-------DENNLVMNLEFSIRETTCRKDSGE--DPATCAFQRDYYVST----AVCR
STVKVSAQ-QVQGV-HARCSWS--------------SS----------------------
------------------------------------------------------------
------------------------------------------------------------
------------------------------------------------------------
------------------------------------------------------------
------------------------------------------------------------
---------------------------------------TSE----SYSSEEMIFGD---
----MLGSHKWR----------NNYLFG--------------------------------
-----------------LIS---DESI--SEQFYD-----------RSLGI-MRRVL---
------------------------------------------------------------
------------------------------------------------------------
------------------------------------------------------------
--------------------------------PPGNR-----------------------
---RY-------------------------------PNHRHRARINTDFE----------
----------------------
>XP014345847-Latimeria-chalumnae
------------------------------------------------------------
------------------------------------------------------------
------------------------------------------------------------
---------------------------------------MNSV-IFILLGIQVL---YG-
--------------S-------GLPTYD-----------DYNRQP---------------
-----QAEAALNAS---------LAKLNSFL-RGPNL---YGVTRSFLK---A-------
SIPL-------GRDSYLLVIQFDVCETSCRKNSGK--HPDECDFKFGRYARS----SRCT
SIVHISGQ-EINRV-TVDCSFS--------------GDS---------------------
------------------------------------------------------------
------------------------------------------------------------
------------------------------------------------------------
------------------------------------------------------------
------------------------------------------------------------
---------------------------------------SSE--SMSSSSEEMVSMG---
----RGRSNRRPG---------MQHSLGN-------------------------------
------------GMSPALRPN-HQPNI--SDS----------------------------
------------------------------------------------------------
------------------------------------------------------------
------------------------------------------------------------
------------------------------------------------------------
---QK-------------------------------------------WE----------
----------------------
>XP015214839-Lepisosteus-oculatus
------------------------------------------------------------
------------------------------------------------------------
------------------------------------------------------------
---------------------------------------MKAT-CLFLVGLHFL---RG-
--------------S-------GLPVF-------------PLDQP---------------
-----LAEHALNAS---------IAHVNAQS-RGPNL---YGITRSFIR---N-------
VIPT-------GQDSYNMILNFGIQETICPQNSGK--DPDECDFKTGHFVVS----SSCS
SRVQFAGD-RIQGL-SVQCDSS--------------TSS---------------------
------------------------------------------------------------
------------------------------------------------------------
------------------------------------------------------------
------------------------------------------------------------
------------------------------------------------------------
---------------------------------------SSE----SDSSEEMVYVF---
----MQPNGRNPA---------------G-------------------------------
------------GPDPIVSP---NPTQ--DDTVT--------------THV---------
------------------------------------------------------------
------------------------------------------------------------
------------------------------------------------------------
------------------------------------------------------------
---QS------------------------------GQRNESSIYLTNLLE----------
----------------------
>NP083545-Mus-musculus
------------------------------------------------------------
------------------------------------------------------------
------------------------------------------------------------
--------------------------------MEQ--AMLKTL-ALLVLGMHYW---CA-
--------------T-------GFPVY-------------DYDPS---------------
-----SLQEALSAS---------VAKVNSQS-LSPYL---FRATRSSLK---R-------
VNVL-------DEDTLVMNLEFSVQETTCLRDSG---DPSTCAFQRGYSVPT----AACR
STVQMSKG-QVKDV-WAHCRWA--------------SS----------------------
------------------------------------------------------------
------------------------------------------------------------
------------------------------------------------------------
------------------------------------------------------------
------------------------------------------------------------
----------------------------------------SE----SNSSEEMMFGD---
----MARSHRRR----------NDYLLG--------------------------------
-----------------FLS---DESR--SEQFRD-----------RSLEI-MRRGQ---
------------------------------------------------------------
------------------------------------------------------------
------------------------------------------------------------
--------------------------------PPAHR-----------------------
---RF-------------------------------LNLHRRARVNSGFE----------
----------------------
>NP001117870-Oncorhynchus-mykiss
------------------------------------------------------------
------------------------------------------------------------
------------------------------------------------------------
---------------------------------------MKWC-VLMLALLQSL---CC-
--------------S-------GLPLYQ------------SELAS---------------
-----TADKALVVT---------MTQVNNLY-AGLRL---YRVTRGSIK---R-------
VVPL-------GLNTYDLMMNFGIKETDCLKSSGE--DPQRCAFRVGFFVPA----ASCT
ARVRVTAE-LTQVV-SLNCGQD----------------S---------------------
------------------------------------------------------------
------------------------------------------------------------
------------------------------------------------------------
------------------------------------------------------------
------------------------------------------------------------
---------------------------------------SSS----ESSSEENFTRK---
----RQQLNVQPS---------GNRG----------------------------------
----------------PVL-----PGF--SEA----------------TLF-PSHSF---
------------------------------------------------------------
------------------------------------------------------------
------------------------------------------------------------
--------SRQ-VEP---------------------------------------------
---QP------------------------------IPRGDSIGNH---LE----------
----------------------
>KAJ1187816-Pleurodeles-waltl
------------------------------------------------------------
------------------------------------------------------------
------------------------------------------------------------
---------------------------------------MQLF--LFLLALHAL---HC-
--------------S-------GLPAWT-----------NDYDAS---------------
-----IVEDAINAS---------MIKVNQQS-YSRNL---FGVVKSSVR---T-------
VDFQ-------DDDTFTLVLSLNIQETTCTKASGQ--DSATCELQRGPFTKV----AYCT
SWVQVSEE-KVQGT-NVHCQLE--------------------------------------
------------------------------------------------------------
------------------------------------------------------------
------------------------------------------------------------
------------------------------------------------------------
------------------------------------------------------------
-------------------------------------DSSSE----SSSSEEMFRGR---
----QVLNRQRSN---------VKFP----------------------------------
-----------------------SRLI--SQAYPA-----------GKNYV------K--
----------S-------------------------------------------------
------------------------------------------------------------
------------------------------------------------------------
------------------------------------------------------------
---QK-------------------------------TLSKSMNRYQ--FE----------
----------------------
>XP040213491-Rana-temporaria
MCS---------------------------------------------------------
------------------------------------------------------------
------------------------------------------------------------
---------------------------VRYNNPTQSPVRMKMI-QFGILLGIFP---FC-
--------------L-------GFPTL-------------NARQE---------------
-----ALSRALDAS---------LDQLNSQS-WGRNL---LKLSHTGVT---K-------
IKPLQQMRYQRDDEVFEVNLKFSVRETTCDKDTTI--DPTKCEFSAEPYMET-----PCE
SQVMVSRK-KALVV-KARCNLY--------------TTS---------------------
------------------------------------------------------------
------------------------------------------------------------
------------------------------------------------------------
------------------------------------------------------------
------------------------------------------------------------
---------------------------------------SSE----SHSSEEKFLTI---
----PRSPHGRIR---------SN------------------------------------
-----------------------------PERFPA-----------QWDPF-GKKNQ---
------------------------------------------------------------
------------------------------------------------------------
------------------------------------------------------------
--------------------------------MINPR-----------------------
---WE-------------------------------EEDRTSDHF--LLE----------
----------------------
>NP001117023-Salmo-salar
------------------------------------------------------------
------------------------------------------------------------
------------------------------------------------------------
---------------------------------------MKWCGVLMVALLQSL---CC-
--------------S-------GLPLYQ------------SELAS---------------
-----TADKALVVT---------MTQVNNLY-AGLRL---YRVSRGSIK---R-------
VVPL-------GLNTYDLIMNFGIKETDCLKSSGE--DPQRCAFRVGFFVPA----ASCT
ARVRVTAE-FTQVV-SLNCGQD----------------S---------------------
------------------------------------------------------------
------------------------------------------------------------
------------------------------------------------------------
------------------------------------------------------------
------------------------------------------------------------
---------------------------------------SSS----ESSSEENFTRK---
----RQQLNVQPF---------GNRG----------------------------------
----------------PVLP---VPGF--SEA----------------TRF-PSHSF---
------------------------------------------------------------
------------------------------------------------------------
------------------------------------------------------------
--------SRQEVEP---------------------------------------------
---QP------------------------------IPRGDSFGNH---LE----------
----------------------
>XP032830871-Petromyzon-marinus
------------------------------------------------------------
------------------------------------------------------------
------------------------------------------------------------
---------------------------------------MGPAVFLGLLAVLLC---HF-
--------------S-------------------------TAHSA---------------
-----RLNDNLRAV--------IIEKANSEL-QQPNL---FGIYKVKKV---K-------
VGS--------GKMGSTSFVDFELKETLCPRSSGK--NPSICEFNPAASPAL----WECK
AILTKSNT-NAPVVSDLSCDQE--------------SSE---------------------
------------------------------------------------------------
------------------------------------------------------------
------------------------------------------------------------
------------------------------------------------------------
------------------------------------------------------------
---------------------------------------ESN----SDSHHDFYGRF---
----VNRRPRR-------------------------------------------------
----------------------GEPQD-GNKKP-------------------RRRPG---
------------------------------------------------------------
------------------------------------------------------------
------------------------------------------------------------
--------FMHIAG----------------------------------------------
---RP-------------------------------GKPDTRKDN------PH-------
--------------------SH
>XP032830869-Petromyzon-marinus
------------------------------------------------------------
------------------------------------------------------------
------------------------------------------------------------
---------------------------------------MGPAVFLGLLAVLLC---HF-
--------------S-------------------------TAHSA---------------
-----RLNDNLRAV--------IIEKANSEL-QQPNL---FGIYKVKKV---K-------
VGS--------GKMGSTSFVDFELKETLCPRSSGK--NPSICEFNPAASPAL----WECK
AILTKSNT-NAPVVSDLSCDQE--------------SSE---------------------
------------------------------------------------------------
------------------------------------------------------------
------------------------------------------------------------
------------------------------------------------------------
------------------------------------------------------------
---------------------------------------ESN----SDSHHDFYGRF---
----VNRRPRR-------------------------------------------------
----------------------GEPQD-DNKKP-------------------RRRPG---
------------------------------------------------------------
------------------------------------------------------------
------------------------------------------------------------
--------FMHVAG----------------------------------------------
---RP-------------------------------AKSDTMEDN------PH-------
--------------------SH
>XP061431325-Lethenteron-reissneri
------------------------------------------------------------
------------------------------------------------------------
------------------------------------------------------------
---------------------------------------MGPAVFLGLLAVLLC---HC-
--------------S-------------------------TAHSA---------------
-----RLNDKLMAV--------IIKKANSEL-QQPNL---FGIYKVKKV---K-------
VGS--------GKMGSTSFVDFELKETLCPRSSGK--NPSTCEFNPAAYPAL----WECK
AILTKSNT-NAPVVSDLSCDQE--------------SSE---------------------
------------------------------------------------------------
------------------------------------------------------------
------------------------------------------------------------
------------------------------------------------------------
------------------------------------------------------------
---------------------------------------ESD----SDSHDDTFGRF---
----MNRRSKR-------------------------------------------------
----------------------AEPQD-GKKKP-------------------ARRPG---
------------------------------------------------------------
------------------------------------------------------------
------------------------------------------------------------
--------FMHIAG----------------------------------------------
---RP-------------------------------GKPETKEQI------PM-------
----------------------
>XP061431540-Lethenteron-reissneri
------------------------------------------------------------
------------------------------------------------------------
------------------------------------------------------------
---------------------------------------MGPSVLLGLLAVLLC---HC-
--------------S-------------------------TAHSA---------------
-----RLNDKLRAV--------IIKKANSEL-QQPNL---FGIYKVKKV---K-------
VVS--------GKLGSTSFVDFKLKETLCLRSSGK--NPSTCEFNPAAYPAL----WECK
AILTKSNT-NAPVVSDLSCDQE--------------SSE---------------------
------------------------------------------------------------
------------------------------------------------------------
------------------------------------------------------------
------------------------------------------------------------
------------------------------------------------------------
---------------------------------------ESD----SDSHDDTSVRS---
----MNRRLKR-------------------------------------------------
----------------------AKPQK-TNKKP-------------------PRRPG---
------------------------------------------------------------
------------------------------------------------------------
------------------------------------------------------------
--------FRHVAN----------------------------------------------
---RP-------------------------------GNPRTRQRT------LH-------
--------------------FQ
