# Supplementary material for: Transcriptomic signature of differentiating catshark cartilage unravels the co-evolution of the Spp2 gene family with skeletal mineralisation in cartilaginous fish
Source: BMC Biol. 2026 Apr 11;24:121. doi: 10.1186/s12915-026-02593-9 (PMC13188829; doi:10.1186/s12915-026-02593-9)
Supplement: Supplementary file 14 — Additional file 14. Alignment S3. Alignment of Spp2 sequences with MAAFT, cleaned for all positions with less than 50% sites on a position, and used for the phylogenetic reconstruction. [file 12915_2026_2593_MOESM14_ESM.fas]

>XP048391314-Stegostoma-tigrinum
MKAFLLTIAAVQILHCSGIPSPKDALRASIIKLNQITETSNLYGITRRRVKDIYHTGKLSYNVDLTFSVKETICSKDSGLEFDDPSCYFHPKKTAEKGLCKSHVEYFANEVVDIDVQCQGLKMVDSNGDSLESNENSNEVNTRSKQISTEESLDWKSKSTETSLEDTPNNIKSSERSLDMSSNEYYDDSRSRH
>XP048391374-Stegostoma-tigrinum
MKAFLLTIAAVQILHCSGIPSPKDALRVSVLKLNQITETSNLCGITRRRVKDIQRTGKLSYNMDLTFSVKETVCSKNSGLEFDDPSCFFHPKKTAEKGLCKSRVEYFADEVIDVAVECRGLKTFDSNSDVSELTENSIEVKTKSKESSLEESPDVKSKSTETSLEDFPNNNKSTETSFDVSSNEQNDDSRS--
>XP048391297-Stegostoma-tigrinum
MKVFLLTIAAVQILHCSGKPSPKDALRVSVLKLNRITETSNLCGITRRRVKDIYRTGKLSYNVDLTFSVKETVCSKNSGLEFDDPSCRFRTKKSAAKGFCKSHVEYFADEVVDIDVECRGLKTFDSRSGSFESSENSIEVKTRKTPGVYKRVKQIKRLVTAGGFKR---------------------------
>XP048390583-Stegostoma-tigrinum
MKAFLLTIAAVQILHCSGVPNPEDALRAAVMKLNEISEISHLCRTISSTVTDLSPTGKFSYNVDLAFSVKETVCSKNSGLEFDDSSCSFRPTKIAETATCRSRVKYLADEVLDVDVECHGFKKARGNGDSLERQRSESEIHRGNKQSDISQGGKVHSKPTKGHRRQSS---------------EY-EDSRSRH
>XP048390755-Stegostoma-tigrinum
MNSFLLALAVLQTLFSVGIPIVQDALKESILQLNRNTVSDYLLKATSNELLYITSTGPNEIAVDLRFTARETLCPKTGGF--DSENCELSNDPFAKMTTCQSRVSYSFGAVVDVYLQCMDSRDASSESASFESDE---EMWYRRRQPKFQDEKQFQSRGNDANPRRPNKKPLSQGLSRKKP--RKNQESKVE-
>XP048390101-Stegostoma-tigrinum
MKVFLLTIAAVQIVHCSGKPSPKDALRASVLKLNRITETSNLCGITRRRVKDIYRTGKLSYNVDLTFSVKETVCSKNSGLEFDDPSCRFHPKKAAARGFCKSHVEYFADEVVDVDVECRGLKTFDSRSGSFESSENSIEVKMRRTPRVYKRVKQIKRLVTAGGFKR---SAKNSLSVMIINNNKI--------
>XP048391351-Stegostoma-tigrinum
MKVFLLTIAAVQILHCSGKPSPKDALRASVLKLNRITETSNLCGITRRRVKDIHRTGKLSYNVDLTFSVKETICSKNSGLEFDDPSCHFRAKKPAEKGLCKSHVAYFADEIVDIDVQCRGLKTVDSNSDSSELNENSLEVKTEAKPTSVEESPNVKSMSTETSLEDLPDKSKSTETSHDMSSNEYHDDSRSRH
>XP048391317-Stegostoma-tigrinum
MKAFLLTIAAVQILHCSGIPSPKDALRASVLKLNQITETSNLCRITRRSVKDIHRTGKLSYNVDLTFSVKETVCSKNSGLEFDDRSCRFRTKKSAEKGFCKSHVEYYADEVIEVDVECRGLKTINGKSGSFESSENSVELKTKSKEKGIKESSNVQNKSTETSLEDFPDDSKSTETSFNVASNEHYDDSRGQH
>XP059503628-Stegostoma-tigrinum
MKAFLLTIAAVQILHCSGKPSPKDALTASVLKLNQITETSNLCRITRRRVKDIHHTGKLSYNLDLTFSVKETICSKDSGLEFDDPSCYFHPKKTAEKGLCKSHVEYFADEVVSVDVECKGXKMIDSDSDSPESNENSNEGKIKSKEKSIEKSNATINR-------------------------EYYQ------
>XP059503629-Stegostoma-tigrinum
MKIIFFIFAVGQILYYSETPQTPEAVNAAITEVNQMFAMNNLLRIVSCQVINITDKGEGRVDFNIVINVQETECAVDSGL--DPANCTLLPTPNAKTAICTSQVQVFRDDNPIAMTPTPTPTSTSPPPSSSESNESSSECITKRYRR--RHC--------------SS-RRRGRRRRRYLR------------
>XP048391123-Stegostoma-tigrinum
MKIFLLILAIVQILHCSEQMVVSEALHASVKKWSGDFTTNDLFNVTKITVDSIVPIGELLLQVKLTFDVQKAVCHENARS--DSVGCQLESPPDIKTATCTSLVMFEAGEIQSVTVECSEPPKVTSTIPSLKSSHSSEETWGGKY----QKN---GSRGKKSSWARGKHKHKSRGRGRNNSGSRINNNSKG--
>XP048389709-Stegostoma-tigrinum
MKIILFLFAAARILYQSIDPEIDIVLNATVTRLNRDFAMGNPLTIVNCRVTNITNFGERLFQLDLAFDAQEATSSSIFEI--DLA---LKPLSSTINLACTSQVRIDFATILSILVACDITSTTLTPEPMTTPTPETSTTPTPEPTTLTNRSVPALAEGQKAVSAEPER-------SVQPP----ESQGASKQ
>XP067890719-Heterodontus-francisci
MKIILLIFAAVRILHCCELTVVSEAITASVIKLNEISTIDNCFSVTKHKVDAILPLEEHFLQVNLTIDVWETICLKDARN--ESVKCQLKPLPDAETATCTSWVMLDKGEIQSVEIECRNTNLTSSIQSSLEKNKSSE-----KNRKQYQEKRNPWRRGKDRKVKR---KRNPVGRRRGNPGNKLTQKKLGMI
>XP067891981-Heterodontus-francisci
MKSFLLIIAAVQILHCSGIPSPKDALRVSVIKLNEITETTNLCGITRRRVNNIYRTGKLSYNVDLTFSVKETACSKNSGLEFDDPNCHFCLKKTAEKGFCKSHVEYFADEVVDIDVECRGLKTIDSNSESSESSENSIEMKSKSKKPSLEESLYVISKSAETSLEDSLNFVKSTETSLEVFSNEHNDDSRARH
>XP067891982-Heterodontus-francisci
MKSFLLIIAAVQILHCSGIPSPKDALRVSVIKLNEITETTNLCGITRRRVNDIYRTGKLSYNVDLTFSVKETVCSKNSGLEFDDPNCYFRTRKTAEKGFCKGHVEYFADEVVDIDVECRGLKTIGSNSESSESSENSIEVERNSEETSLEKSSNVVSKSAETSLEDSLN-SKSTETSLEVFSNEHNDDSRARH
>XP067892398-Heterodontus-francisci
MKSFLLTIAAVQILHCSGIPSPKDALRMSIIKLNEITETTNLCGITRRRVNDIYRTGKLSYNVDLTFSVKETICSKNSGLEFDDPNCYFRPKKTAVKGFCKSHVEYFADEVSDIYVECRGLKTVDSNSDSSESSENNIEVGKKSKETSFENSPNVSINRDFVSDNCLPD----------------HDDQQ---
>XP067892399-Heterodontus-francisci
MKSFLLTIAAVQILHCSGIPSPKEALRVSVIKLNEITETTNLCGITRRRVKDIYRTGKLSYNVDLTFLVKETVCSKNSGLEFDDPNCYFRTKKTAVKGFCKSHVEYFADEVVDIDVECRGLKIFDSKSGSLESSENSIEMKTKRTPKVYKRVKQIKRLVASGGFKSPIIALERDVRLLGIGNS--GKPTSGR-
>XP067890720-Heterodontus-francisci
MKSFLLTIAAVQILHCSGVPNPEDALRVAVIKLNEISEISHLCGIISSTVTDLSPTGKFSYNVDLAFSVKETVCSKNSGLEFDDSSCNFRPAKIAETASCKSRVKYLADEVLDVDVECHGFKKAKGNGDSLEKLKSHSEVFKGGKQSELSERGKVHSKPFKGHRKLPE-RITSEESSLEESLKEHNDDSRARH
>XP067890721-Heterodontus-francisci
MSSLLLALATLQALFCAGIPIIEDALKESILQLNRNTISDYLFGATSNELLYIIPTGPNDFSVDLRFTARETMCPKIGGF--DSENCELNTDPLAKVASCRSSVSYSFGVVVDVYLQCMDSRDRSSESASFESSE---EVRYLRRQPQFQDGQQSQRRMNDFDPRRPNNKTLSQGLSRKKP--RKNQNSMVE-
>XP067892400-Heterodontus-francisci
MKSFLLTIAAVQILHCSGIPSSKDALRVSVIKLNDITEITNLCGITRRRVNDIYRTGKLSYNVDLTFSVKETVCSKNSGLEFDDPSCYFRTKKTGEKGFCKSHVEYFADEVVDIDVECRGLKTVDSNSESSESSENSIEVERNSEETSFEKSSNVISKLTETSLEDSLN-VTWDFVSYDYQLQ----------
>XP067890722-Heterodontus-francisci
MKSFLLTIAAVQILHCSGIPSPKDALRVSVIKLNEITETTNLCGITRRRVNDIYRTGKLSYNVDLTFSVKETVCSKNSGLEFDDPSCYFRPKKTAEKGFCKSRVEYFADEVVDTDVECRGLKMLDSNSESSESSENSIEVGKKSRETSLENSPNIKNKSKETSLEELPN-SKSTETSLDVFSNEHNDDSRARH
>XP067890774-Heterodontus-francisci
MKLIFFVIVAVQILYCSGLPVIDKALAASVVKLNEESTIDNRFAVTKTELKDIISIGERLFLIDLVLDVQETMCPRETGL--DWAECELKPLPTAETATCLSRVTVDIDVIVNVEVQCTDKKQI---SSSSESSDSSDENSSEDPRK--GRG---NRNGRRPNCTKGKNKI----------------------
>XP067902548-Heterodontus-francisci
MKTILFIFAAAQILYCSGEPGMRNALTATVSRLNNNSTINNLFAVTSCNVQSITDFGERSFSMVLVIDVQETMCRRDSGI--DPANCTLKPITEAATATCSCRVRITNRMIENVELECRSTYMT---------------------------------------------IMM-------------LFKVL---
>XP067842947-Heptranchias-perlo
MKIILFVVAAVQILYCSGLPVIDEALVASVVKLNEDCTIKNLFAATKSELKEIISTGERLFLVNLAFDVQETVCPKEAGL--DWAECALKPLPTAETASCTSRVTFDIDVIVNVEVQCTATNRI---SSSSESNESSDESS-EDGKK--GIG---NRNCRKRNCTKRKK------------------------
>XP067842948-Heptranchias-perlo
MKTIIFILAAVQILHCSGQ-FVNEFVDASINKLNEETTLSNLVAVTGYEIKGII-LTNKGLEVKLTFNVQETKCVKEAGV--VLAECSLKPLPFAVTASCISTVRYANCAIQNVDLTCKRKLIMNSIETSMEESISNER------------------------------------------------------
>XP067842950-Heptranchias-perlo
MKLMIFIFAAVQILYCSGQSRINIVLNATITKVNEDSTISNLFRVTRCEVK-RVSVGEGITQLDLDIDVQETTCLKSSGL--DPTQCALKPLPNAVTATCMSRVMIEGEAIVSVQQQCMNTNLSQPPSSSSESSESSSESIESLE------------------------------------------------
>XP067842951-Heptranchias-perlo
MKLMIFIFAAVQILYCSGQSRINIVLNATITKVNEDSTISNLFRVTRCEVK-RVSVGEGITQLDLDIDVQETTCLKSSGL--DPTQCALKPLPNAVTATCMSRVRIEGDAILSVQQQCMNTNLPQ-PSLSSESSESSSESIESLE------------------------------------------------
>XP067842952-Heptranchias-perlo
MKLMIFIFAAVQILYCSGQSRINIVLNATITKVNEDSTISNLFRVTRCEVK-RVSVGEGITQLDLDIDVQETTCLKSSGL--DPTQCALKPLPNAVTATCMSQVRIEGDAILSVQQQCMNTNFAQPPTSSSESSESSEECRRKKHRK--RRR---RRRGR---------HNRGRGRDRNRR----HRRSEGRR
>XP067842953-Heptranchias-perlo
MKLMIFIFAAVQILYCSGQSRINIVLNATITKVNENSTISNLFRVTRCEVK-RVSVGEGITQLDLDIDVQETTCLKSSGL--DPTQCALKPLPNAVTATCMSQVRIEGDAILSVQQQCMNTNFAQPPTSSSESSESSEECRRKKHRK--RRR---RRRGR---------HNRGRGRDRNRR----HRRSEGRR
>XP067842954-Heptranchias-perlo
MKIILFILAAVQSFYCSGQTVVIEALNASVIKLNEISTIDNLLAVTKHKVDAITPLGERLLQVDLTFDIQETVCLKDDVN--DSAKCQLKPFPDAETATCMSWVTFEAGVIKNVELQCMSTNLTSSTKSSSESSESSEEDRRRKHRK--KQH---GSKGKTRDCNRSKHKHSSVGRERYNPGHRANHKSQGKR
>XP067842955-Heptranchias-perlo
MKSFLLIIAAVQILHCSGVPTPEDALRESVIKLNEITEITNLCGITRRRAKDIYRTGKLSYNVDLAFTVKETVCSKNSGLEFDDPSCHFRTKKTAEIGFCKSHVQYFADEVIDIDVECRGLKTVDSNSDSSESSENSIEVETKSEVTSLEESSNVKSMSKESSFEESSN-SMSKESALEEFSNEHSDESRARH
>XP067844317-Heptranchias-perlo
MKSFLLIIAAVQILHCSGVPTPEDALRESVMKLNEITEITNLCGITRRRVKDIYRTGKLSYNVDLAFTVKETVCSKNSGLEFDDPSCHFRTKKTAENGFCRSRVQYFADEVVDIDVECRGLKTVDSNSDSSESSENSIEMQSKSKESSLEKSSDVKSKSKESSFEET--------------SNEHSDESRARH
>XP067842956-Heptranchias-perlo
MKSFLLIIAAVQILHCSGVPTLEDALRESVIKLNEITETTNLCGITRRRVKDIYRTGKLSYNVDLAFTVKETVCSKNSGLEFDDPSCRFRPKKSAEKGFCRSLVAYFADEVVHIDVECQGLKTVDSNIDSSESSENSVEVKSMSKESSLEES-----------------------------SNEHSDESRARH
>XP067844319-Heptranchias-perlo
MVAFLEK---------S---DKTDQSNKRIISLTSILDIMAL--IIRSKLEDIYRTGKLSYNVDLAFTVKETVCSKNSGLEFDDPSCHFRTKKTVENVFCRSPVQYFADEVVDIDVECRGLKTIDSNSDSSESSENSIETKTKSKETSLEESSNIKSKSKESSLEESSNKNKSKESSLEESSNVKSQS-----
>XP067842958-Heptranchias-perlo
MKSFLLIIAAVQILHCSGVPTPEDALRESVIKLNEITETTNLCGITRRRVKDIYRTGKLSYNVDLAFTVKETVCSKNSGLEFDDPSCHFRSKKSAEKGFCKSHVQYFADEVVDIDVECRGLKTVDSNSDSSESSENSIEVEKKSKETSLKQTSNVKSKSKESSLEES--------------SNEHSDDSRARH
>XP067842959-Heptranchias-perlo
MKSFLLTIAAVQILHCSGVPTPQDALRQSVIKLNEITEITNLCGITRRRVKDIYRTGKLSYNVDLAFTVKETVCSKNSGLEFDDPSCHFRTKKTAERGFCKSHIQYFADEVVDIDVECRGLKTVDSNSESLESSENSIEVKTKRNRGVIKREKQVKRIITRGIFKRTQR------------------------
>XP067842960-Heptranchias-perlo
MKSFLLTIAAVQILHCSGVPDPEDALRVAITKLNEISEISHLCAITSSTVRDLSPTGKFSYNVDLAFSVKETVCSKNSGLEFDDSSCNFRPAKIAETASCKSRVKYLADEVLDVDVECHGFKKPKVNGELSEKVKSNGEISKG---------GNGHSKPSKGHSKLSE-QITSEESSLEESLNEHNVDSRARH
>XP067842961-Heptranchias-perlo
MNSLLLAFAAFQALCCAGVPIVEDALKESVIQLNSNTISNYLLAATSNELLHITPTGQSDFSVDLRFNARETLCPKNGGF--ESENCELNNDPSAKMTSCLSSVSYSSGVVVDVALRCLDSRDRSSESASYESSE---EVWYRRRRPQFQNGKQFQRHVNDFAPKKTDAKHLSRGLSRKNP--RKNPATVVE-
>XP067844320-Heptranchias-perlo
MKSFLLIIAAVQILHCSGVPTPEDALRESVIKLNEITEITN----------DIYYKGKLSYNMDLAFTVKETVCSKNSGLEFDDPSCHFRTKKTTEKGLCKSRVQRFADEVIDIDMECRGLKTVDSNSELIKCAFTLR-------VIAFRVASRLPVGNDEMAAIL---RGTKRGS-----------------
>XP067842962-Heptranchias-perlo
MKSFLLIIAAVQILHCSGVPTPQDALRESVIKLNEITEITNLCGITRRRVKDIYRTGTLSYNVDLVFTVKETVCSKNSGLEFDDPSCRFRPKKTAEKGFCKSHVQYFADRVIDIDVECRGLKTVDSNSDSSVSTENSIEVKTKRNRGVIKREKQVKRITGRGIFKRTQ-------------------------
>XP067844321-Heptranchias-perlo
MKSFLLIIAAVQILHCSGVPTPEDALRESVIKLNEITEITNLCGITRRRVKDIYRTGKLSYNVDLAFTVKETVCSKNSGLEFDDPSCRFRTKKTAEKGFCKSRIQYFADEVVDIDVECRGLKTVDSNSDSSESSENSIEVEKKSKEISLEKSSNMKSKSKESSLEDSSN-SKSKESSFEEFSNEHSDESRARH
>XP062908630-Mobula-hypostoma
MKSYLLALVAIQILRCLGVPSTKEALKASVVKLNEISEITNLCGISRRGVTNTYRTGKLSYNMDLTFSVKETVCSKNSGLEFDDPSCQFRPKSIAENGVCRSRVEFFADKVANVDVECEGLKTVDSESIEV-TSVTXFREKTKSKETSVEETSNVKSKSKETSLEEPSN--------------YEVDISYAMK
>XP062908632-Mobula-hypostoma
MKSFLLTIIAVQILHCLGVPSTKEALRASVVKLNEITEITNLCGISRSGVTNTYRTGKLSHSVDLTFSVKETVCSKNSGQEFDDPSCSFLPKNIAEKGFCKSHVEFFADKVADVEVECDGLTTVDSESDSTETNDNSIESQSKSKESSLEETSNEKDKSEDTSLEDSTNESK---------------------
>XP062908633-Mobula-hypostoma
MKSFLLTLAAVQILHCSGVPSTKEALRASVIKLNEITKITSLCGITRRGVTNTYRTGKLSYSMDLTFSVKETVCSKNSGQEFDDPNCSFHPAVSPEKGFAKAMWNFFADKAADVEVECDGLTTVDSKSDSTETSENSIEEQSKSKETPLEETSHVESKSKETSAEESSHKSKSTELSLEESSNEEVEISFSTL
>XP062906090-Mobula-hypostoma
MKTCVLTIIAVQILYCSGVPSTKEALRASVNKLNEISDITNLCGITRRGVTNTYRTGKLSYSMDLTFSVKETVCSKNSGQEFDDPSCSFCSKSIAEKGFCKSHVEFFADKVADVDVECDGLKIVDSESDSKESSETRIEAQTKSKETSREETPNEKDKSKETSLEDSA-KSKSTELSMEEPSNEQNKDSRALH
>XP062906091-Mobula-hypostoma
MKTFLLAIAAVQILYCSGVPSTKEALRASVIKLNEITEITNLCGISRRGVTNTYRTGKLSYSVDLTFSVKETVCSKNSGQEFDDPSCSFRHKNIAEKGFCKSHVEFFADKVADVDVECDGLTTVDSESDSTESNENSIEAQSKSKEKSFEETSDVKSSSEETSLEISSNKSKSTELSSEEPSNEQNEDLRSHH
>XP062908634-Mobula-hypostoma
MKTFLLAITAVQILYCSGVPSTKEALRASVIKLNEITEITNLCGITRRGVANTYRTGKLSYSMVLTFSVKETVCSKNSGQEFDDPSCSFRHKNIAEKGFCKSHVEFFADKVADVEVECDGLTTADSESDSTETNENSIEAQPKSKETSLEGTSDAKSKSEETSLELFS-------------------------
>XP062908635-Mobula-hypostoma
MKTFLLSIFAVQILYCSGVPSTKEALRASVIKLNEITEITNLCGITRRGVTNTYRTGKLSYNVDLTFSVKETICSKNSGQEFDDPSCFFRPKNIAEKGFCKSHVEFLADKVADVEVECDGLSTVDSESDSTETSENSIEVTAFIQFRTMEFLA----------------------------------------
>XP062906092-Mobula-hypostoma
MKTFLLAVAAVQIFSCSGVPSTKEALRASVIKLNEMTEIPNLCGITRRGVTNTYHTGKLSYSMDLTFSVKETVCSKNSGQEFDDPSCSFRHKNIAEKGFCKSHVEFFADKVADVEVECDGLTTADSESDSTESSENSIEAQSISEETSLEETSDV--------------KSKSTELSSELSSNEQNEDSRAQH
>XP062906094-Mobula-hypostoma
MKSFLLTFAVLQAFYCAAIPVFEDALRQSIIQLNSNTAGGYLFAAISDELLHITPSGQNDISVDLRFTARETLCPKNSGV--EIENCQLSRNPLAEMVTCHSSVGYSLGKFVDVFLRCKNARSRSSASASFESSE---EVMHQRG-SKFQDEQQPEHQRNGSAMEKKINQNMNRGLTKKIP--RKRPE-----
>XP062906095-Mobula-hypostoma
MKSFLLTIIAVQILHCLGVPVPEDALRASVLKLNEITKVTNLCGITGRRVANTYRTGKLSYSVDLTFSVKETICSKNSGLEFDDPSCYFRPKNIAE-GFCKSHVEYFADKVADIEVECEGLKIVISESDSTESSEAIIEETSESRETSFEETSDVESKSVEYSLEEPSNRIQSTELSHEEYSHEY-EDPWFHH
>XP062908636-Mobula-hypostoma
MKFFLLAIAAVQILYCTGLPSTKEALRASVIKLNEITEITNLCAITGRRVTNTYRTSKHSYNVDLTFSVKETICSKSSGLEFDDPSCRFRPKKIGEKGFCKSRVEYFADKVADIDVECEGLKTVDSESDSLESSKTSIEHRNKSQETSLEEPSMEKSHSKETSLEE---SDHTAKNKE---------------
>XP062906098-Mobula-hypostoma
MKSIIFIFAAVQIFYCSAQTEAELALNATITRANEEYAISNIFAVQSCEVVQTIPLTNGFSLLDIAISVQETECAKNSTL--DLAECPLKPISDAETADCTGRVLIEEDRVRSVIINCANTTATRSSSSSSESSESSERCSRRFGRR--RRD---WRRGN----------------QLISP----ATNTAYKA
>XP032879532-Amblyraja-radiata
MKTILFVFAAVHVFYTSAQS---IVENATIAQVNTDSSNSNLFAVTRCEVLFETIIGERLSVVVIVIDIQGTVCLNNSGT--DPSLCDLIPILDAETATCTSTITLDVDRVQSVVVRCFDTNVTSSSSSSSESNERSRRCTRKNYRR--RPG--------------HRRRGFRRQKTRVIRAL--NQDSKIYA
>XP032879538-Amblyraja-radiata
MKTILFVFAAVHVFYTSAQS---IVENATIAQVNMDSSNSNLFAVTRCEVLFETIIGERLSVVVIVIDIQGTVCLNNSGT--DPSLCDLIPILDAETATCTSIITLEVDQVQSVVVRCFDTNVTSSSSSSSESNERSRRCTRKNYRR--SSG--------------HRRRGFSRQKTRVIRAL--NQDSKMQI
>XP032880467-Amblyraja-radiata
MKSFLLAIAAVQFLHCSGVPRTKHALRASVVKLNEITEITNLCGVTRRRAKNTYSTGKMSYKVDLTFTVKETVCSKNSTLEFDDPSCHFRPKKIAEKGFCKSRVEYFAGNITDIDVECKGLKAIDSGSNSVESSESSFEMQKKANKTSVEKKANAKKEAPKASLEKPLNEIKPTVLPKEQSSNEQKKGSRGKH
>XP032880444-Amblyraja-radiata
MKSFLLAIAAVQILHCSGLPSTKDALRSSVAKLNEITEITNLCAITRRGATNTYRTGNLSYNVDLTFSVKETVCSKNSGQEFDDPSCTFLPKNIAEKGFCKSRVEYFADKVADVDVVCEGLKTIDSESDSTESNETSIEAQSKSNETSLEETSSVESKSKETSLEDSSNKSKSTELSLEEASNEGMRSQEGTL
>XP032880439-Amblyraja-radiata
MKSFLLAIAAVQILHCSGLPSTKDALRASVAKLNEITKITNLCAITRRGVTNTYRTGKLSHNVYLTFSVKETVCSKNTGQEFDDPICTFRPKNIAEKGFCKSHVEYFADKVADVDVECEGLKTIDSESDSAESNETSIEAQSKSNETSLEETSSVESKSEETSLEESSNKSKSTELSQEESSNEGMRSQKEDT
>XP032880451-Amblyraja-radiata
MKSFLLAIAAVQILHCSGVPSTKDALRASVAKLNEITEITNLCAITRRGETTIYRTGKLSYNVDLTFSVKETVCSKNSGQEFDDPSCTFRPKDIAEKGFCKSHVEYFADKLADVDVECEGLKTIDSESDSAESNETSIEAQSKSNETSLEETSSVESKSEETSLDESSNKSKSTELSQEESSNKGMSPQEGDT
>XP032880453-Amblyraja-radiata
MKSFLLAIAAVQILHCLGVPSTKDALRASVAKLNEITEITNLCAITRRGVTTTYRTGKLSYNVDLTFSVKETVCSKNSGQEFDDPSCTFLPKDIAEKGFCKSRVEYFADKVADVDVECEGLKTIDSESDSAESNETSIEAQSKSNETSLEETSSVESKSEETSLEGSSNKSKSTELSQEESSNKGMRSRGSH-
>XP032880449-Amblyraja-radiata
MKSFLLAIAAVQILHCSGVPSTKDALRASVAKLNEITEITNLCAITRRGVTTTYRTGKLSYNVDLTFSVKETVCSKNSGQEFDDSGCTFRPKDIAEKGFCKSRVEYFADKVADVDVECEGLKTIDSESDSAESNETSIEAQSKSNETSLEETSSVESKSEETSLEDSSNKSKSTELSQEESSNEGMRSQDGNT
>XP032879393-Amblyraja-radiata
MKSFLLAIAAVQILHCSGVPSTKDALRASVAKLNEITEITNLCAITRRGVTNTYRTGKLSYNVDLTFAVKETVCSKNSGQEFDDPSCTFLSRNIVEKGFCKSRVEYFADKVADVDVECEGLKTIDSESDSTESNETSIEAQSKSNETSLEETSSVESKSEETLLEDSTNKSKSTELSLEESSNEELSLKRETL
>XP032880463-Amblyraja-radiata
MKSFLLAIAVVQILHCSGVPSTKDALRASVAKLNEITEITNLCAITRRGVTTTYRTGKLSYNVDLTFTVKETVCSKNSGHEFDDSSCTFRPKRIAEKGFCKSRVEYFADKIADVDVECEGLKTIDSESDSIESSETSIETRSKSKESSMEKSAYVESKSEETSLEESSNKSKSTEVSVEESSNEQNEDSRGRH
>XP032880456-Amblyraja-radiata
MKSFLLAIAVVQILHCSGVPSTKDALRASVAKLNEITEITNLCAITRRGVTTTYRTGKLSYNVDLTFTVKETVCSKNSGHEFDDSSCTFRPKRIAEKGFCKSRVEYFADKVADVDVECEGLRTIDSESDSIESSETSIETRSKSKESSLEKSAHVESKSEETSLEESSNKSKSTEVSVEESSNEQNEDSRGRH
>XP032880459-Amblyraja-radiata
MKFFLLAIAAMQILHCSGVPSTKDALRASVAKLNEITEITNLCAITRRGVTTTYRTGKLSYNVDLTFTVKETVCSKNSGHEFDDSSCTFRPKRIAEKGFCKSRVEYFADKVADVDVECEGLRTIDSESDSIESSETSIETRSKSKESSLEKSAHVESKSEETSLEESSNKSKSTEVSVEESSNEQNEDSRGRH
>XP032880447-Amblyraja-radiata
MKSFLLAIAAVQILHCSGVPSTKDALRASVAKLNEITEITNLCAITRRGVTTTYRTGKLSYNVDLTFSVKETVCSKNSVREFDDSGCTFRPTKIAEKGFCKSRVEYFADKVADVDVECEGLKTIDSESDSSESSETSIEAQPKSKEASLEETSHVKSKSDEISLEDSSNKSKSIELSLEEPSNEQNEDSRGRH
>XP032880473-Amblyraja-radiata
MKFFLLAIAAVQILHCSGVPSTKNALRASVGKLNEITEINNLCAVNGRRGKIVYRTGKLWYNVDLVFSVKETVCSKNSGQEFDDRSCHFRSRKNAAKGICKSSVEYFAGKIVDVDVECRGLRTIDSR--SLESNENSIEMRARRMRQVYKRVKQVKRIVG---------------------------------
>XP032880454-Amblyraja-radiata
MKSFLLAIAAVQILHCSGVPNPEDALRAAITKLNEISEISHLCGIIRSTITDLSPTGKISYNVDLAFSVQETVCSKNSGLEFDDSSCIFRPVRIAETAACRSRVKYLADEVLDVDVECHGFRKVKGNGGSVDKVKVNGVPSKGGKQSEPAAGPQRPSKPPKDYRKPHQ-RIISEELSNEDSSMEHNDDSRARH
>XP032880462-Amblyraja-radiata
MKSFLLVLAVLQVSYCAAIPIIEDALRQSVVQLNSDTIGGFLFTATSNELLHITPAGPNDLSVDLRFNAMETLCPKNSGM--PIENCVLNRNPLAEMVECRSSVSYSLGTVVDVFLRCVDARQRDSASSSSESSE---EIIFQRRQPRIQDEQQAQRGRNGTPARKKNNQNVNHGLSKKNP--RKKPNSVVE-
>XP032880438-Amblyraja-radiata
MKSFLLAITAVLILLCSGVPIPEDALRTSVVRLNEITEITSLCAITGRRVTNTYRTGKLSYNVDLTFTVKETICSKNSGKEFDDPSCYFRPKMIAGEGFCKSRVEYFADKVADVDVECDGLKTIDSESDSIESSETSIEDITKSRETSFEEASNVKSKSEESSLEEPSNNSHSTELSYEESSNEY-EDSRAEH
>XP032880469-Amblyraja-radiata
MKSFLLAIAAVQILHCSGVPSTKHALRASVIKLNEITEITNLCAITGRRVTNTYRTGKHSYNVDLTFSVKETICSKKSGMEFDTPSCRFRPKKIGEKGFCKSRVAYFANKVADVDVLCEGLKTIDSESDSLESSENSFEVNIKSKETSLEDTSNAKSKSAETSMD----KSKRT----QSFSNENIVDSRWH-
>XP007905871-Callorhinchus-milii
MRSFLLAIAIVQILQCLGVPSPEAALRTSLMKLNEMTDTPNLCGVTEGQLRDISPTGKFSYNVDLAFSVRETVCSKNSGLEFDNPTCHFRHAQAAEKGVCKSRVKYLAGKVVGVDVECQGLRKVKSNSDSLESNESWIKMYTKSRKAKSRETRDIESREAESSEDHSRDRAKSVESSTEVESNETNDCSRARC
>XP041057580-Carcharodon-carcharias
MKVILFTLAAVQTLYGSEQAVVSKALTASLKKWNGRSATDCYFTNTRCNVNAIIPKGERLLQVDLIFDVQETTRRQDAKN--DPAECRLKSLPDAKSATCTSWVMFEAGKIQNVEVKCSEPSTPSSSSSSSESSESSEETERVMN----RKN---GLKVREHAWNKRKHNYKPGGNGRGNPDYRIKLNSRGRR
>XP041056228-Carcharodon-carcharias
MKSFLLTIAAVQILHCSGIPSPKDALRASVIKLNRITETTNLCGITRRRVKDIYRTGKLSYKVDLTFSVKETVCSKNSGLEFDDPSCRFCSKKTAEEGLCRSRVEYFADELMDIDVQCRGLKTVDSKSGSFESTENSIE--------------------------------------------EHNDDSRGRH
>XP041056023-Carcharodon-carcharias
MKSFLLTIAAVQILHCSGIPSPKDALRASVIKLNRITETTNLCGITRRRVKDIYRTGKLSYKVDLTFSVKETVCSKNSGLEFDDPSCRFCSKKTAEKGWCRSRVEYFADEILDVDVLCRGLKTFDSNSDSSESSENRIEVEIKSKEMSIEESPDVGSKSIESSLEESRNKSKSTERSLDVSSYEDDDDSRG--
>XP041057359-Carcharodon-carcharias
MKSFLLTIAAVQILHCSGVPNPEDALRAAVMKLNEISEISHLCRTISSTVTDLSPTGKFSYNVDLAFSVKETVCSKNSGLEFDDSSCSFRPVKIAETASCRSRVKYLAGEVLDVDVECHGFKRAKDSGDLPEKLRNDREAFRGAKQRDVTQGGKVHGKPTKGHRKHPE-HMTSEESSVERSLKEHNDDSRGRH
>XP041057382-Carcharodon-carcharias
MCSFLLLLSALQALFSAGVPIFNDALRESILQLNRNTVSDHLLAATRSELLYITPTGPNEMEVDLRFSARETLCPKAGGF--DTENCELNTDPLAKMAICRSSVSYSFGAVVDVYLQCKDSRDRSSESNSYESSE---EISYLRRRPQFQNEKPFQSQGNGPATRRPQANNLSQGLSMKKP--RKSRESLAE-
>XP041056230-Carcharodon-carcharias
MKFILFTFAAAQILSCSGIPQIGIVIDATIAKVNEEFTMNNLLALVNCEVTSVQDFGEGIFKVNLTVDVQETVCNRSSGL--DPANCALIPIPDAVSAICFSIVINPFTGGFCLTVKCTMT----------------------------KHG-----------------------------------------
>XP041056232-Carcharodon-carcharias
MD--------KQVLGS----------------------------------QEVQDFGEGIFQVNLTVDVQETVCNRSSGL--DPANCTLIPIPDAKTATCFSFVTVKRDGLISVVLQCTNTTFTTKSSSSSGTTESSGKCRRKKYRK--KPG--------------SRRRCRGRGRNRYNRGYRT--NPQGKR
>XP043550483-Chiloscyllium-plagiosum
MKAFLLTIAAVQIVHCSGIPRPKDALRVSVIKLNQITETSNLCGITRRRVKDIYRTGKLSYNVDLTFSVKETVCSKNSGLEFDDPSCYFRTKKPATKGFCKSHVEYFADEVVDVDVECRGLKTFDSRSGSFESSENSIEVKARKTPKVYKRVKQIKRLVTAGGFKR---------------------------
>XP043550484-Chiloscyllium-plagiosum
MKAFLLTIAAVQILHCSGIPSPKNALRASVIKLNRITDTSNLCGITRRRVKDIYRTGKLSYNVDLTFSVKETVCSKNSGLEFDDPSCNFRPKKTAVKGFCKSHVEYFADEVVDVDVECRGLKTFDSRSGSFESSENSIEVKMRRTPRVYKRVKQIKRLVTAGGFKR---------------------------
>XP043550486-Chiloscyllium-plagiosum
MKAFLLTIAAVQILHCSGIPRPKDALRASVIKLNQITETSNLCGITRRRVKDIHRTGKLSYNVDLTFSVKETVCSKNSGLEFDDPSCNFRPRKAAEKGFCKSRIEYYADEVINVDVECQGLKTFDRKSGSFESSENSVEVKTNSKGKEMKKSSKVKNKSTETSLEDSLDDSKSTEISFEMSSNEHHDDSRARH
>XP043550479-Chiloscyllium-plagiosum
MKAFLLIIAAVQILHCSGIPSPKDALRVSVIKLNQITKTSNLCGITRRRVKDIYRTGKLSYNVDLTFSVKETVCSKNSGLEFDDPSCYFHPKMTAVKGLCTSHVEYFADEVVDVDVECRGLKMVDSNSDSSETNENSIEVKTKSKQMSTEESLDWKSKSAETSLEDSPNSIKSSETSLDVSSNEYHDDSRFRH
>XP043550482-Chiloscyllium-plagiosum
MKAFLLTIAAVQIVHCSGIPSPKDALRASVIKLNQITETSNLCGITRRRVKDIHRTGKLSYNVDLTFSAKETVCSKNSGLEFDDASCYFRPRNTAEKGLCKSRVEYFADEVVDVVVECRGLKTVDSNSDVSESSENSYEVKTKSRESSLEESPDANGKSTETSLEDAPNNSKSTETLLDVSSNEQNDDSRS--
>XP043550485-Chiloscyllium-plagiosum
MKAFLLTIAAVQILHCSGIPSPKDALRASVIKLNQITETSNLCGITRRRVKDIQHTGKLSYNVDLTFSVKETVCSKNSGLEFDDPSCHFRPRKAAERGLCKSHVAYFADEVVDIDVECRGLKTVDSNSDSSESSENSVEVKTQPKPMSIEESPKVKSKSTEISLEDSPDRSKSSETSLDMSSNEYHEDSRSRH
>XP043549027-Chiloscyllium-plagiosum
MKAFLLTIAAVQILHCSGVPNPEDALRAAVMKLNEISEISHLCRSISSTVTDLSPTGKFSYNVDLAFSVKETVCSKNSGLEFDDSSCSFRPTKIAETATCRSRVKYLADEVLDVDVECHGFKRARGNRDSPERLRSESDIYRGNRHSDISQGGKPHSKPTKGHRKPSA-KMSSRESWMEESLNEY-DDSRSRH
>XP043549028-Chiloscyllium-plagiosum
MHSFLLALAVLQTLYSAGIPVVQDALKESILQLNRNTVSDYLLKATSNELLYITPTGPNEFAVDLRFTARETLCPKTGGF--DSENCELNNDPLAKMTTCRSSVSYSYGAVVDVYLQCMDSRGTSSESASFESSE---EVRYLRRRPPFQDERQFQRRGNGVAPRRPNKKPLSQGLSRKKP--RKNRDSKVE-
>XP043550404-Chiloscyllium-plagiosum
MKIIFIIFAVAQILYYSGIPQTPEAVNATITQVNQMFAMNNLFRIVSCQVLNATDLGEGATDFEIIIDVQETVCAVNSGL--DPANCTLLLTPDAKTATCTSQVQVRRNESPVVMVQCMNTSMTSPPSSSSESSESSEECNTK--RT--LKN--------------S-----------LH-------------
>XP043549010-Chiloscyllium-plagiosum
------------------------------------------------------------MDFEIIIDVQETVCAANSGL--DLANCTLLPTPDAKTATCTSQVQVSHNESPVVMVQCMNMSMTSSLSSSSEKQ-----------------------------------------------------------
>XP043549192-Chiloscyllium-plagiosum
MKIILFLFAAAQILYQSVGPVIDSVLNATTARVNTLFAMGNPLTIVNCRVTNINESGSFILKLDLAFDVQEAASSIAPGM--NLSSASFD---LQINLTCTSQVIIENTTIDIVSLVCNSTSTNNESSESNESSDSNES------------------------------------------------------
>GCC33933-Chiloscyllium-punctatum
MLAR------------A---SKERELRIK-----------------------ATDLGEGATDFEFVIDVQETVCAVNSGL--DPSNCTLLTTPNAKTATCTSHVEVRRNESPFVMKHLHKDLLITDNRDMAEVEDTDI-------RDMVQDG--------AGAD---------EGVTTEDT--EKTGESKIQI
>GCC33937-Chiloscyllium-punctatum
MKAFLLTIAAVQILHCSGIPSPKDALRVSVIKLNQITKTSNLCGITRRRVKDIYRTGKLSYNVDLTFSVKETVCSKNSGLEFDDPSCYFHPKMTAVKGLCTSRVEYFADEVVDIDVECRGLKMVGSNSDSSESNENSIEVKTKSKQMSTEESLDWKSKSAETSLEDSPNFCQIII------------------
>GCC33938-Chiloscyllium-punctatum
MKAFLLTIAAVQILHCSGIPRPKDALRASVIKLNQITETSNLCGITRRRVKDIYRTGKLSHSVDLTFSVKETVCSKNSGLEFDDPSCYFRTKKTATKGFCKSHVEYFADEVVDVDVECRGLKTFDSRSGSFESSENSIEIHRTGKSESSENSYGVKTKSREMLNEESFNNSKSTETLLDVSSNEQNDDSRS--
>GCC33939-Chiloscyllium-punctatum
MKVFLLTIAAVQILHCSGVPNPEDALRAAVMKLNEISEISHLCRSISSTVTDLSPTGKFSYNVDLAFSVKETVCSKNSGLEFDDSSCSFRPTKIAETATCRSRVKYLADEVLDVDVECHGFKRAKGNRDSPERLRSESDIYRGNRHSDISQGGKPHSKPTKGHRKPSA-KMSSRESWMEESLNEY-DDSRSRH
>GCC33940-Chiloscyllium-punctatum
MKVFLLTIAAVQILHCSGIPSPKDALRVSVIKLNRITETRNLCGITRRRVKDINRTGKLSYNVDLTFSVKETVCSKKSGLEFDDPSCNFRPKKTAVKGFCKSHVEYFADEVVDVDVECRGLKTFDSRSGSFESSENSIEVKMRRTPRVYKRVKQIKRLVTAGGFKR---------------------------
>GCC33941-Chiloscyllium-punctatum
----MRSQSPARFLSPRCPPSAHAARQAPGLTMNESESGTSWCYRTLRSVANVNVGGKLSYNVDLTFSVKETVCSKNSGLEFDDPSCHFRPRKAAERGLCKSHVAYFADEVVDIDVECRGLKTVDSNSDSSESSENSIEVKTQEKPLSIEESPKIHRTGKNSGLEFPSNDSKSTEISFEVSSNEHHDDSRARH
>GCC33942-Chiloscyllium-punctatum
--------------------------------------------------------------MDIAFSVKETICSKNSGLEFDDPSCHFYPKKTAERGLCKSHVEYFADEVVDIDVECRGLKTVDSNSDSSESNENSVE------------------------------HGKSTETSFDVSSNELH-DSRAWH
>GCC17052-Chiloscyllium-punctatum
----------AQILYYSGTPQTPKAVNATIAKVNQMFAMNNLLRIVSCQVLHATDLGEGATDFEIVIDVQETVCAVNSGL--DPANCTLLPTQDAKSATCTSQVQVRRNISPIVMVQCMNMSMTSSSSSSSEKQ-----------------------------------------------------------
>hemak000043g8838-Hemitrygon-akajei
MKTILLILSSLQVLRCSGQQIIDEALAASVRKLNDISSIDNLFAIVKGEVKDIVSVGERIFFVDLMIDVQETVCPKYNGL--NWTGCPLKPLEMAERASCTSRVTFDIEVLVNVELQCTGVDWI----SSSESNESSDESSDEDGRK--GGR---RRNGRYWKCRKGKK------------------------
>hemak000043g8847-Hemitrygon-akajei
MKFFLLAVAAVQILHCSGAPSSKSALRASMIKLNKITRISNLCGVTGRRVADVYRTGRLSYNVDLGFTVKETVCSKNSRRPFDHRSCRFRSGKNAGKGFCKSRVEYFAGKIVDIDVDCRGLRTIDNRSRSLESNENSVEMNFRRARGIYRQEAQVKHLKGQARYED-----KKTSV-----------------
>hemak000043g8845-Hemitrygon-akajei
MKVFLLTIAAVQILYCTGMPSTKEALRASVIKLNEITEITNLCAITGRRVTNTYRTGKHSYNVDLTFSVKETICSKSFGLEFDDPSCRFRPKKIGEKGFCKSRVEYFADKVADIKVECEGLKTVDSESDSLESSETSIEDRNKSQETSLEEPSMEKNHSKETSLEE---KSISTERSSQQFSKEHFEDSRGQH
>hemak000043g8846-Hemitrygon-akajei
MKSFLLTIIAVQILHCLGVPVPEDALRASVLKLNEITKVTNLCGITGRRVANTYRTGKLSYSVDLTFSVKETICSKNSGLEFDDPSCYFRPKNIAEEG------------------------------------EATIEEISESRETSFEETSDVESKSVESSLEEPSNKSQSTELSHEEYSNEY-EDSRFQH
>hemak000043g8844-Hemitrygon-akajei
MKSFLLAVAAVQILHCSGVPHTKEALRASVIKLNEITEIPNLCGISRTGVIDVYRTGKLTYNVDLTFYVTETICSKNSGWEFDDSVCFFHPKQYAERGFCRSHVEYFADKVVYVDVECDGLKTVDSESYSLESSEISFEDESKSKETSLDEASNAYSKSEETSLQE---KSKETESS----SNESTVDSRAWY
>hemak000043g8848-Hemitrygon-akajei
MKSLLLTLAVLQAFYCAAIPVIEDALRQSIIQLNSDTAGGYLFADISNELLHVTPSGQTDLSVDLRFIARETICPKNSGA--EIKNCELNRSPLAEMVTCHSSVGYSLGTFVDVFLRCKNVRGRSSASSSFESSE---EVLYQRG-PQFQDEQQPERQRKSSAVGKKKNQNLNQGPTKKLP--HRRPE-----
>hemak000043g8849-Hemitrygon-akajei
MKTFLLAIAALQILHCLGVPNPEDALRAAIIKLNEISEISHLCGIVSSTVTDLSPTGKLSYNVDLAFAVQETVCSKNSGLEFDDSSCPFRPARIAETANCRSRVKYMVDEVLDVDVECHGFRKAKGNGNSMER------------------------------------RITSEELSHESSSREYNDDSRVRH
>hemak000043g8850-Hemitrygon-akajei
MKTFLLTIAAVQILHCSGLPSTKRALRASVIKLNEMTEIPNLCGITGRRGKNVYRTGKLSYNVDLIFSVKETVCSKNSRLEFDDRRCHFRPKKTAAKGICKSSVEYFAGKVVDIDVECRGLRTIDSKSHSLESSENSIELKAWRAREVYKRVKQVKQIVG---------------------------------
>hemak000043g8851-Hemitrygon-akajei
MKTFLLAIAAVQIFYCSGVPSTKEALRASVIKLNEITEITNLCGITRRGVIDTYRTGKLSYNVDLTFSVKETVCSKNSGQEFDNPSCFFRPKNIAEKGFCKSHVEFFADKVADVDVECDGLKTVDSESDSTESSETSIEAQSKSKETLPEETSNEKSKLEETALEISSNRSKSMELSLEQPSNEQNEDSRAQH
>hemak000043g8852-Hemitrygon-akajei
------------MMEWHDIASDPLLLRSASIKLNEISEITNLCGVTRGR------------------------CDK-----YISHGCSFRPKNIAEKGFCKSHVEFFADKVADVDVECEGLKTVDSDSDSTESSETSIEAQSKSKETLPEETSNEKDKSKETSLEDSADKSKSMELSLEEPSNEQNEDSRSRH
>hemak000043g8853-Hemitrygon-akajei
MKIFLLVVVAVQILYCSGVPSTKEALRASAIKLNEITEIPNLCGITRRGVTNTYHTGKLSYSVDLTFSVKETVCSKNSGQEFDDPGCSFLPKNIAGKGFCKSHVEFFADKVADVDVECDGLKTVDSESDSTESNEYSIEAQSKSKETSLEETSNAKSKSEETSLELLANKSKSMELSLEEPSNEQNEDSRAQH
>hemak000043g8854-Hemitrygon-akajei
MKTFLLAIAAVQILYCSGVPSTKEALRASVIKLNEITEITNLCGITRRGVTNTYRTGKLSYSVDLTFSVKETDCSKNSGQEFDDPSCSFRPKNIAGKGFCKSHVEFFADKVADVDVECDGLKTVDSESDSTESSETSIEAQSKSKEKSLEEISDVRSRSEETSPEISSNKSKSTELSSEEPSNEQNEDSRSRH
>hemak000043g8855-Hemitrygon-akajei
MCSAPQANSEQDVTECSGVPSTKEALRASVIKLNEITEIINLCGITRRGMTNTYRTGKLSYSVDLTFSVKETVCSKNSGQEFDDPSCSFRPKSIAEKGFCKSHVEFFADKVADVDVECDGLKTVDSESDSTESIETSIEAQTKSKETSLEETSNVENKSEETSVEEESNKSKSTELSLEEPSKEQNEDSRSRH
>hemak000043g8856-Hemitrygon-akajei
MKSFLLTLAAMQILHCSGVPSTKEALRASVIKLNEITEITNLCGITRRGVTNTYRKGKLSYSVDLTFSVKETVCSKNSGQEFDDPSCSFRPKNIAEKGFCKSHVEFFADKVADVDVECDGLKTVDSESDSTESSENSIEAQSKSKETSLEETSNVKSKSEEISVEESPNKSKSTELSLEESSNEQNEDSRSCH
>hemak000043g8857-Hemitrygon-akajei
MKSFLLTIIAVQILHCLGMPSPKEALRASVIKLNEITEITNLCGITRRGVTNTYRTGKLSYSVDLTFSVKETVCSKNSGQEFDDPSCSFRPKNIAEKGFCNSHVEFFADKVADVDVECDGLKTVDSESDATESSETSIESQSKSKESSLEETSNVKSKSEETSLQEESNRSRSMELSLEEPSNEQNEDSRAQH
>hemak000043g8858-Hemitrygon-akajei
MKSYPLALVAVQILHCLGMPNTKEALRASVIKLNEISEITNLCGITRRGVANTYRTGKLSYNVDLTFSVKETVCSKNSGLEFDYPSCRFRPESTAENGVCKSHVEFFADKVADIEVECDGLKTVDSESDSTESSETSIEDKTKSKEKSVEETSKASTESKEVSQENTSSRSKSTELSHEESSNEQDENSRARH
>hemak000043g8859-Hemitrygon-akajei
MKSFLLAIAVVQILHCSGVPRTKEALRASVIKLNEITEIPNLCGISRRGVTNTYRTGKLSYKVDLTFSVKETVCSKNSSLEFDDPTCLFRPKKIAEKGFCKSHVEFFADKVADVDVECDGLKTVDSASNSLESSETSFEVEKKSNETAVEEVANVKNQTTEASLMK---EIESIELSQEDHSN----------
>GGGL01745819-Heterodontus-zebra
MKSFLLTIAALQILHCSGVPNPEDALRVAVIKLNEISEISHLCGIISSTVTDLSPTGKFSYNVDLAFSVKETVCSKNSGLEFDDPNCYFRTKKTAVKGFCKSHVEYFADEVVDIDVECRGLKTFDSKSGSLESSENSIEMKPKRTPKVYKRVKQIKRLVASGGFK----------------------------
>GGGL01036166-Heterodontus-zebra
MSSLLLALAALQALFCAGIPIIEDALKESILQLNRNTISDYLFGATSNELLYIIPTGPNDFSVDLRFTARETLCPKIGGF--DSENCELNNDPLAKVASCRSSVSYSFGVVVDVYLQCMDSRDRSSESASFESSE---EVRYLRRQPQFQDGQQSQRHMNDFDPRRPNTKTLSQGLSRKKP--RKNQDSLVE-
>GGGL01473322-Heterodontus-zebra
MKSFLLTIAAVQILHCSGIPSPKEALRVSVIKLNESTETTNLCGITRRRAKD----------------------------------------------------------------------------------------------------------------------------SLDVSHQENYHTTWI--
>GGGL01054960-Heterodontus-zebra
MKINLLIFAAVRILHCCELTVVSEAINASVIKLNEISTMDNCFGVTKHKVDAIIPLEEHFLQVNLTIDVRETICLKDARN--ESVKCQLKPLPDAETATCTSRVMLDKGEIQSVEIECRNTNLTSSIQSSLEKNKSSE-VTRKKNRKQYQEKRNPWRRGKDFKVKR---KRNPVGRRRGNTGI----------
>GGGL01560301-Heterodontus-zebra
MKVIFFVIVAVQILYCCGLPVIDKALAASVVKLNEESTIDNRFAVTKTELKDIISIGERLFLINLVLDVQETMCPRETGL--DWAECELKLLPTAETATCLSRVTVDIDVIVNVEVQCTDKNQI----SSSESSDSSDENSSE--------------------------KEK---------------------
>GGGL01004985-Heterodontus-zebra
MKTILFIFAAAQILYCSGEPGMRNALNATVSKLNNNSTINNLFAVTSCNVQSITDFGERLFSMVFVIDVQETMCRRDSGI--DPANCTLKPITEAATATCSCRVLRTYRMIENVELECRSTYMT---------------------------------------------IMM-------------LFKIL---
>ctg96204-Leucoraja-erinacea
MKTILFVFAAVHVFYTSAQS---IVETATIAQVNVDSSNSNLFAVTRCEVIFEANLGERL-------------------------------------------------------------------------------------------------------------------------------------
>ctg13047-Leucoraja-erinacea
MKSFLLAIAAVQIFHCSGVPNPEDALRAAITKLNEISEISHLCGIIRSTITDLSPTGKISYNVDLAFSVQETVCSKNSGLEFDDSSCIFRPVRIAETASCRSRVKYLADEVLDVDVECHGFGKVKGNGDSVDKVKVNGVPSKRGKQSEPAAGTQRPSKPPKDYRKPHQ-RIISEELSNEESSMENNDDSRARH
>ctg13013-Leucoraja-erinacea
MKSFLLALAALQVSYCAAIPIIEDALRQSVDQLNSDTSGGFLFTATSNELLHITPAGPNDLSVDLRFNAMETLCPKNSGM--QIENCVLNRNPLAEMVECRSSVSYSLGTVVNVFLRCVDARQRDSSSSSSESSE---EIMFQRRQPHIQDEQQAQRGRNGTPERRENNQNVNHGLSKKNP--RKKPNSVVE-
>DN117005-c0-g2-i4-Okamejei-kenojei
MKSFLLAFAALQAFNCAAIPMIEDALRQSVVQLNSDTNGGFLFTATSNELLHITPAGSNDLSVDLRFNAMETLCPKNSGM--QIENCALNRNPLAEMVECRSSVSYSLGTVVNVFLRCIDARQRDSASSSSDSSE---EIVFHRGQPHIQDEQQAQRGRNGTPARKKNNQNVNHGLSKKNP--RKKTNSVVE-
>DN128466-c0-g2-i3-Okamejei-kenojei
MKSFLLAIAAVQILHCSGVPNPEDALRAAITKLNEISEISHLCGIIRSTITDLSPTGKISYNVDLAFSVQETVCSKNSGLEFDDPSCIFRPVNIAETATCRSRVKYLADEVLDVDVECHGFRKAKGNGDSVEKVKVNGVPSKGGKQSEPAAGTQRPSKPPKDYRKPHQ-TIVSEELSKE-SSREYNDDSRARH
>DN128466-c0-g1-i19-Okamejei-kenojei
MKSFLLAIAAVQILHCSGVPSTKDALRASVAKLNEITEITNLCAITRRGVTNTYRTGKLSYNVDLTFTVKETVCSKNSGHEFGDSGCTFRPKKIAEKGFCKSRVEYFADKVADVDVECEGLKTIDSESDSIESNETSIEVQSKSNETSLEETSSVESKSEETSLEESSNKSKSTELSQEESSNKGMISQEGDT
>DN128466-c0-g1-i16-Okamejei-kenojei
MKSFLLAIAAVQILHCSGVPSTKDALRASVAKLNEITEITNLCAITRRGVTNTYRTGKLSYNVDLTFTVKETVCSKNSGHEFGDSGCTFRPKKIAEKGFCKSRVEYFADKVADVDVECEGLKTIDSESDSIESNETSIEVQSKSNETSLEETSSVESKSEETSLEESSNKSKSTELSQEESSNKGMISQEGDT
>DN128466-c0-g1-i2-Okamejei-kenojei
MKSFLLVIAAVQILHCSGAPSPKAALRASMMKLNKITRIPSLCGITGRAVKDVYRTGKMSYNVDLAFTVKETVCSKNSRLTFDHPRCHLRTKKTAKKGFCKSRVEYFAGKIVDIDVECRGLRTFDRRSGSFESSENSIEAKIMRARGAYRRVKQVRRIVG---------------------------------
>DN128466-c0-g1-i11-Okamejei-kenojei
MKSFLLVIAAVQILHCSGVPSSKDALRASVAKLNEITEITNLCAITRRGVTNTYRTGKLSYNVDLTFSVTETVCSKNSGMEFDDPGCRFRPRKIAEKGFCNSRVEYFADKVADVDVECEGLKTIDSESDSIESSEISFEDKTESTETSVEETSHVDIKSTEESEEDISNKSQSTEVSQEEPSNEQDEDSRGRH
>DN128466-c0-g1-i10-Okamejei-kenojei
MKSFLLVIAAVQILHCSGVPSSKDALRASVAKLNEITEITNLCAITRRGVTNTYRTGKLSYNVDLTFSVTETVCSKNSGMEFDDPGCRFRPRKIAEKGFCNSRVEYFADKVADVDVECEGLKTIDSESDSIESSEISFEDKTESTETSVEETSHVDIKSTEESEEDISNKVSSTNINLDIV-----------H
>XP051881523-Pristis-pectinata
MKSFLLAIAAVQILHCSGVPSTKEALRASVVKLNEITVTSNLCAITGRRVTNTYRTGKHSYNVDLTFSVKETICSKDSGFEFDDPSCRFRPKKIGEKGFCKSRVEYFADQVADVDVECEGLKTVDSQSDSSESRETSIEYENKSQETSLEEASKVKSQSTETSLEE---KSASMELSPQQSSNEKFEDSRDQH
>XP051881449-Pristis-pectinata
MKSFLLAIVAVQILHCLGMPSTKEALRASVVKLNEITEITNLCGITRRGVTNVYRTGKLSYNVDLTFSVRETICSKNSGWEFDDSICLFRPRRIAERGFCKSRVGYFADKVAYVDVKCDGLKTVDSESDSSESSETNFEGNSKSEEASLHES-----------------------------SNESFMDSKSWH
>XP051886623-Pristis-pectinata
MKSFLLAIAAVQILHCSGVPSTKEALRASVVKLNEITEITNLCGITGRRGKNVYRTGKLSYNVDLIFSVKETVCSKNSGLEFDDRSCHFRSKKAAAKGFCKSHVEYFADKIVDIDVECRGLRTIDSKSYSFESSENSIELKAKRTREVYKRVKQVKRIVG---------------------------------
>XP051875992-Pristis-pectinata
MKSFLLAFVVLQAFYCAAIPIIEDALSQSIIQLNSDTTSGYLFAAINNELLHVSPTGPNEISVDLRFNARETLCPKNSGM--EVENCELNRSPSAEIVTCHSSVTYSSGTFVDVFLRCKDARTRISSSSSFESSE---EILFQRRSPQFQDERPSQRRRNGSAAGKKNNQNLSQGLSKKIP--RKNPDSVAE-
>XP051879780-Pristis-pectinata
MKSFLLAIAAVQILHCSGVPNPEDALRAAITKLNEISEISHLCGIISSTVTDLSPTGKFSYNVDLAFSVQETVCSKNSGLEFDDSSCTFRPARIAETATCRSRVKYMADDVLDVDVECHGFRKARGNGDLVERVKVNGGASKGGKQSEPATGTKGHAKPPKGHRKPPQ-RITSEELSHESSSKEHNEDSRVRH
>XP051882531-Pristis-pectinata
MKIILFILSSLQILCCSGQPVIDEALIASVRKLNDISSIDNLFAMVKGEVKDIVSVGERMFFVDLALDVQETVCPKDSGL--DWADCALKPLATAETANCTSRVTFDIDVVVNVEVQCTEMDWI----SSSESNESSDESSSEDGRK--RGK---KRNGKNGNCRKGKKKDG-------------SSYSQSVS
>XP051868582-Pristis-pectinata
MKIIIFVFAAVQILYCSAQIRIGLVLNATIKKVNDESTISNLFAVTRCEVVDNIFIGEGITWVNISIDVQETDCLKNSGL--DPTQCNLKPILDAETATCTSQVQLEGDQVLRVIIQCRNTNVTSSSSSSSESSESSERCRRKYGRR--RHG---RRRG-------NRRRHQQRRRNRFNR------------
>XP051868596-Pristis-pectinata
MKIIFFVFAAVQILHCSAQSQIGLVVNATIAQVNNESSAGNASVVTRCEFVNSIPIGERFILVNIIVDV-----------------------VGAETLTCTSQVLLEVNQVRSVEVQCRNTNVTSSSSSSSESNESSERCRRRYGRR--RHG---RRRG-------NRRRRQQRRRNRFNR------------
>c111671-g1-i2-Raja-clavata
MKTILFVFAAVHVFYTSAES---IVENATITQVNLESSNVNLFTVTRCEVLNITNLGERKTRVVIVIDIQETMCLNNSGI--DPSLCDLIPILDAETATCTSTITLAVDEVESVDVQCFDTNVT---SSSSSSS-----------------------------------------------------------
>c117360-g3-i2-Raja-clavata
MKSFLLAIAAVQILHCSGVPSTKDALRASVAKLNEITEITNLCAITRRGVTNTYRTGKLSYNVDLTFTVKETVCSKNSGHEFDDSGCTFRPKKIAEKGFCKSRVEYFADKVADVDVECEGLKTFDSESDSIESSETSIETRSKSKESSLEKSAHVESKSEETSLEESSNKSKSTEVSVEESSNEQNEDSRGRH
>c117963-g1-i1-Raja-clavata
MKSFLLAFAALQAFCCAAIPMIEDALRQSVVQLNSDTMGGFLFTATSNELLHITPAGPHDLSVDLRFNAMETLCPKNSGI--QIENCALNRNPLAEMVECRSSVSYSLGTIVNVFLRCVDARQIDSASSSFESSE---EILFQRRQPHIQDEQQAQRGRNGTPARKKNNQNVNRGLSKKNP--RKKPNSVVE-
>c117360-g7-i1-Raja-clavata
---------------------TKNALRASVVKLNEITEINNLCAVNGRRGKIVYRTGKLWYNVDLVFSVKETVCSKNSGLEYDNRSCHFRSRKNAAKGICKSSVEYFAGKIVDVDVECRGLRTIDSR--SLESNENSIEMRARRMRQVYKRVKQVKRIVG---------------------------------
>XP048455475-Rhincodon-typus
MKAFLLTIAAVQILHCSGIPSPKDALRVSVLKLNQITDTSNLCGITRRRVKDIHRTGKLSYNVDLTFSVKETICSKNSGLEFDDPSCHFCPKKTAEKGLCKSHVAYFADEVVDIDVQCRGLKTVDSNSDSSELNENSLEVKTEAKPMSVEESPNVKSMSTETSLEDSPDKSESTETSVEESPNEYHDDSRSRH
>XP020374170-Rhincodon-typus
MKAFLLTIAAVQILHCSGIPSPKDALRASVIKLNQITEISNLCGITRRRVKDIYRTGKLSYNVDLTFSVKETICSKNSGLEFDDPSCYFHPKKAAQKGLCKSHVEYFANEVVDIDVQCQGLKMVDSNSDLLESNENSNEVKTRSKQISTEESLDWKSKSAETSLEDSPNNIKSSERSLDVSSNEYYDDSRSRH
>XP048455517-Rhincodon-typus
MKAFLLTIAAVQILHCSGIPSPKDALRVSVLKLNQITETSNLCGITRRRVKDIQRTGKLSYNVDLTFSVKETVCSKNSGLEFDDPSCYFHPKKTAEKGLCKSRVEYFADEVVDVAVECQGLKTFDSNSDISESSENSIEVKTKSKESSLEESPDVKSKSTETSLEDSPNNSKSTETSFDVSSNEQNDDSRS--
>XP020374172-Rhincodon-typus
MKAFLLTIAAVQILHCSGVPNPEDALRAAVMKLNEISEISHLCRTISSTVIDLSPTGKFSYNVDLAFSVKETVCSKNSGLEFDDSSCSFRPTKIAETATCRSRVKYLADEVLDVDVECHGFKKARGNGDSLERQRSESEIRRGNKQSDIFQGGKVHSKPTKGHRKQSS-KMTSRESWMEESLNEY-DDSRFRH
>XP048455026-Rhincodon-typus
MNSFLLALAVLQTLFSVGIPIVQDALKESILQLNRHTVNDYLLKATSNELHYFTSTEPNEIVVDLRFTARETLCLKTGGF--VSENCDLNNDPFAQMTTCQSSVSYSFRAVVDVYLHC------SSESASIESVE---EMRHLRRQPKLQDERQFQRHENDAAPRRPNKKPLSQGLSRKKP--RKNQDSKVE-
>XP048455483-Rhincodon-typus
MKAFLLTIAAVQILYCSGIPSPKDALRVSVLKLNRITETSNLCGITRRRVKEIYRTGKLSYNVDLTFSVKETVCSKNSGLEFDDPSCQFRTKKAAARGFCKSHVEYFADEVVDVDVECQGLKTFDSRSGSFESSENSIEVKMRRTPRVYKRVKQIKRLVTAGGFKR---------------------------
>XP020368330-Rhincodon-typus
MKAFLLTIAAVQILHCSGIPSPKDALRVSVLKLNQITETSNLCGITRRRVKDIHRTGKLSYNVDLTFSVKETVCSKNSGLEFDDPSCHFRPKKAAEKGFCKSHIEYYADEVIDVDVECRGLKTINSESGSFESSENSVEVKTKSKEKGIKESSKVKNKSTETSLEDFPDDSKSTETSFIVSSNEHYDDSRGQH
>XP048455466-Rhincodon-typus
MKAFLLTIAAVQILHCSGIPSQKDALRASVLKLNQITETSNLCGITMRRVKEIHHTGKLSYNMDLTFSVKETVCSKNSGLEFDDPSCHFRPKKTAEKGLCKSHIEYFADEVVSIDVECKGLKMVDSNSDSSESNENSNEVKKNST----------------GSVEDSPNQGKSTETLLDVSSNEHH-DSRAHH
>XP048454660-Rhincodon-typus
MKAFLLTIAAVQILYCSGIPSPKDALRASVIKLNQITKTSNLYGVNRRRVKEIHQSGKLSYNVDLTFSVKETVCPKNFVLEFNDPSCHFHPKKTAEKGLCKSHVEYFADEVVDIDVQCRGLKTVDSNSDSSELNENSIELKSNSTE-SLEKSPNVQNKSKETFLDVSLH------------------------
>XP048450065-Rhincodon-typus
MKIIFFIFAVGQILYYSETPLAPHAVNATITKVNQLFAMNNLLRIVSCQEITATDKGEGKVDFNIVFNVQETVCAVNSGL--DPASCSLIPPPDA--------------------------------------------------------------------------------------------------
>XP048455381-Rhincodon-typus
M-------------------VVSEALHASVKKWSGDVTTNDLFNITKITVDSIVPIGELLLQVKLTFDVQKAVCHENDRN--DLVGCQLESPQDTKAATCTSQVMFEAGEIQSVTVECSEPTTVTSTISSLKSSHSSEETWRGKH----QKS---RSKGKKSSWARGKHKHKSGGRGRDNSGSRINNNSQG--
>XP038644113-Scyliorhinus-canicula-Spp2.3s7
MKSLLLTIAAVQILHCSGMPSPKDALRASVLKLNKITEITNLCGITRRRVKDVYRTGKLSYNVDLTFSVKETVCSKNSGLEFDDPGCHFRYKKSAEKGLCKSRVEYFADEVIEVDVECRGLKTIDSNSESSESSENSLEVETKSIETSIEESPNVKSKSAESSLEESPN-SKSAETSLDVSSNEHNDDSRGRH
>XP038644121-Scyliorhinus-canicula-Spp2.3s6
MKSLLLTIAAVQILHCSGMPSPKDALRASVLKLNEITEITNLCGITRRRVKDVYRTGKLSYNVDLTFSVKETVCSKNSGLEFDDPGCHFRSKKSAEKGLCKSRVEYFADEVIEVDVECRGLKTIDSNSESSESSENSLEVETKSIETSIEESPNVKSKSTESSLEESPK-SKSAETSLDVSSNDFNNKTLNSV
>XP038646303-Scyliorhinus-canicula-Spp2.3s2
MKSLLLTIAAVQILHCSGMPSPKDALRASVLKLNKITEITNLCGITRRRVKDVYRTGKLSYNVDLTFSVKETVCSKNSGLEFDDPGCRFRSKKSAKKGFCKSRVEYFADDVVDVDVECRGLKTIDSNSGSFESSENSIEVINKRTPGVYKRVKQIKRLVAASDFKRVKQRDFKREYKLGLCVRELPLDHQQQ-
>XP038646305-Scyliorhinus-canicula-spp2.2
MKSLLLTIAAVQILHCSGVPNPEDALRVAVMKLNEISEISHLCRTISSTVTDLSPTGKFSYNVDLAFSVKETVCSKNSGLEFDDSSCNFRPAKIAETASCRSRVKYLADEVLDVDVECHGFKKARGSGDLLEKLRNDHEVLRGAKQREITQGGKAHSKPIKGRRKQAE-KMTSDESSVEESRKEHNDDSRGRH
>XP038644123-Scyliorhinus-canicula-spp2.1
MRSVLLVLAALQTLYSSGIPIVDDALRESILQLNRNTISAYLLGATSNELLYITPTGPNELEVDLRFTARETMCPKTGGF--DSVNCELNNDPLAKMATCRSSVSYSFGAVVDVYLQCMDSRDRSSESASFESSE---EVIFQGRRPQFQDEKKFQNQANDFSSRRPNTRN----LSRNKP--RKNMNSVVE-
>XP038646306-Scyliorhinus-canicula-Spp2.3s1
MKSLLLTIAAVQILHCSGMPSPKDALRASVLKLNKITEITNLCGITRRRVKDVYRTGKLSYNVDLTFSVKETVCSKNSGLEFDDPGCHFRSKKSAKKGFCKSRVEYFADDVVDVDVECRGLKTIDSNSGSFESSENSIEVINKRIPGVYKRKCKTDQEIG--------HRFQTNTMMIQEATNHE--------
>XP038644126-Scyliorhinus-canicula-Spp2.3s5
MKSLLLTIAAVQILHCSGMPSPKDALRASVLKLNKITEITNLCGITRRRVKDVYRTGKLSYNVDLTFSVKETVCSKNSGLEFDDPGCHFRYKKSAEKGLCKSRVEYFADEVIEVDVECRGLKTIDSSSESSESSENSLEVQTKSRETSIEESSNVKSKSAESSLEESLN-SKSAETSLDVSSNEYNDDSRDRH
>XP038644155-Scyliorhinus-canicula-Spp2.3s4
MKSLLLTIAAVQILHCSGMPSPKDALRASVLKLNKITEITNLCGITRRRVKDINRTGKLSYNVDLTFSVKETICSKNSGLEFDDPGCHFRSKTSAEKGLCKSRVEYFADEVIEVDVACRGLKTIDSNSESSESSENSLEVQTKSRETSIEESSNVKSKSAESSLEESPN-------IWDFESDDH--------
>XP038644136-Scyliorhinus-canicula-Spp2.3s3
MKSLLLTIAAVQILHCSGMPSPKDALRASVLKLNKITEITNLCGITRRRVKDINRTGKQLYNVDLTFSVKETVCSKNSGLEFDDPGCHFRSKNSAEKGLCKSRVEYFADEVIEVDVECRGLKTIDSNSESSESSENSFEVETKSKETSIEESPNVKSKSAESSLEESLNRSKSAETLLDVSSNEHNDDSRGRH
>XP038646307-Scyliorhinus-canicula-spp2L1
MKIILFIFAAAQILHCSGIPEPPIAISETIAKVNEQLATSNLFAIVKCELISRIDFGERVFEINITIDIQETVCNVSSGM--DPANCALIPIPDAITAYLHEL------------------------------------------------------------------------------------------
>XP038646206-Scyliorhinus-canicula-spp2L2
MKVILFVFAAAQILHCSGIPEIKTAIDITIAKVNEEFATRNIFAIVKCELTNNPVFSEGETPVNLTIDIQETVCNKNSGL--DPANCALIPIPDAITATCFSWVTLRRNENSSVVIQCMNTNTTESNKSSSESSDSSEECSRKKHRR--KHG--------------SRRRHPDRRRNRYNMGYRGNLQSRKSR
>XP038664201-Scyliorhinus-canicula-spp2L3
MKTVLFIFAAAQVLYCSGERPAGAALNATIRKLNDNLTNSNLLAVTNCTVLQAVDFGKGFLNVTLKIDVHETTCLADSGK--DPSTCSLKTSPGAKTAICTSQVILDQINIDRISLECSYRILTSPTSASMKISASTI-------------------------------IMM-------------FYRILKQI
>GCB63751-Scyliorhinus-torazame
MKSLLLTIAAVQILHCSGVPNPEDALRVAVMKLNEISEISQLCRTISSTVTDLSPTGKFSYNVDLAFSVKETVCSKNSGLEFDDSSCNFRPAKIAETASCRSRVKYLADEVLDVDVECHGFKKARGSGDSLEKLRNDHEVLRGAKQREITQGGKAHSKPIKGHRKQAE-KMTSDESSVEESRKEHNDDARSRR
>GCB63752-Scyliorhinus-torazame
MKSLLLTIAAMQILHCSGMPSPKDALRASVLKLNKITEITNLCGITRRRVKDVYRTGKVSYNVDLTFSVKETVCSKNSGLEFDDPGCHFRSKKSA--------------------------------------------VETKSIETSIEESPNVKSKSTESSLEESPS-SKSAETSFDVSSNEHNDDSRDRH
>GCB59810-Scyliorhinus-torazame
MKVILFIFAAAQILHCSGIPELKTAIDITIAKVNEEFATSNIFAIVKCELTNNPVFTEGQTTVNLTIDIQATVCNKSSGL--DPANCSLIPIQNARTATCFSWVTLRRIENS------------NHQKNAVERNITEE-----------------------------------------NMGGVGNLQDEAIC
>GCB75892-Scyliorhinus-torazame
MRSVLLVLAALQTLYSSGIPIVNDALRESILQLNRNTISDYLLGATSNELLYITPIGPDEIEVDLRFTARETVCPKTGGF--DSVNCELNNDPLAKMATCRSSVSYSLGAVVDVYLQCMDSRDRSSESASSESSE---EMRFQGRRPQFQDERKFQNQVNDFNSRRPNARNLSQRLSRNKP--RKNMNSVVE-
>GCB78204-Scyliorhinus-torazame
MKVILFIFAAAQILHSSGIPEATTALKGTIAKVNAEFATSNLFAVVKCELIETIPFGERIVFINLTIDIQETVCNISSGL--DPANCSLIPIQNAVSMTKSAI------------------------------------------------------------------------------------------
>GCB64256-Scyliorhinus-torazame
MKSLLLTIAAVQILHCSGMPSPKDALRASVLKLNKITEITNLCGITRRRVKDVYRTGKLSYNVDLTFSVKETVCSKNSGLEFDDPSCHFRSKKSAEKGLCKSRVEYFAGEVIEVDVECRGMKTFDSNSKSSESSENSLEVQTKSMETSIEELPNVESKSAESSLEESPN-SKSAETSFDVSSNEHNDDSRDRH
>GCB64257-Scyliorhinus-torazame
----------------------------------------------------VYRTGKLSYNVDLTFSVKETVCSKNSGLEFDDPGCRFRSKKSAKKGFCKSHVEYFADDVVDVDVECRGLRTIDSNSGSFESSENSIEDKSL--HDGSAWPDGVKSFTS--------------------------AESKG--
>XP069786578-Narcine-bancroftii
MPYLLLALAAVQILHCSAVPVPEDALRASVLKLNYITEIPNLCGITGRRMTNTYRTGKLSYNVDLTFSVKETVCSKNSGLEFDDPSCYFRPRKIAEGGFCKSRVEYFADKVAYVDVECEGLKTVDSESDSMESSETRFEDLTELTESSLEDISNVKSRSEESSLEEHSNKSQSTELSHEEFSNEH-EDSRHQH
>XP069786580-Narcine-bancroftii
MAYFFLALAAMQILHCSAVPDPEDALRASVLKLNDITEIPNLCGITGRRMTNTYRTGKLSYNVDLTFSVKETVCSKNSGLEFDDPSCYFRPRKIAEGGFCKSRVEYFADKVAYVDVECEGLKTVDSESDSMESSETRFEDLTESTESSLEDISNVESRSEESSLEEHSNKSQSTELSHEEFSNEH-EDSRHQH
>XP069790368-Narcine-bancroftii
MLSFLLALAAVQILHCSGVPVPEDALRASVLKLNDITGIPNLCGITGRRMTNTYRTGKLSYNVDLTFSVKETVCSKNSGLEFDDPSCYFRPRKIAEGGFCKSRVEYFADKVAYVDVECEGLKTVDSESDSMESIETSFEDLTESIESSLEDISNVKSRSEESSLEEHSKKSQSTELSHEEFSNEY-EDSRHQH
>XP069790371-Narcine-bancroftii
MKFFLLALAAVQVLHCSGAPNPKAALRASLIKLNKITRIPNLSNVAGRSMKDVYRTGKFSYNVDLAFNVKETVCSKKSRLQFDHPRCRFRSKKNAAKGFCKSRVEYFAGKIVDIDVECRGLRTIDNRSRSMESSENSIEINFKRRQGAYKRVKQVKRIIG---------------------------------
>XP069786583-Narcine-bancroftii
M-KVLLAFAVFQTLYCTAIPLIKDALIQSVIKMNSKTTSGYLLAPTNNQLLYATPVGRNGIFVDLRFSARETFCSKNSAV--EIENCELNGDPLAESVICLSSVFYSFGTVADIFLRCKDTREQSSAESSFESSE---EIVYKGRRPQFQDELQSQRRRN---PRKNNPRNPIRGLAKKNP--RKKKDSVME-
>XP069786585-Narcine-bancroftii
MKSFLLAIAAVQILHCSGVPNPEDALRAAITKLNEISEISHLCGIIGSRITDLSPTGKFSYNVDLSFSVQETVCSKNSGLEFDDSSCIFRPARIAETANCRSRVKYLAGDVLDVDVECHGFRKAKGNRDSVEKIKVHGGPSKGGKQSEPATGAKGHHKPSKGFRKPSH-KITSEELSYEESSRDYNEDSRVRH
>XP069792299-Narcine-bancroftii
MKFFLLTLAAVQILHCSGAPSTKHALRASVAKLNEITEITNLCGISGRRGKNVYRTGKLSYNVDLIFSVKETTCSKNSGLEFDDRRCHFRSRKNAAKGFCKSSVEYFAGKVVDVDVECRGLRTIDSQSQSLESSENSFEMKARRARQVYKRVKQVKRIVG---------------------------------
>XP069786586-Narcine-bancroftii
MKSFLLTIAAVQILHCSGVPSTKHALRASILKLNEITEIANLCAITRRGVTNTYRTGKLSYNVDLTFSVKETICSKNSGHEFDDVSCLFRPKKVAETGLCRSHVEYFANKVSDIDVECEGLKTVGSESDSTESSETRTEAQSESKETSLEETSDVESNSEETSLEDASDKSTSTELSLEESSKEQNDRSRERH
>XP069790372-Narcine-bancroftii
MKSFLLAIAAVQILHCSGVPSTKDALRTSVVKLNEITEITNLCGITKRGITNTYRTGKLSYNVDLTFSVKETVCSKSSRLEFDDPSCQFRPQKIAEGGFCKSHVEYLADKVSDIDVECEGLKTVDSESDSTESNITKIEDKTQSTETSLEEPSNANSKSKEDISDRNRRRRKDGDIKGDVSGGENGGDFRCRK
>XP059822073-Hypanus-sabinus
MKSFLLAIAAVQILHCSGVPHTKEALRASVIKLNEITEIPNLCGISRTGVIDVYRTGKLTYNVDLTFYVTETICSKNSGWEFDDSVCFFHPKQYAERGFCRSHVEYFADKVVYVDVECDGLKTVDSESYSLESSEISFEDESKSKETSLDEASNAYSKSEETSLQE---KSKETESS----SNESTVDSRAWY
>XP059822074-Hypanus-sabinus
MKSFLLTIIAVQIIHCLGVPVPEDALRASVLKLNEITKVTNLCGITGRRVANTYRTGKLSYSVDLTFSVKETICSKNSGLEFDDPSCYFRPKNSAEEGFCKSHVEYFANKVADIEVECEGLKTVDSESDVTESSEATIEEISESRETSFEETSDVESKSVESSLEEPSNKSQSTELSHEKYSTEY-KDSRFQH
>XP059823067-Hypanus-sabinus
MKFFLLAVAAVQILHCSGAPSSKSALRASMIKLNKITRISNLCGVTGRRVADVYRTGRLSYNVDLAFTVKETVCSKNSRRPFDHRSCRFRSGKNAGKGFCKSRVEYFAGKIVDIDVDCRGLRTIDNRSRSLESNENSVEMNFRRARGIYRRVKQVRRIVG---------------------------------
>XP059823068-Hypanus-sabinus
MKSLLLTFAVLQAFFYAAIPAIEDALRQSIIQLNSDTAGGYLFAVISNELLHVTPSGQNDLSVDLRFTARETICPKNSGA--EIENCELNRSPLAEMVTCHSSVDYSLGTFVDVFLHCKNARGGSSASSSFESSE---EVLYQRG-QQFQDEQQPERQRKSSAVGKKKNQNLNGGPTKKLP--HRRPE-----
>XP059823070-Hypanus-sabinus
MKTFLLAIAALQILHCLGVPNPEDALRAAIIKLNEISEISHLCGIVSSTVTDLSPTGKLSYNVDLAFAVQETVCSKNSGLEFDDSSCPFRPARIAETANCRSRVKYMADEVLDVDVECHGFRKGKGNGNSMERVKVN-----GGRQSEPAAGTKSHTKPPKGHRRPFQ-RITSEELSHESSSREYNDDSRVRH
>XP059822075-Hypanus-sabinus
MKTFLLAIAAVQILHCSGVPSTKRALRASVIKLNEMTEIPNLCGVTDRRGKNVYRTGKLSYNVDLIFSVKETVCSKNSRLEFDDRRCHFRPKKTAAKGICKSSVEYFAGKVVDIDVECRGLRTIGSNSHSLESSENSIELKAWRTREVYKRVKQVKRIVG---------------------------------
>XP059823073-Hypanus-sabinus
MKTFLLAIAAVQIFYCSGVPSTKEALRASVIKLNEITEIPNLCGITRRGVTNTYRTGKLSYNVDLTFSVKETVCSKNSGQEFDNPSCFFRPKNIAEKGFCKSHVEFFADKVADVDVECDGLKTVDSESDSTKSSENSIESQSKSKETSLEETSNEKSKLEETALEISSN------------SNEQNEDSRAQH
>XP059822076-Hypanus-sabinus
MKTFLLAFAAVQILCCSGVPSTKEALRASVIKLNEITEITNLCGVTRGGVTNTYRTGKLSYSVDLMFSVKETVCSKNSGQEFDDPSCSFRPKNIAEKGFCKSHVEFFADKVADVDVECDGLKTVDSESDSTESSENSIEAQSKSKETLPEETSNKKDKSKETSLEDSA-KSKSMELSLEEPSNEQNEKSRSRH
>XP059822077-Hypanus-sabinus
MKIFLLVITAVQILYCSGMPSTKEALRASVIKLNEITEITNLCGISRRGVTNTYRTGKLSYSVDLTFSVIETVCSKNSGQEFDDPSCSFHPKNIAEKGFCKSHVEFFADEVADVDVECDGLKTVDSESDSTESSENSIEAQSKSKETSLEETLNAKSKSEETSLELLAN------------SNEQNEDSRAQH
>XP059822078-Hypanus-sabinus
MKTFLLAIAAVQILYCSGMPSTKEALRASVIKLNEITEITNLCGISRGGVTNTYRTGKLSYSVDLTFSVKETDCSKNSGQEFDDPSCSFRPKNIAGKGFCKSHVEFFADKVADVDVECDGLKTVDSESDSTESSENSIEAQRQSKEKSLEEISDVRSRSEETSPEISSNKSKSTELSLEEPSNEQNEDSRSRH
>XP059821946-Hypanus-sabinus
MKTCLLAIIAVQILYCSGMPSTKEALRASVIKLNEITEITNLCGITRRGVTNTYRTGKLSYSVDLTFSVKETVCSKNSGQEFDDPSCSFRPKSIAEKGFCKSHVEFFADKVADVDVECDSLKTVDSESDSTESSETSIEAQTKSKETSLEETSNVENKSEETSVEEESNKSKSTELSLEEPSKEQNEDS----
>XP059821947-Hypanus-sabinus
MKSFLLTLAAMQILHCSGVPRTKEALRASVIKLNEITEIPNLCGISRRGVTNTYCTGNLSYGVDLTFSVKETVCSKNSGQEFDDPSCSFHSKNIAEKGFCKSHVEFFADKVADVDVECGGLKTVDSESDLTESSENSIEAQSKSNETSLEETSNMKSKSTELSLEESSN---NSEASMQPRSQEA--------
>XP059821948-Hypanus-sabinus
MKSFLLTIIAVQIIHCLGVPSPKEALRASVIKLNEITEITNLCGISRRGVTNTYRTGKLSYSVDLTFSVKETVCSKNSGLEFDDPSCSFCPKNIAGKGFCKSHVEFFADKVADVDVECDGLKTVDSESDSTESSETSIESQSKSKESSLEETSNVKSKSEETSLQEESN------------SREQNEDSRAQH
>XP059822079-Hypanus-sabinus
MKSYPLALVAVQILHCLGMPSTKEALRASVIKLNEITEIPNLCGISRRGVTNTYHTGRLSYNVDLTFSVKETVCSKNSGLEFDYPSCQFRPESTAENGVCKSRVEFFADKVADVDVECDGLKTVDSDSDSTESSETSIEDKTKSKEKSVEETSKASTESKEASQENISSRSKSTELSHEESSNEQDENSRARH
>XP059822080-Hypanus-sabinus
MKSFLLAIAVVQILHCSGVPRTKEALRASVIKLNEITEITNLCGISRRGVTNACRTGKLSYKVDLTFSVKETVCSKNSSLEFDHPTCLFRPKKIAEKGFCKSHVEFFADKVADVDVECNGLKTVDSASNSLESSETSFEVEKKSNETAVEEVANVKNQTTEASLMK---EIDSIELSQEVHSNEQNDKSRGRQ
>XR009511468-Hypanus-sabinus
----------------------------------------------------VTDFGERVAEVKLIFDVQETECAKNSSS--NPAQCTLKPISDAETATCTGVVRLEKEIVQNVNVECMDTNVTSSSSSSSEDSGSSEEFQKVF-WR--RQS---WRRGN---------KRRDRFLSQVHL--RSATTTARKA
>XP060684034-Hemiscyllium-ocellatum
MKIIFIIFAVAQILYYSGIPQTPEAVNATIIQVNQMFAMNNLFRIVSCQVLNATDLGEGATDFEIVIDVQETVCAVNSGL--DPANCTLLPTPDAKTATCTSQVQVRRNESPVVMVQCMNTSMTSPPSSSSESSESSEECNTKRYRK--RHG--------------SR-RRRGRRRRRYHR------------
>XP060684036-Hemiscyllium-ocellatum
MKAFLLTIAAVQILHCSGIPSPKDALRASVIKLNQITETSNLCGITRRRVKDIHRTGKLSYNVDLTFSVKETVCSKNSGLEFDDASCYFRPRKTAEKGLCKSHVEYFADEIVDVVVECQGLKTVDSNSDVSESSENSYEVKTKSRESSLEELPDANGKSTETSLEDAPDNSKSTETLFDVSSNEQNDDSRS--
>XP060684037-Hemiscyllium-ocellatum
MKAFLLTIAAVQILHCSGIPRPKDALRASVIKLNQITETSNLCGITRRRVKDIYRTGKLSYNVDLTFTVKETVCSKNSGLEFDDPSCYFRTKKTATKGFCKSHVEYFADEIVDVDVECRGLKMFDSRSGSFESSENSIEVKARKTPKVYKRVKQIKRLVTAGGFKR---------------------------
>XP060683492-Hemiscyllium-ocellatum
MKAFLLTIAAVQILHCSGVPNPEDALRAAVMKLNEISEISHLCRSISSTVTDLSPTGKFSYNVDLAFSVKETVCSKNSGLEFDDSSCSFRPTKIAETATCRSRVKYLADEVLDVDVECHGFKKARGNRDSPERLRSESDIYRGNRHSDISQGGKPHSKPTKGHRKPSA-KLSSRESWMEESLNEY-DDSRSRH
>XP060683493-Hemiscyllium-ocellatum
MHSFLLALVVLQTLYSAGIPVVQDALKESILQLNRNTVSDYLLKATSNELLYITPTGPNEFAVDLRFTARETLCPKTGGF--DSENCELNNDPLAKMTTCRSSVSYSYGAVVDVYLQCMDSRDTSSESASFESSE---EVRYLRRRPPFQDERQFQRRGNGVAPRRPNKKPLSQGLSRKKP--RKNRDSKVE-
>XP060684038-Hemiscyllium-ocellatum
MKAFLLTIAAVQILHCSGIPSPKDALRASVIKLNQITETSNLCGITRRRVKDIYRTGKLSYNVDLTFSVKETICSKNSGLEFDDPSCNFRPKKTAVKGFCKSHVEYFADEVVDVDVECRGLKTFDSRSGSFESSENSIEVKMRRTPRVYKRVKQIKRLVTAGGFKR---------------------------
>XP060684039-Hemiscyllium-ocellatum
MKAFLLTIAAVQILHCSGIPSPKDALRASVIKLNEITETSNLCGITRRRVKNIQHTGKLSYNVDLTFSVKETVCSKNSGLEFDDPSCHFRLRKAAERGLCKSHVAYFADEVVDIDVECRGLKTVDSNSDSSESSENSVEVKTQPKPMSIEESPKVKSESTELSLEDSPDRSKSSETSLDTSSNEYHEDSRSRH
>XP060684041-Hemiscyllium-ocellatum
MKAFLLTIAAVQILHCSGIPSPKDALRASVIKLNQITETSNLCGITRRRVKDIHRTGKLSYNVDLTFSVKETVCSKNSGLEFDDPSCNFRPRKSAEKGFCKSRIEYYADEVINVDVECQGLKTFDRKSGSFESSENSVEVKTKSKGKEMKKSLKVKNKSTETSLEDSLDDSKSTEISFEVSSNEHHDDSRARH
>XP060684042-Hemiscyllium-ocellatum
MKAFLLTIAAVQILHCSGIPSPKDALRASVIKLNQITETSNLCGITRRRVKDIHRTGKLSYSMDIAFSVKETICSKNSGLEFDDPSCHFYPKKTAERGLCKSHVEYFADEVVDIDVECRGLKTVDSNSDSSESNENSVEVETKSKEKSIEKSSKVKKHSTEASLEDSPDHSKSTETSFDVSSNELH-DSRARH
>XP060684068-Hemiscyllium-ocellatum
--------------------------------------MGNPLTIVNCRVTNINEIGSFVIKLDLAFDVQEAASSIAPGM--NLSS--------AINLTCTSQVMIENTTIDIVSLVCNSTSTNNESSKSNESSDSNESSDSNESNESSNES-----------------------------------------
>RXM32113-Acipenser-ruthenus
MLNL-----YMRVFESSGLPVAEEALNASIAQVNLLSRGPNIYGITRSIIKKVIPVEEKAYDMILNFNIRETVCLKESGK--DSDVCDFEMGRFARTAACSSRVQFRNDQIDNVSVRCSSSGSSSSESSSSEELMSQHRRQYTYRNAILEKH---DKVNQ-------------------------DLQPQYVA
>XP033857334-Acipenser-ruthenus
MTSAWFILAAVSFFFCSGLPVAEEALNASIAQVNLLSRGPNIYGITRSIIKKVIPVEEKAYDMILNFNIRETVCLKESGK--DSDVCDFEMGRFARTAACSSRVQFRNDQIDNVSVRCSSSGSSSSESSSSEELMSQHRRQYTYRNPLLNLG---GTAGR-------------------------HGRPRTYL
>XP007240066-Astyanax-mexicanus
MTSTLVILIFCQCLCSSGFPLADLAQRASEAEVNARSLSSFLYRATNTAVRRISQVDFDTYDFNLSFNMRRTDCLKHLTG--SPDGCLFSLRQFKPVHLCSSYVRVSAQFVSPLEVSCDLRALSSSSESSSEEMFLRGIPQAGGRTPGFCEG---------------------------------RSCSRLLL
>XP022530362-Astyanax-mexicanus
MRCCLLVVLLLQCLSASGLPKADGALRTALDEINTRYARQRLYRVSKASVKKVVPLGLNVYDMILKFGIRETDCLKGSGM--DPQGCAYRRGFFASEAGCYIRVRVTDRLTDVVSLKCHQAQ--SSSSESSEEMGATWHYDPNRLAPIFEDSQPIPGRRN------------------ENV----RGDHFSNH
>NP776613-Bos-taurus
MKMLVIFVLGMNHWTCTGFPSLKEALSASVAKVNSQSLSPYLFRAFRSSVKRVNALDEDSLTMDLEFRIQETTCRRESEA--DPATCDFQRGYHVPVAVCRSTVRMSAEQVQNVWVRCHWSSS--SGSSSSEEMFFGDILGSSTSDRSRGEPRE-MRRNF---------------------GNRYNPWPRARV
>XP040296156-Bufo-bufo
MEMMLLNILLLAIFCCSGLPAITSALDASIDQLNSQSWGRNLLKLSGTGVITIKPLQSDLFEISLRFTIRETTCNKNTAT--DPSECEFQEGPYTAT-PCESKALVSKGKAIVLKAECNLS---SSESESSEEMFKRT-------------------------------------------NSKY--------
>XP005167566-Danio-rerio
MTQAFILLLFFQCCCVSGQLLADLALKVSVDAFNRQSSHFSLHKPTSKAVQQITLVRDNMYDILLDFGIMETDCLKYARRA-YMDSCLFKRERFASKELCSSLVRVGGTFVAPLDISCIADALRSSSESSSEELFFQRTRPAPLRSPGVCQG---------------------------------FDCSRLLL
>NP001314912-Danio-rerio
MRCCVFLYLLLQVLGGLGLPKADDALQMALNEINAHYTRIHLYRVSKASVKKIVPLGMNTFDLHLKFGIRETECKKSSGL--DPQGCMYRKGFFVPEAGCYMRARTTLQSTRIIALRCTKAD--SLSSESSEEGALTSYIDLNHFSPSIHLGPPMESHHV----------------NREDS----RGDHFNNH
>XP030209255-Gadus-morhua
MNLYIVLLVLLQSLGCFCVPMAEKALEASMVEFNTRHAVAHLHRATKASVKRVIPVGLETFDLLMKFETKQTQCPKNSGE--DAKTCAFATSLFTPKSECSSRVRVTGTRTQVVTMNCARDQSSSSSE-SSEEMFSRGRQQYV--IPGLSQATQAPPRPS----------------HQGEV----RGDGFNNN
>NP001376273-Gallus-gallus
MRSL-IFVLALSIFTCSGFPVTEEALNASIARINSQTWGPNLYGVVRSHVRHVDMWNSNDYRLELQLSIRETECTKASGR--DPFTCGFKVGPFVPTAVCKSVVEVSSEQIVNVIVRCHQSTF-SSESMSSEEMTYMLMTDPRKRGSSRSEA-----RGR---------------------GDRKDYTSPGKV
>NP008875-Homo-sapiens
MKILIMFALGMNYWSCSGFPSLRDALSASVVKVNSQSLSPYLFRAFRSSLKRVEVLDENNLVMNLEFSIRETTCRKDSGE--DPATCAFQRDYYVSTAVCRSTVKVSAQQVQGVHARCSWSSS-TSESYSSEEMIFGDMLGSHKWDESISEQLGIMRRVL---------------------GNRYNHRHRARI
>XP014345847-Latimeria-chalumnae
MNSVIFILLGIQVLYGSGLPQAEAALNASLAKLNSFLRGPNLYGVTRSFLKASIPLGRDSYLLVIQFDVCETSCRKNSGK--HPDECDFKFGRYARSSRCTSIVHISGQEINRVTVDCSFSGDSSSESSSSEEMVSMGRGRSNRRQPNISDS-------------------------------QK--------
>XP015214839-Lepisosteus-oculatus
MKATCLFLVGLHFLRGSGLPLAEHALNASIAHVNAQSRGPNLYGITRSFIRNVIPTGQDSYNMILNFGIQETICPQNSGK--DPDECDFKTGHFVVSSSCSSRVQFAGDRIQGLSVQCDSSTSSSSESDSSEEMVYVFMQPNGRNNPTQDDTTHV----------------------------QSRNESSIYL
>NP083545-Mus-musculus
LKTLALLVLGMHYWCATGFPSLQEALSASVAKVNSQSLSPYLFRATRSSLKRVNVLDEDTLVMNLEFSVQETTCLRDSG---DPSTCAFQRGYSVPTAACRSTVQMSKGQVKDVWAHCRWASS--SESNSSEEMMFGDMARSHRRDESRSEQLEIMRRGQ---------------------AHRFNLHRRARV
>NP001117870-Oncorhynchus-mykiss
MKWCVLMLALLQSLCCSGLPTADKALVVTMTQVNNLYAGLRLYRVTRGSIKRVVPLGLNTYDLMMNFGIKETDCLKSSGE--DPQRCAFRVGFFVPAASCTARVRVTAELTQVVSLNCGQD--SSSSESSSEENFTRKRQQLNVQ-PGFSEATLFPSHSF----------------SRQ-V--QPRGDSIGNH
>KAJ1187816-Pleurodeles-waltl
MQLF-LFLLALHALHCSGLPIVEDAINASMIKVNQQSYSRNLFGVVKSSVRTVDFQDDDTFTLVLSLNIQETTCTKASGQ--DSATCELQRGPFTKVAYCTSWVQVSEEKVQGTNVHCQLE---SSESSSSEEMFRGRQVLNRQRSRLISQANYV----------------------------QKLSKSMNRY
>XP040213491-Rana-temporaria
MKMIQFGILLGIFPFCLGFPALSRALDASLDQLNSQSWGRNLLKLSHTGVTKIKPLDDEVFEVNLKFSVRETTCDKDTTI--DPTKCEFSAEPYMET-PCESQVMVSRKKALVVKARCNLYTTSSSESHSSEEKFLTIPRSPHGR----PERDPFGKKNQ---------------------NPWEEDRTSDHF
>NP001117023-Salmo-salar
MKWCVLMVALLQSLCCSGLPTADKALVVTMTQVNNLYAGLRLYRVSRGSIKRVVPLGLNTYDLIMNFGIKETDCLKSSGE--DPQRCAFRVGFFVPAASCTARVRVTAEFTQVVSLNCGQD--SSSSESSSEENFTRKRQQLNVQVPGFSEATRFPSHSF----------------SRQEV--QPRGDSFGNH
>XP032830871-Petromyzon-marinus
MGPAFLGLLAVLLCHFS---RLNDNLRAVIEKANSELQQPNLFGIYKVKKVKVGS-GKMGSTSFVDFELKETLCPRSSGK--NPSICEFNPAASPALWECKAILTKSNTNAPVVDLSCDQESSEESNSDSHHDFYGRFVNRRPRREPQDNKK---RRRPG----------------FMHIA--RPKPDTRKDN
>XP032830869-Petromyzon-marinus
MGPAFLGLLAVLLCHFS---RLNDNLRAVIEKANSELQQPNLFGIYKVKKVKVGS-GKMGSTSFVDFELKETLCPRSSGK--NPSICEFNPAASPALWECKAILTKSNTNAPVVDLSCDQESSEESNSDSHHDFYGRFVNRRPRREPQDNKK---RRRPG----------------FMHVA--RPKSDTMEDN
>XP061431325-Lethenteron-reissneri
MGPAFLGLLAVLLCHCS---RLNDKLMAVIKKANSELQQPNLFGIYKVKKVKVGS-GKMGSTSFVDFELKETLCPRSSGK--NPSTCEFNPAAYPALWECKAILTKSNTNAPVVDLSCDQESSEESDSDSHDDTFGRFMNRRSKREPQDKKK---ARRPG----------------FMHIA--RPKPETKEQI
>XP061431540-Lethenteron-reissneri
MGPSLLGLLAVLLCHCS---RLNDKLRAVIKKANSELQQPNLFGIYKVKKVKVVS-GKLGSTSFVDFKLKETLCLRSSGK--NPSTCEFNPAAYPALWECKAILTKSNTNAPVVDLSCDQESSEESDSDSHDDTSVRSMNRRLKRKPQKNKK---PRRPG----------------FRHVA--RPNPRTRQRT
