# Supplementary material for: Transcriptomic signature of differentiating catshark cartilage unravels the co-evolution of the Spp2 gene family with skeletal mineralisation in cartilaginous fish
Source: BMC Biol. 2026 Apr 11;24:121. doi: 10.1186/s12915-026-02593-9 (PMC13188829; doi:10.1186/s12915-026-02593-9)
Supplement: Supplementary file 15 — Additional file 15. Alignment S4. Alignment of Otos sequences by CLUSTALW. [file 12915_2026_2593_MOESM15_ESM.fas]

>XP061431192otospiralin-Lethenteron-reissneri
-MRHVTCLALLGAALLCVSLAMPR-VESPRP----RRELPNWSYSASDFWAWVHELR-DT
GAYEPHDAMAR-----TYWAHFP-VATTLGLEAGL----------------QEE------
-----------
>NP001289557otospiralin-Danio-rerio
-MKWSMFFCVFLLCFLANNLSDARVIPEGVP-YENPPAVPYWSYSTSDFWNYVEYFR-SI
GAYDQINQLAR-----TFFAHQH-LGDTLGYEVAE---------------QHEH------
-----------
>NP001373671otospiralin-Danio-rerio
MFRLGFSVLLCVVWLGLLCLTGAVENQD---ESREKRSVPNWAMTSSDFFGWIEELR-SH
AGYDKMEELAR-----TFWAHFP-SACRLGYDPPA----------------PEE------
-----------
>NP694754otospiralin-Mus-musculus
-MQACVLW-WLALGMLLGIPAGAKPMPEEADPHTQPPAMPYWPFSTSDFWNYVQYFQ-TQ
GAYPQIEDMAR-----TFFAHFP-LGSTLGFHVPY----------------QED------
-----------
>XP006637850otospiralin-Lepisosteus-oculatus
-MKWFICVGIFFIC-LANHVAYARNIPEGVP-YDEPPAVPYWPYSTSDFWRYVEYFR-TI
GAYKHIDEMAR-----TFFAHQS-LGDTLGFEAAQ----------------QEP------
-----------
>XP015219624otospiralin-Lepisosteus-oculatus
MSRLCACLLLCTLLYGLVSLIGADSSKDDK-ESRDKRSIPNWGYSASDFFGWIENLR-NH
AGYDKIDELAR-----TFWAHFP-SASRLGYDSPE----------------SEE------
-----------
>XP042195279otospiralin-Callorhinchus-milii
-MKWFVCI-WLCVFLTLNILTEARVIQESDVERVQKRSLPYWNYSANDFWHYVEYFR-SI
GAYDRIQEMAH-----TFYAHFP-IEETLGYEAPDPPQTPEKPVKKPGKKPEEKKPVEEK
PVEEKPVENE-
>XP042190014Callorhinchus-milii
-------------------MGAADQKDEEGAEAGERHTLPYWSGSVLDFFXWVEHLR-RL
AGLVKIDEISRTWAFWKFWAHFP-SASKLGYKVPD----------------HEE------
-----------
>XP031410992otospiralin-Meleagris-gallopavo
--MKCIG--FLFFWMLMNIITDARSILEGDD--REPVAMPYWPFSSSDFWSYMEYFR-TL
GAYNRIAELAR-----ALFAQLP-TGSRLGLHLPA----------------HED------
-----------
>XP032886913otospiralin-Amblyraja-radiata
-MKWFICV-GLFILLTLSILTDANVIRQPDDHHVEKRSPPYWPYSTTDFWRYVEYFR-SI
GDYDRIQQLAH-----IFYAHFP-IGNTMGYDTP-----------------EQQ----EI
QIEVAKEAHTE
>XP058885972otospiralin-Acipenser-ruthenus
MNRLCAFLLVSCFILGLLSLIKESVLGFTSHPKDRLQGYPEIAGRSAACRTGVALPRISL
PGWSSFAPMQD----MRRWMNWPEPSGLISLLPPD-------------WAMRSQSLRSE-
-----------
>XP058885065otospiralin-Acipenser-ruthenus
MNRLCAFLLVSCFILGLLSLIGADTNEDDKGDSREKRSMPNWSGSASDFFAWVEQLR-SH
AGYAKMDELAR-----TFWAHFP-SASRLGYEVPE----------------PEE------
-----------
>XP034780575otospiralin-Acipenser-ruthenus
-MKWCFYAGIFLIYVFVNELTDASVIREGVP-YDETPARPYWSYSTTDFWRYIEYFR-SI
GAYNQINEMAR-----TFFAHQH-LGDTLGYDAVEL--------------EHEH------
-----------
>XP038672192otospiralin-Scyliorhinus-canicula
-MKWFVCF-GLFVFLIFNLLTDASVIRQSDAHHVEKRSPPYWPYSTTDFWRYVEYFR-SI
GDYERIQQLAH-----TFYAHFP-LGNSLGYDTP-----------------EQQEIQHEV
QVEIAKEAHE-
