# Supplementary material for: Transcriptomic signature of differentiating catshark cartilage unravels the co-evolution of the Spp2 gene family with skeletal mineralisation in cartilaginous fish
Source: BMC Biol. 2026 Apr 11;24:121. doi: 10.1186/s12915-026-02593-9 (PMC13188829; doi:10.1186/s12915-026-02593-9)
Supplement: Supplementary file 16 — Additional file 16. Alignment S5. Alignment of Clec3 sequences by CLUSTALW. [file 12915_2026_2593_MOESM16_ESM.fas]

>NP001007224-Mus-musculus
-------MAKNGLVLCILVVSLLLD----------------QTDGYPSRMKARKHSKRRV
K---AK-DDDLKSQVEKLWREVNALKEMQALQTVCLRGTKVHKKCYLASEGL----KHYH
EANEDCISKGGTLVVPRNSDEINALRDYGKRSLPGVNDFWLGINDMVTEGKFLDVHGFAV
SFLNWD-RAQ--PSGGKRENCVLFSQSAQGKWSDEACRSSKRYICEFIIP
>NP035736tetranectin-Mus-musculus
---MG--FWGTYLLFCLFSFLSQVI----------------AESPTPKAKKAANAKKDLV
S---SKMFEELKNRMDVLAQEVALLKEKQALQTVCLKGTKVNLKCLLAFTQP----KTFH
EASEDCISQGGTLGTPQSELENEALFEYARHSVGNDANIWLGLNDMAAEGAWVDMTGGLL
AYKNWETEITTQPDGGKAENCAALSGAANGKWFDKRCRDQLPYICQFAIV
>XP003207291tetranectin-Meleagris-gallopavo
---MA--LRGACLLLCLVS-LAHIS----------------VQQNSKGRQKPAASKKDGV
S---LKMIEDLKAMIDNISQEVALLKEKQALQTVCLKGTKIHMKCFLAFSES----KTYH
EASEHCISQGGTLGTPQGGEENDALYDYMRKSIGNEAEIWLGLNDMAAEGKWVDMTGGPI
RYKNWETEITTQPDGGKLENCAALSGVAVGKWFDKRCKEQLPYVCQFMIV
>XP003209885-Meleagris-gallopavo
-------MAQTGLMIFLLISILLLD----------------QTISQASKVKARKHSKRRV
K---EK-DD-LKTQIDKLWREVNALKEMQALQSVCLRGTKAHKKCYLISEGT----KHFH
EANEDCIAKGGTLAIPRNSDETNTLRDYGKNSMPGGSEFWLGVNDLVNEGKFVDVNGMAL
QYFNWD-NAQ--PNGGKRENCVFFST--QGKWVDEVCRTAKRYICEFLIP
>XP003200569tetranectin-Danio-rerio
---MT--LRDGRFLLPLLLLT----------------LFTHSSLQQQNTSKKKTPDKKDS
ESRVSAALEDLQQQISDIVEELNLLKEQQALQTVCLKGTKIHGKCFLADSMK----KRYH
TANEDCIAKGGILATPLSSAQNTQLYEYMRQSISADAEIWLGVNDMQTEGLWTDQTGSAI
RYKNWK---LPQPDGGSAQNCAVLTS--GGKWLDESCREERASICEFNIV
>XP021322479tetranectin-Danio-rerio
---MFGLICTSSVLLCMFFSTGCTYAEEKMDLKAVKFLLCVICLVKSSPEQSLTKRKNGK
KESNSAAIEELKKQIDQIIQDLNLLKEQQALQTVCLKGFKIPGKCFLVDTVK----KDFH
SANDDCIAKGGILSTPMSGHENDQLQEYVQQTVGPETHIWLGVNDMIKEGEWIDLTGSPI
RFKNWESEITHQPDGGRTHNCAVLSSTANGKWFDEDCRGEKASVCQFNIV
>XP005170829Danio-rerio
--------MRQFLLLLLVFCFSFIQ----------------DGYGHPSRTK--KAVPARQ
R---EE--DDMKTQIDKLWQEVNSLKEMQALQTVCLRGIKAHRKCYLVSDQA----KHYH
EANEDCISQGGTLAIPRDVNENEELRDYAKRSSPAARDFWIGITDIVREGQYVDVNSLPV
SFFYWD-RAKKEPTGGKRESCVALSLSAQGKWHDEVCRSQKKYICEYLIP
>XP006635602tetranectin-Lepisosteus-oculatus
---MA--FRGVVVVLCVLCFL-------------------HASFQQSPPKKKP-VKKDAT
N---TAVIEELKKQIDNILQELSLLKEQQALQTVCLKGTKIHGKCFLAVNQK----KKYH
AASEDCISKGGTLSTPLHGDENDSLYDYMRRSVGPEAQIWLGINDMASEGTWLDMTGSSV
KYKNWETEITTQPDGDRAQNCAVLSGPANGKWFDENCRAEKPFICEFNIV
>XP007887394tetranectin-Callorhinchus-milii
-------MIRARLLCFICLCVATIS----------------LSAGQPSKSRS-KVGKGS-
-------KDNLKKEIERLWRDVNSLKEMQALQTVCLRGIKVHKKCFLGSSGE----KNYH
MANEDCIAQGGTLAIPRDSDETTQLRSYAKKSLRGATGFWIGVNDMTTEGRFVDVNGQSV
SYLNWG-PGE--PRGGKRENCALASISSQGKWSAEVCRDVKRYICEFLIP
>XP007899877tetranectin-Callorhinchus-milii
---ME--LRGTLFAVCVLCLLHITY----------------QQK-KVPAKKNNQAKKAAV
T---PRVIEEIKKQIESILLDLDSLKEQQALQTVCLRGFKILRKCFLVFSGE----KNYH
EASEDCMLHGGLLSTPRNGEENDQLYEYAKNTVGPNLDIWLGVTDMVTEGKWLDLNGNNI
TFTNWETEITLQPDGASRENCVLLSGQANGKWFDESCRSAKHFICEYNIP
>XP032891745Amblyraja-radiata
------MA-GPKIIWVACVCIAIMS----------------IVTAQSSRSKP-KTGKG--
-------KDDLRKEIDKLWREVNLLKESQALQTVCLRGIKVHKKCYLASNIA----KSYH
AANEYCIAQGGTLSIPRDISENNSIRSYAKKSLNGAKDFWIGVNDMTSEGKFVDVNGIAI
NYLNWD-RNK--PRGGTHENCAAASIS--GKWSDEVCRNEKKYICEYLIP
>XP033855356tetranectinlike-Acipenser-ruthenus
---ME--LRGTCLLLCFLCLV-------------------HSTLQQTPPKTKLGAKKDAV
N---AAMIDDLKKQIENIWQELNLLKEQQALQTVCLKGTKIHGKCYLAVNEK----KKYH
AASDECISLGGTLSTPANGDENDSLFDYMRKSIDADIQIWLGINDMASEGSWIDMTGSSI
KYKNWETEITAQPDGDRSQNCVVLSSTANGKWFDENCRAEKAFICEFNIV
>XP033898363tetranectinlike-Acipenser-ruthenus
-------MAQPGLVVLLFLSAVILE----------------QALGRTSRSNPGRSNRARL
R---DAGDDDLKSQINKLWHEVNSLKEMQALQTVCLRGTKVNRKCYLSIDEP----KHYH
EANEDCIAQGGTLVIPRNIDENNSLREYAKKSSPGAKEFWIGVTDMVKEGQYVDVNGMAI
SYFNWD-RSKNQPTGGKRESCVMLSLSAQGKWHDDVCRSVKKYLCEYLIP
>XP058848640tetranectinlike-Acipenser-ruthenus
-------MARPGLVVLLFLSAVILE----------------QALGQTSRSNPGRSNRAQL
R---DAGNYDLKSQINKLWHEVNSLKEMQALQTVCLRGTKVNRKCYLAIVEP----KHYH
EANEDCIAQGGTLVIPRNIDENNSLREYAKKSSPGAKEFWIGVTDMVKEGQYVDVNGMAI
SYFNWD-RSKNQPTGGKRESCVMLSLSAQGKWHDDVCRSMKKYLCEYLIP
>XP061421476tetranectin-Lethenteron-reissneri
-------MSTARLLRFLLLAVAAAP-------------------PASTRPFGFTARLDDE
T------VEELRKEIEDIWLELKMLKEQQALQTVCLRGEKVGRKCLLVEEEPGELEKTFY
EAGEACVHLGGSLAVPRDADENAAVVRLARRALGPAANVWVGLSDVASEGAFRDQSGEAV
NFTIWEDAISGQPDGGRRENCVALSVMLDGRWFDDPCYRLAGYACEFAVP
>XP061421477tetranectinlike-Lethenteron-reissneri
-------MSTARLLRFLLLAVAAAP-------------------PASTRPFGFTARLDDE
T------VEELRKEIEDIWLELKMLKEQQALQTVCLRGEKVGRKCLLVEEEPGELEKTFY
EAGEACVHLGGSLAVPRDADENAAVVRLARRALGPAANVWVGLSDVASEGAFRDQSGEAV
NFTIWEDAISGQPDGGRRENCVALSVMLDGRWFDDPCYRLAGYACEFAVP
>XP038662176tetranectinlike-Scyliorhinus-canicula
------MANGAKLLCLVWVGVVIIS----------------GTTAQS-RSKPSRSGKG--
-------KDDLKNEIDKLWREVNSLKEMQALQTVCLKGTKIHKKCYLSSKSP----KSYH
AANEDCIAQGGTLTIPRSSDEGNSLRSYAKKTLNGAGDIWIGVNDMTTEGKFVDVNGLPL
TYFNWD-RNE--PRGGTRENCVVASISSQGKWSAEVCRTEKRYICEYLIP
>XP038652511tetranectin-Scyliorhinus-canicula
MSNMQ--LGGTFLVLFALCLLQESS----------------EQAPNIKPKKNAGPKKAVV
T---LGMIRGIKEQIAHILEEVNLLKENQALQTVCLRGLKVHRKCFLPMAGQ----NDFH
EAADDCILHGGTLSAPLSHTENDALYDYARETLGDDHDIWIGLTDIMVEGDWLDMASKSV
NFTNWETGTSKQPDGGSRANCVAMSGSAFGKWFDESCRLQKNYFCQFTIP
