# Supplementary material for: Transcriptomic signature of differentiating catshark cartilage unravels the co-evolution of the Spp2 gene family with skeletal mineralisation in cartilaginous fish
Source: BMC Biol. 2026 Apr 11;24:121. doi: 10.1186/s12915-026-02593-9 (PMC13188829; doi:10.1186/s12915-026-02593-9)
Supplement: Supplementary file 18 — Additional file 18. Table S18. forward and reverse primers and matrices used for in situ hybridisation experiments. [file 12915_2026_2593_MOESM18_ESM.xlsx]

## Sheet: Table 18
Manuscript Debiais-Thibaud et al. Transcriptomic signature of differentiating catshark cartilage unravels the co-evolution of the Spp2 gene family with skeletal mineralisation in cartilaginous fish Additional file 18 - forward and reverse primers and matrices used for in situ hybridisation experiments
Purified gene	Product size	Left Primer	Right Primer
coch	764	TGTCGGACTACAAGGACCAC	AATTGCTTCCCCAGTTGCTG
ctgf	895	GGCTGAAGTTGGAATGACGG	CTGCGTGATGGTGGTGTAAG
clec3a	667	GGAGGTTCCCCAGTCTTACC	CCCCATCCGGAATTTTCGAC
cstl1	686	GGAATTGGAGCTGCGTAGTG	ACTGGCCATTCTCTCAGGAC
otos	698	TGGTTTGTCTGTTTTGGGCT	ATCAGTCTGTGCACATTGGC
tgfb2	721	GCTGATGTCTCTCCTCCTCC	GCGGTTGGCGATGATGTTAT
uncharacterised LOC119957192	764	AAGAGGGAGAGGAACACAGC	TTGGGCAGCTCTTCCATACA
spp2	575	TGGAGGAAGTTCTGCCCATAT	TTGTCTTCAAACCTCGACAC
probes from twistbiosciences
spp2.1	500	CTTGCTGCATTGCAGACACTCCAATACTCATCTGGGATACCAATGACTGATTTCACACCAATCGTTGATGATGCCCTGAGAGAATCTATTCTGCAGCTGAACAGAAACACAATCAGTGCCTACCTGCTCGGGGCAACCAGTAATGAGTTGCTTTACATAACTCCAACAGGACCAAACGAATTGGAGGTGGATTTAAGATTTACTGCAAGGGAAACCATGTGTCCCAAAACTGGTGGATTTGATAGTGTAAACTGTGAGCTCAACAATGACCCCTTAGCTAAAATGGCCACATGCCGCAGCAGTGTTAGCTATTCCTTCGGTGCGGTTGTTGATGTTTACCTCCAGTGTATGGACAGCAGAGATAGATTTATGGACAGCAGCAGTGAATCAGCCTCCTTC…
spp2.3s7	446	GCAACAGTGAATCATCAGAATCGAGTGAGAACAGTCTTGAGGTTGAAACCAAATCAATAGAGACATCGATCGAGGAATCGCCAAATGTGAAAAGCAAGTCAGCAGAATCATCCCTGGAGGAGTCTCCGAATGTGAGAAGCAAGTCAGCAGAAACATCGCTTGATGTGTCTTCAAACGAACACAATGATGATTCAAGAGGCCGACACTAACCATGAATGAAATGTCTAAAAGGCCGAGCTTGGTGTGGACACAAGAAGACCTCAGTCCCATTAAAGAAGATGTTATCGATTGTACTTTACTTGTTCATGTATAAGGGCGGGGGGACCTGGGATTCCTGACTGTACATTTTACTGTAACTGGGAGATTCTATAGTTTGTAAATGTTCTGTCCTTTGGTGTG…
spp2.3s2	444	GCAACAGCGGATCATTTGAGTCGAGTGAGAACAGTATTGAGGTGATAAATAAGCGAACCACTCGTCCCGGAGTCTATAAACGTGTAAAGCAGATCAAAAGACTGGTCGCTGCGAGCGATTTCAAACGAGTAAAACAGATCAAAAGACTGGTCACTGCGAGAGATTTCAAACGAACACAATGATGATTCAAGAGATCGTCACGAACCATGAATGAAATGTCTAAAAGGCCGAGCTTGGTGTGGACACAAGAAGACCTCAGTCCAATTAAAGAAGATATTATCGATTGTACTTTACTTGTTCATGTATAAGAGAGGGGGGACCTGGGATTCCTGACTGTACATTTTGCTGTAACTGGGAGATTCTATAGTTTGTAAATGTTCTTTGGTGTGTTGCTGTATT…
spp2.2	600	GCCAGAGGTAGTGGAGATTTATTGGAGAAGTTGAGGAATGACCATGAAGTATTGCGAGGAGCGAAAGATCAAAGAGAAATTACTCAAGGAGGGAAGGCTCACAGCAAACCCATCAAAGTGGGAAAAGGTCGCAGAAAGCAAGCAGAAAGGTTCAACAATAATGGCGAATCATCAGAATTAATCAACAGCAGTGAAGAGATAAAGATGACGTCAGATGAATCATCAGTGGAGGAGTCTAGAAAGGAACACAATGATGATTCAAGAGGCCGACACTAACCATGAATGAAATGTCTAAAAGGCCGAGCTTGGTGTGGACACAAGAAGACCTCAGTCTCATTAAAGAAGATGTTATCGATTGTACTTTACTTGTTCATGTAAAAGAGAAACATGTTATGACTA…
spp2.L1	500	GTGAATAGAAGCAGAGAACAGGCAGTGAGAGGAACAGAATCCAGTTTCTCCTCTCTCCATCCATACAGGCAAAATGAAAATCATTCTCTTCATCTTTGCTGCAGCCCAGATCCTCCACTGTTCTGGAATTCCATGTGCAAGTTCTCCCAATTCAGAGCCTCCGATAGCAATAAGCGAAACAATTGCAAAGGTGAACGAACAACTTGCGACGAGCAACCTTTTTGCCATTGTGAAATGTGAACTAATTTCAAGAATTGATTTTGGAGAACGTGTATTTGAAATCAACATAACGATTGATATCCAGGAAACTGTGTGCAACGTGAGCTCTGGAATGGATCCCGCAAATTGTGCACTGATACCTATCCCGGATGCTATAACTGCTTACCTGCACGAGCTTGG…
spp2.L2	500	GAGTGACGGAAGACTAACAGCTACCAATCCTTACAGACAAAATGAAAACTGTCCTGTTCATTTTTGCTGCGGCCCAGGTCCTCTATTGCTCTGGAGAACGATGTGGAAATTCTTTTCCTGCTGGGGCGGCCCTTAATGCTACAATTAGAAAATTGAACGACAATCTCACAAATAGTAATCTCTTGGCTGTGACAAATTGTACAGTGCTGCAGGCTGTTGATTTTGGGAAAGGTTTTCTCAATGTGACTTTGAAAATCGATGTCCATGAAACCACTTGCCTCGCAGATTCTGGGAAGGATCCGTCAACTTGTTCACTGAAAACTTCTCCAGGTGCGAAAACTGCAATTTGTACGAGCCAAGTCATTTTAGACCAGATAAATATTGACCGTATCAGTCTGG…
