# Supplementary material for: Transcriptomic signature of differentiating catshark cartilage unravels the co-evolution of the Spp2 gene family with skeletal mineralisation in cartilaginous fish
Source: BMC Biol. 2026 Apr 11;24:121. doi: 10.1186/s12915-026-02593-9 (PMC13188829; doi:10.1186/s12915-026-02593-9)
Supplement: Supplementary file 19 — Additional file 19. Alignment S7. the transcript sequences of spp2.3 duplicates, spp2.2 gene and of the spp2.3s2 and spp2.3s7 probe matrices used for ISH were aligned with ClustalW. The 5’ and 3’ ends of the alignment are defined by the extremities of the probe matrix sequences. [file 12915_2026_2593_MOESM19_ESM.fas]

>spp2.3s3-XM_038788208.1
GCAACAGTGAATCATCAGAA---TCGAGTGAGAAC-----AGTTTTGAGGTTGAAACCAA
ATCAAAAGAGACATCGATCGAGGAATCGCCAAATGTGAAAAGCAAGTCAGCA----GAAT
CATCCCTGGAGGAGTCTCTGAATGTGAAA----AGCACGTCAGTAGAATCATCCCTGGAG
GAGTCTCTGAATGTGAGAAGCAAGTCAGCAGAAACATTGCTTGATGTGTCTTCAAACGAA
CACAATGATGATTCAAGAGGCCGACACTAACCATGAATGAAATGTCTAAAAGGCCAACCT
TGGTGTGGACACAAGAAGACCTCAGTCCCATTAAAGAAGATGTTATCAATTGTACTTTAC
TTGTTAATATGTAAGGGTAGGGGGACCT-GGGTTCCTGACTGTACATTCTGCTGTAACTG
GGAGATTCTGTAGTTTGTAAATGTTTT-----TTGTTG-TGT-----TGTTATATTCTGT
GGATTATAATAAAACTGTAAAGAGAA
>spp2.3s4-XM_038788227.1
GCAACAGTGAATCATCAGAA---TCGAGTGAGAAC-----AGTCTTGAGGTTCAAACCAA
ATCAAGAGAGACATCGATCGAGGAATCGTCAAATGTGAAAAGCAAGTCAGCA----GAAT
CATCCCTGGAGGAGTCTCCAAACGTGAAA----AGCAAGTCAACAGAATCATCCCTGGAG
GAGTCTCTGAATGTGAGAAGCAAATCAGCAGAAACATCGCTTGATGTGTCTTCAAACGAA
CACAATGATGATTCAAGAAGCCGACACTAACCATGAATGAAATGACTAAAAGTCCTAGCT
TGGTGTGGATACAAGAAGACCCCAATCCCATTGAAGAAGATGTTATCGATTGTACTTTAT
TTGTTCATGTATAAGGGCGGGGGGACCTAGGGTTCCTGACTGTACATTTTACTGTAACAG
GGAGATTCTATAGTTTGTCAATTTTCT-----TTAGTG-TGTG--GTTGTTGTATTCTGT
GGATCATAATAAAAATGTAAAGAGAA
>spp2.3s5-XM_038788196.1
GCAGCAGTGAATCATCAGAA---TCGAGTGAGAAC-----AGTCTTGAGGTTCAAACCAA
ATCAAGAGAGACATCGATCGAGGAATCGTCAAATGTGAAAAGCAAATCAGCA----GAAT
CATCCCTGGAGGAGTCTCTGAATGTGAAA----AGCACGTCAGTAGAATCATCCCTGGAG
GAGTCTCTGAATGTGAGAAGCAAGTCAGCAGAAACATCGCTTGATGTGTCTTCAAACGAA
CACAATGATGATTCAAGAAGCCGACACTAACCATGAATGAAATGACTAAAAGGCCTAGCT
TGGTGTGGACACAAGAAGACCTCAGTCTCATTGAAGAGGATGTTATTGATTGTACTTTAC
TTGTTCATGTATAAGGGCGGGGGGACCTGGGGTTCCTGACTGTACATTTTACTGTAACAG
GGAGATTCTATAGTTTGTAAATGTTCT-----TTAGTG-TGTG--GTTGTTGTATTCTGT
GGATCATAATAAAAATGTAAAGAGAA
>spp2.3s1-XM_038790378.1
GCAACAGCGGATCATTCGAG---TCGAGTGAGAAC-----AGTATTGAGGTGATAAACAA
GC-----GAATCACACGTCCCGGAGTCTATAAACGTGTAAA-------------------
------------------------------------------------------------
-------------------ACAGATCAAGAGATTGGTCACTGCGAGAGATTTCAAACGAA
CACAATGATGATTCAAGAGGCCGACACTAACCATGAATGAAATGTCTAAAAGGTCGAACT
TGGTGTGGACACAAGAAGACCTCAATCCCATTGAAGAGGATGTTATCGATTGTATTTTAC
TTCTTCATGTGTAAGGGTAGGGGGGCCTGGGGTTCCTGACTGTACATTTTGCTGTAACTG
GGAGATTCTATAGTTTGTAAATGTTCT-----TTAGGGGTG-TT-GTTGTTGTATTCTGT
GGATCATAATAAAAGTGTAAAGAGAA
>spp2.3s2-XM_038790375.1
GCAACAGCGGATCATTTGAG---TCGAGTGAGAAC-----AGTATTGAGGTGATAAATAA
GC-----GAACCACTCGTCCCGGAGTCTATAAACGTGTAAAGCAGATCAAAA----GACT
GGTCGCTGCGAGCGATTTC-----------------------------------------
--------AAACGAGTAAAACAGATCAAAAGACTGGTCACTGCGAGAGATTTCAAACGAA
CACAATGATGATTCAAGAGATCGTCACGAACCATGAATGAAATGTCTAAAAGGCCGAGCT
TGGTGTGGACACAAGAAGACCTCAGTCCAATTAAAGAAGATATTATCGATTGTACTTTAC
TTGTTCATGTATAAGAGAGGGGGGACCTGGGATTCCTGACTGTACATTTTGCTGTAACTG
GGAGATTCTATAGTTTGTAAATGTTCT-----TTGGTG-TG-----TTGCTGTATTCAGT
GGATCATAATAAAAGTGTAAAGAGAA
>probespp2.3s2
GCAACAGCGGATCATTTGAG---TCGAGTGAGAAC-----AGTATTGAGGTGATAAATAA
GC-----GAACCACTCGTCCCGGAGTCTATAAACGTGTAAAGCAGATCAAAA----GACT
GGTCGCTGCGAGCGATTTC-----------------------------------------
--------AAACGAGTAAAACAGATCAAAAGACTGGTCACTGCGAGAGATTTCAAACGAA
CACAATGATGATTCAAGAGATCGTCACGAACCATGAATGAAATGTCTAAAAGGCCGAGCT
TGGTGTGGACACAAGAAGACCTCAGTCCAATTAAAGAAGATATTATCGATTGTACTTTAC
TTGTTCATGTATAAGAGAGGGGGGACCTGGGATTCCTGACTGTACATTTTGCTGTAACTG
GGAGATTCTATAGTTTGTAAATGTTCT-----TTGGTG-TG-----TTGCTGTATTCAGT
GGATCATAATAAAAGTGTAAAGAGAA
>spp2.3s6-XM_038788193.1
GCAACAGTGAATCATCAGAA---TCGAGTGAGAAT-----AGTCTTGAGGTTGAAACCAA
ATCAATAGAGACATCGATCGAGGAATCGCCAAATGTGAAAAGCAAATCAACA----GAAT
CATCCCTGGAGGAGTCTCC-----------------------------------------
--------GAAAGTAAGAAGCAAGTCAGCAGAAACATCGCTTGATGTGTCTTCAAACGAA
CACAATGATGATTCAACAGATCGACACTAACCATGAATGAAATGTCTAAAAGGCCTAGCT
TGGTGTGGACACTAGAAGACCCCAATCCCATTGAAGAAGATGTTATCGATTGTACTTTAC
TTGTTCATGTATAAGGGCGGGGTGACCTGGGGTTCCTGACTGTACATTTTACTGTAACTG
GGAGATTCTATAGTTTGTAAATGTTCT-----TTGGTG-TGTT--GTTGTTGTATTCTGT
GCATCATAATAAAAGTGTAAAGAGAA
>spp2.3s7-XM_038788185.1
GCAACAGTGAATCATCAGAA---TCGAGTGAGAAC-----AGTCTTGAGGTTGAAACCAA
ATCAATAGAGACATCGATCGAGGAATCGCCAAATGTGAAAAGCAAGTCAGCA----GAAT
CATCCCTGGAGGAGTCTCC-----------------------------------------
--------GAATGTGAGAAGCAAGTCAGCAGAAACATCGCTTGATGTGTCTTCAAACGAA
CACAATGATGATTCAAGAGGCCGACACTAACCATGAATGAAATGTCTAAAAGGCCGAGCT
TGGTGTGGACACAAGAAGACCTCAGTCCCATTAAAGAAGATGTTATCGATTGTACTTTAC
TTGTTCATGTATAAGGGCGGGGGGACCTGGGATTCCTGACTGTACATTTTACTGTAACTG
GGAGATTCTATAGTTTGTAAATGTTCTGTCCTTTGGTG-TGTGTTGTTGTTGTATTCTGT
GCATCATAATAAAAGTGTAAAGAGAA
>probespp2.3s7
GCAACAGTGAATCATCAGAA---TCGAGTGAGAAC-----AGTCTTGAGGTTGAAACCAA
ATCAATAGAGACATCGATCGAGGAATCGCCAAATGTGAAAAGCAAGTCAGCA----GAAT
CATCCCTGGAGGAGTCTCC-----------------------------------------
--------GAATGTGAGAAGCAAGTCAGCAGAAACATCGCTTGATGTGTCTTCAAACGAA
CACAATGATGATTCAAGAGGCCGACACTAACCATGAATGAAATGTCTAAAAGGCCGAGCT
TGGTGTGGACACAAGAAGACCTCAGTCCCATTAAAGAAGATGTTATCGATTGTACTTTAC
TTGTTCATGTATAAGGGCGGGGGGACCTGGGATTCCTGACTGTACATTTTACTGTAACTG
GGAGATTCTATAGTTTGTAAATGTTCTGTCCTTTGGTG-TGTGTTGTTGTTGTATTCTGT
GCATCATAATAAAAGTGTAAAGAGAA
>spp2.2-XM_038790377.1
GTAGTGGAGATTTATTGGAGAAGTTGAGGAATGACCATGAAGTATTGCGAGGAGCGAAAG
ATCAAA-GAGAAATTACTCAAGGAGGGAAGGCTCACAGCAAACCCATCAAAGTGGGAAAA
GGTCGCAGAAAGCAAGCAGAAAGGTTCAACAATAATGGCGAATCATCAGAATTAATCAAC
AGCAGTGAAGAGATAAAGATGACGTCAGATGAATCATCAGTGGAGGAGTCTAGAAAGGAA
CACAATGATGATTCAAGAGGCCGACACTAACCATGAATGAAATGTCTAAAAGGCCGAGCT
TGGTGTGGACACAAGAAGACCTCAGTCTCATTAAAGAAGATGTTATCGATTGTACTTTAC
TTGTTCATGTAAAAGAGAA------------------------ACATGTTATGACTAATA
AAATAT-CTATACTTTGTAAAAGTC-----------------------------------
--------------------------
