# Supplementary material for: Transcriptomic signature of differentiating catshark cartilage unravels the co-evolution of the Spp2 gene family with skeletal mineralisation in cartilaginous fish
Source: BMC Biol. 2026 Apr 11;24:121. doi: 10.1186/s12915-026-02593-9 (PMC13188829; doi:10.1186/s12915-026-02593-9)
Supplement: Supplementary file 20 — Additional file 20. Table S19. HCR probes. [file 12915_2026_2593_MOESM20_ESM.xlsx]

## Sheet: Table 19
Manuscript Debiais-Thibaud et al. Transcriptomic signature of differentiating catshark cartilage unravels the co-evolution of the Spp2 gene family with skeletal mineralisation in cartilaginous fish Additional file 20 - HCR probes
Gene target	Accession	Probe set size	probe lot number	Type of probe	Sequence
col2a1	XM_038786372.1	20	SCN-col2a1	X1-488	GGATTTAAAACTGCGGTGCACAGCCCAGAGTAGAGTGCACAAGTTTCTGCTGGGGCCCCTCGACTGGATAACTCTTTTGTTACCCGTTTCCAAGATTGACTTTATGACGGCGCGATAATCGTGGGACTCCTCTCCTCATTCCCACATAACGATTCTGCATGTCTAATATTTAGACATGTTAAGGTCTGTGGATTCCCGAACGTTGGTGTTGTTCGCTGCAACGCAAGCCATCCTATTAGCTGTTGTCAAATGTCAAGGCACAGATATCCAGGACCTGAAAGGGAACTGTATGCAAAACGGGCAGGCATACAGTGACAAAGATGTGTGGAAACCTGAGCCTTGTAGAATCTGTGTCTGTGATGCTGGGATTATCCTTTGCGACGAGATAATCTGCGAAGA…
col10a1.4	XM_038798850.1	20	SCN-col10a1.4	X2-546	ATAGAGCAGTATGCATCGTTTTGGAAGCATTGCTCCAGTTGACACTCCACAACTTCAGAGGATAATCCATTTGGGATACTACATTGACTGTGGAGGAAAATTATGCTGATTTGAACAATGAATATGGATTCGAAACAAACCTGTGCTCTTCTGTTCTTACTATCTGTGACTCTGGTCTATGGCACAGGATATAATAGATATGCCTACATACGGAAAAATGTAAAAAGCCAAGGAGATTACAATATAAAAAGCTATGACTCTCAGAACTCGGAGGATGAAGGAAATGAAGGAAATGAAGAAAATGACGAAAGCAGAGATGTAGGAGGAGAACGTGGGCAACCAGGTCCACCTGGTCCACGAGGCCCACCAGGCCCACCAGGATCTCCTGGAAAAACAGGC…
spp2.3s7	XM_038788185.1	16	SCN-spp2.3s7	X3-647	ACTGAGCAAATATGAGTCAGTGTTTGAATGTGGTGGAGGTGCAGGATATAAAGCCTGAACACTGCAAGGGAAAGGCAGAGCGAGAGAGAGAGAAGCAACTCCTTTACTCTTAGCAAGCAGCCAGCTGATCACACAAGAGGCAGAATGAAATCCTTACTCCTCACCATTGCTGCAGTGCAGATCCTCCATTGCTCAGGAATGCCGAGCCCTAAGGATGCTCTGAGAGCGTCAGTTCTAAAACTGAACAAAATCACCGAGATCACCAATCTGTGTGGGATAACCAGGAGAAGAGTAAAGGATGTTTATCGCACAGGGAAATTGTCGTACAATGTGGATTTAACATTCTCTGTGAAAGAAACCGTCTGCTCCAAGAATTCTGGATTGGAATTTGATGATCCC…
